# Supplementary material for: Pan-cancer analysis of co-inhibitory molecules revealing their potential prognostic and clinical values in immunotherapy
Source: Front Immunol. 2025 Mar 24;16:1544104. doi: 10.3389/fimmu.2025.1544104 (PMC11973099; doi:10.3389/fimmu.2025.1544104)
Supplement: Supplementary file 1 [file DataSheet1.csv]

Supplementary Table 1. Differential expression of co-inhibitory molecules
.id	symbol	type	baseMean	log2FoldChange	lfcSE	stat	pvalue	padj
UCEC	VISTA	UCEC	1477.063042	-1.797348718	0.225426145	-7.973115634	1.55E-15	2.85E-14
UCEC	PD-L1	UCEC	144.9233187	-0.405077232	0.280083346	-1.446273897	0.148100394	0.229165105
UCEC	CD80	UCEC	24.45977149	2.4107044	0.33973862	7.095762034	1.29E-12	1.66E-11
UCEC	CD86	UCEC	294.9890188	1.234938903	0.272642503	4.529517185	5.91E-06	2.76E-05
UCEC	CTLA4	UCEC	90.84025501	2.569865556	0.3908247	6.575494214	4.85E-11	5.06E-10
UCEC	FGL1	UCEC	69.46091568	-0.026587824	0.58173428	-0.045704413	0.963545846	0.973886256
UCEC	TIM3	UCEC	440.7036309	1.41366306	0.27918069	5.063613316	4.11E-07	2.37E-06
UCEC	HMGB1	UCEC	24793.73572	0.034159269	0.099096379	0.344707537	0.730314252	0.793365771
UCEC	LAG3	UCEC	574.9680092	0.253431218	0.35410531	0.715694485	0.474180017	0.574927469
UCEC	LGALS9	UCEC	6006.865947	1.261798143	0.253075657	4.985853481	6.17E-07	3.44E-06
UCEC	NRP1	UCEC	3776.654591	-1.402810021	0.224959546	-6.235832388	4.49E-10	4.08E-09
UCEC	PD-1	UCEC	175.8137535	2.522772581	0.400292753	6.302318902	2.93E-10	2.74E-09
UCEC	PD-L2	UCEC	90.26365196	-0.849715779	0.306835151	-2.769290856	0.005617846	0.013699791
UCEC	CD155	UCEC	2508.052191	1.025572119	0.193592863	5.297571948	1.17E-07	7.36E-07
UCEC	CD112	UCEC	9163.343997	0.974923385	0.169308148	5.758277995	8.50E-09	6.35E-08
UCEC	SEMA4A	UCEC	1683.821104	1.656511871	0.217109375	7.629849582	2.35E-14	3.77E-13
UCEC	TIGIT	UCEC	218.36935	1.667485994	0.349375309	4.772764276	1.82E-06	9.24E-06
UCEC	VEGFA	UCEC	7907.68281	0.35369387	0.21403689	1.652490229	0.098434655	0.1638997
THCA	VISTA	THCA	2918.490542	0.021499323	0.078150451	0.275101712	0.783238096	0.842161892
THCA	PD-L1	THCA	560.446287	0.437972403	0.145936758	3.001110961	0.002689965	0.005777298
THCA	CD80	THCA	43.71612306	-0.398453487	0.197070061	-2.021887469	0.043187979	0.072604629
THCA	CD86	THCA	351.2740864	0.150541362	0.17369129	0.866717971	0.386096556	0.48511583
THCA	CTLA4	THCA	98.28432178	-1.17502805	0.266989955	-4.401019696	1.08E-05	3.36E-05
THCA	FGL1	THCA	2.572037965	1.722075353	0.336127234	5.123284224	3.00E-07	1.14E-06
THCA	TIM3	THCA	463.3666817	0.326458884	0.172703729	1.890282772	0.058720152	0.095510412
THCA	HMGB1	THCA	21428.34213	0.136255448	0.037546866	3.628943335	2.85E-04	7.21E-04
THCA	LAG3	THCA	208.4431715	-0.85426296	0.24472116	-3.490760504	4.82E-04	0.001173441
THCA	LGALS9	THCA	1709.760664	0.375710268	0.145599887	2.580429673	0.009867745	0.019040726
THCA	NRP1	THCA	6311.014965	0.425885653	0.081662358	5.215201537	1.84E-07	7.19E-07
THCA	PD-1	THCA	169.9756067	-1.040132459	0.238919074	-4.353492764	1.34E-05	4.13E-05
THCA	PD-L2	THCA	129.3603811	0.144454109	0.180001492	0.80251618	0.422254433	0.522361503
THCA	CD155	THCA	1319.776556	-0.042719161	0.052668638	-0.811092957	0.41731229	0.517358855
THCA	CD112	THCA	6433.732344	0.390351434	0.054612433	7.147666075	8.83E-13	6.09E-12
THCA	SEMA4A	THCA	3427.090542	-0.249071315	0.090037112	-2.766318344	0.005669316	0.011481827
THCA	TIGIT	THCA	265.4600318	-1.197778832	0.254669822	-4.703261753	2.56E-06	8.68E-06
THCA	VEGFA	THCA	20759.46227	-0.338115416	0.116622484	-2.899230105	0.003740802	0.007840281
THYM	VISTA	THYM	3362.864648	-0.057867208	0.534586985	-0.108246571	0.913800104	0.976204012
THYM	PD-L1	THYM	2004.719387	1.135165814	0.891484835	1.27334282	0.202896418	0.662256699
THYM	CD80	THYM	25.17914694	-1.085278795	0.99780258	-1.08766886	0.27674132	0.720038637
THYM	CD86	THYM	483.0753414	0.238264367	0.677686844	0.351584761	0.725149695	0.920410408
THYM	CTLA4	THYM	95.84422243	-1.811703008	1.132622121	-1.59956527	0.109695058	0.568020023
THYM	FGL1	THYM	1.167391728	2.853312576	2.150418125	1.326864084	0.184553647	0.647150845
THYM	TIM3	THYM	720.3858994	0.844834311	0.684008843	1.235121914	0.216785135	0.674840971
THYM	HMGB1	THYM	41290.02155	-0.017915382	0.482699942	-0.037114946	0.970393355	0.992642896
THYM	LAG3	THYM	267.4380059	0.666860789	1.076312035	0.619579422	0.535534718	0.852279361
THYM	LGALS9	THYM	6341.682718	1.072231302	0.897643822	1.194495272	0.232284289	0.687108167
THYM	NRP1	THYM	5441.909367	-0.456752103	1.109003226	-0.411858227	0.68044334	0.905972893
THYM	PD-1	THYM	716.4410019	-0.253717083	0.760037236	-0.333821911	0.738513948	0.924538826
THYM	PD-L2	THYM	381.9850184	0.5119496	1.223160929	0.418546397	0.675547671	0.904794522
THYM	CD155	THYM	612.3584921	-0.124273016	0.543194767	-0.228781688	0.8190386	0.951481556
THYM	CD112	THYM	2889.712695	1.063633971	0.802209883	1.325879914	0.184879477	0.647150845
THYM	SEMA4A	THYM	2570.685696	1.156056733	0.938346631	1.232014583	0.217943637	0.675701661
THYM	TIGIT	THYM	304.5445445	-1.173649689	1.100758985	-1.066218586	0.286324842	0.725519798
THYM	VEGFA	THYM	2397.227509	0.71694896	0.953672194	0.751777145	0.452185088	0.817692141
STAD	VISTA	STAD	3894.804946	-1.061643467	0.144362372	-7.354017913	1.92E-13	3.58E-12
STAD	PD-L1	STAD	385.2777126	0.830308295	0.21993738	3.775203179	1.60E-04	5.96E-04
STAD	CD80	STAD	89.95950717	1.443719523	0.218979232	6.592951816	4.31E-11	5.54E-10
STAD	CD86	STAD	622.2877203	0.766994182	0.188405912	4.070966641	4.68E-05	1.97E-04
STAD	CTLA4	STAD	178.9863253	0.867130318	0.224501841	3.862464168	1.12E-04	4.35E-04
STAD	FGL1	STAD	54.80179803	3.101615241	0.52798492	5.87443907	4.24E-09	3.88E-08
STAD	TIM3	STAD	703.580006	1.372487011	0.187301933	7.32767138	2.34E-13	4.30E-12
STAD	HMGB1	STAD	20143.84861	0.334697783	0.090825068	3.685081574	2.29E-04	8.20E-04
STAD	LAG3	STAD	503.978154	-0.098378238	0.246791995	-0.398628154	0.690167213	0.755870079
STAD	LGALS9	STAD	8754.786269	-0.12036504	0.172800979	-0.696552999	0.486082578	0.578278631
STAD	NRP1	STAD	4441.77621	0.546781324	0.140173919	3.900735079	9.59E-05	3.77E-04
STAD	PD-1	STAD	190.6988556	-0.148877671	0.245355415	-0.606783719	0.543994455	0.630518961
STAD	PD-L2	STAD	190.3589879	0.41655689	0.206895314	2.013370347	0.044075683	0.082680928
STAD	CD155	STAD	3965.67447	1.028184227	0.14042526	7.321932174	2.44E-13	4.48E-12
STAD	CD112	STAD	11687.41416	0.440212685	0.143480506	3.068101012	0.002154238	0.006054697
STAD	SEMA4A	STAD	1289.531311	-1.108139777	0.184052237	-6.02078952	1.74E-09	1.70E-08
STAD	TIGIT	STAD	293.5019091	0.570308237	0.226567989	2.517161575	0.011830456	0.026793726
STAD	VEGFA	STAD	9407.741347	0.855080969	0.170669988	5.010142543	5.44E-07	3.42E-06
SKCM	VISTA	SKCM	1670.709879	-1.121640766	1.237612414	-0.906294049	0.364780235	0.999908462
SKCM	PD-L1	SKCM	355.4879086	-1.039638458	1.612501488	-0.644736434	0.519098002	0.999908462
SKCM	CD80	SKCM	41.47054866	-2.183295634	1.550619563	-1.408015019	0.159126623	0.999908462
SKCM	CD86	SKCM	537.0961592	-1.871324895	1.380177792	-1.35585785	0.175144401	0.999908462
SKCM	CTLA4	SKCM	300.0115833	-0.892424627	1.853312722	-0.481529434	0.630140265	0.999908462
SKCM	FGL1	SKCM	7.164463023	2.634480271	3.815627972	0.690444742	0.489914548	0.999908462
SKCM	TIM3	SKCM	856.8480249	-1.619290691	1.442690803	-1.122410074	0.261688123	0.999908462
SKCM	HMGB1	SKCM	15551.32242	-0.404421103	0.616815431	-0.655659833	0.512043018	0.999908462
SKCM	LAG3	SKCM	1048.275953	-1.468553738	2.075282591	-0.707640369	0.479168617	0.999908462
SKCM	LGALS9	SKCM	2989.457425	-1.505110991	1.323657608	-1.137084834	0.255502823	0.999908462
SKCM	NRP1	SKCM	2384.445419	1.046493243	1.271779848	0.822857231	0.410589187	0.999908462
SKCM	PD-1	SKCM	343.5567218	-1.517772796	2.071343096	-0.732748138	0.463712058	0.999908462
SKCM	PD-L2	SKCM	190.9871657	-1.261137671	1.645653405	-0.766344643	0.443471262	0.999908462
SKCM	CD155	SKCM	2087.113968	0.660984511	0.795335563	0.831076268	0.405930545	0.999908462
SKCM	CD112	SKCM	3174.336915	0.004086267	0.771453867	0.00529684	0.995773753	0.999908462
SKCM	SEMA4A	SKCM	882.3112539	-1.191413946	1.290677066	-0.92309221	0.355959154	0.999908462
SKCM	TIGIT	SKCM	573.851858	-2.329588151	1.949615694	-1.19489608	0.232127634	0.999908462
SKCM	VEGFA	SKCM	3680.382966	1.782639482	1.343450924	1.326910756	0.184538206	0.999908462
SARC	VISTA	SARC	5217.867335	0.2668291	0.92744147	0.287704517	0.773572932	0.918109909
SARC	PD-L1	SARC	337.8213955	1.384964693	1.222847688	1.132573342	0.257393469	0.597311568
SARC	CD80	SARC	43.74818036	3.918926842	1.300077086	3.014380366	0.002575047	0.05415113
SARC	CD86	SARC	928.1161125	1.654175329	1.03825008	1.593234001	0.111107706	0.41392141
SARC	CTLA4	SARC	100.1351254	3.761816564	1.481542544	2.539121525	0.011113121	0.134992073
SARC	FGL1	SARC	15.55333182	4.532480991	2.503904979	1.810164934	0.070270214	0.33983464
SARC	TIM3	SARC	1207.056108	-1.477412395	1.086661004	-1.359589044	0.173960007	0.505123283
SARC	HMGB1	SARC	16989.80275	-0.093921438	0.365451473	-0.25700112	0.797177908	0.9277784
SARC	LAG3	SARC	648.1461057	3.496586512	1.358722141	2.573437501	0.010069383	0.128247228
SARC	LGALS9	SARC	3857.677137	1.567912907	1.043198338	1.502986393	0.132842553	0.449597745
SARC	NRP1	SARC	11364.04912	0.372301897	0.675240184	0.551362176	0.581385424	0.830652071
SARC	PD-1	SARC	205.0282391	2.266116402	1.587004176	1.427920881	0.153314633	0.479226603
SARC	PD-L2	SARC	590.8016871	2.678962808	1.141221734	2.347451619	0.018902328	0.179112735
SARC	CD155	SARC	2095.018797	0.140062471	0.612817771	0.228554846	0.819214923	0.936960971
SARC	CD112	SARC	4426.933669	-0.142021757	0.58337188	-0.243449782	0.807656983	0.932175458
SARC	SEMA4A	SARC	592.7864744	-0.079105613	0.937836949	-0.084349005	0.932778951	0.978583769
SARC	TIGIT	SARC	316.1108106	3.998973686	1.560563845	2.562518476	0.010391606	0.129875961
SARC	VEGFA	SARC	7746.191974	0.285032657	0.903608381	0.315438262	0.752428919	0.910121363
READ	VISTA	READ	1773.726268	-1.394164671	0.199416963	-6.991204019	2.73E-12	8.42E-11
READ	PD-L1	READ	182.2305953	0.296884052	0.371064061	0.800088404	0.423659579	0.546294388
READ	CD80	READ	41.33009143	0.467887034	0.386645504	1.210118904	0.22623327	0.341694174
READ	CD86	READ	325.4853383	-0.838365642	0.362054188	-2.315580565	0.020581181	0.049454367
READ	CTLA4	READ	103.5847202	0.8171524	0.43626883	1.873047863	0.061061776	0.120412989
READ	FGL1	READ	33.4831395	4.237553621	1.563991106	2.709448669	0.006739513	0.019324944
READ	TIM3	READ	360.9628565	-0.295186935	0.372890873	-0.791617485	0.428583748	0.550698023
READ	HMGB1	READ	38074.11637	0.777429559	0.173570603	4.479039345	7.50E-06	5.18E-05
READ	LAG3	READ	143.7369922	-0.876924844	0.357061391	-2.455949776	0.014051279	0.036015364
READ	LGALS9	READ	6979.334399	-0.526184221	0.237687699	-2.213762944	0.02684509	0.061539107
READ	NRP1	READ	2424.327469	-0.272864885	0.331951981	-0.822001075	0.411076285	0.534384869
READ	PD-1	READ	61.4468129	-0.389880267	0.376523137	-1.035474926	0.30044717	0.424498731
READ	PD-L2	READ	83.94118513	-0.582155128	0.41063895	-1.417681222	0.156283855	0.2562112
READ	CD155	READ	3630.08478	0.953188447	0.164977059	5.777702978	7.57E-09	1.07E-07
READ	CD112	READ	6322.462737	0.34139365	0.195618411	1.745202037	0.080949707	0.151864126
READ	SEMA4A	READ	661.2999537	-0.231519401	0.29067276	-0.796495004	0.425744378	0.548373569
READ	TIGIT	READ	161.8481575	-0.397454003	0.404947078	-0.981496163	0.326348126	0.451498326
READ	VEGFA	READ	9282.969536	1.778319615	0.23155969	7.679746045	1.59E-14	7.60E-13
PRAD	VISTA	PRAD	1374.77697	-0.824169918	0.116661046	-7.064653946	1.61E-12	1.42E-11
PRAD	PD-L1	PRAD	90.98095689	-0.663808694	0.132980348	-4.99178038	5.98E-07	2.39E-06
PRAD	CD80	PRAD	10.41467364	0.435479908	0.208202224	2.091619871	0.036472534	0.060452448
PRAD	CD86	PRAD	168.9380068	-0.020503985	0.139577581	-0.146900276	0.883210734	0.908289233
PRAD	CTLA4	PRAD	49.75020339	1.136887552	0.211155596	5.384122303	7.28E-08	3.35E-07
PRAD	FGL1	PRAD	121.5325843	2.842108012	0.325175843	8.740218778	2.33E-18	4.54E-17
PRAD	TIM3	PRAD	208.9946639	0.169927103	0.122534645	1.386767825	0.165512571	0.226964881
PRAD	HMGB1	PRAD	15009.17774	-0.17148535	0.042383023	-4.046085854	5.21E-05	1.52E-04
PRAD	LAG3	PRAD	148.7785615	-0.375846576	0.15135339	-2.483238579	0.013019386	0.023993811
PRAD	LGALS9	PRAD	813.1932551	-0.154277562	0.128410197	-1.201443232	0.229579315	0.300003936
PRAD	NRP1	PRAD	4263.8264	0.239720945	0.140565635	1.705402207	0.088119437	0.131955277
PRAD	PD-1	PRAD	47.87231371	0.454009695	0.178319389	2.546047834	0.010895026	0.020442703
PRAD	PD-L2	PRAD	45.18799018	-0.801123329	0.152912043	-5.239112068	1.61E-07	7.04E-07
PRAD	CD155	PRAD	2044.089746	0.372277529	0.064830596	5.742312292	9.34E-09	4.86E-08
PRAD	CD112	PRAD	11312.01028	0.685605708	0.073972837	9.268344128	1.89E-20	5.00E-19
PRAD	SEMA4A	PRAD	3046.11068	0.16427998	0.071473417	2.298476644	0.021534676	0.037783861
PRAD	TIGIT	PRAD	98.69022648	0.647655217	0.207297404	3.12428041	0.001782405	0.003939065
PRAD	VEGFA	PRAD	11697.37639	-0.487169254	0.191439105	-2.544773986	0.010934849	0.020504487
PCPG	VISTA	PCPG	1205.62854	-0.409469341	0.517208986	-0.791690307	0.428541275	0.594869165
PCPG	PD-L1	PCPG	368.2624717	2.096169924	0.622472392	3.367490595	7.59E-04	0.005094717
PCPG	CD80	PCPG	7.479205287	1.996805036	1.141245015	1.749672515	0.080174839	0.187630331
PCPG	CD86	PCPG	177.3910913	-0.758897831	0.686834582	-1.104920823	0.269193899	0.435731184
PCPG	CTLA4	PCPG	13.14573942	0.359548223	1.035464556	0.347233733	0.72841573	0.83234586
PCPG	FGL1	PCPG	3.723383875	1.597929281	1.706490411	0.936383393	0.349075825	0.519013487
PCPG	TIM3	PCPG	214.10494	-0.822840714	0.65714279	-1.25214904	0.210515561	0.368910439
PCPG	HMGB1	PCPG	11227.52013	-0.086022853	0.188942523	-0.455285828	0.648903621	0.774705835
PCPG	LAG3	PCPG	157.8108346	3.331556271	0.978220182	3.405732506	6.60E-04	0.004571098
PCPG	LGALS9	PCPG	948.2719474	0.236372697	0.558877071	0.422942199	0.672337434	0.792602059
PCPG	NRP1	PCPG	6583.018386	0.626761827	0.483802486	1.295491125	0.195150861	0.349750723
PCPG	PD-1	PCPG	22.289857	0.889977377	0.99769318	0.892035141	0.372374097	0.542209693
PCPG	PD-L2	PCPG	40.7089655	0.162359958	0.656707542	0.247233278	0.804727693	0.882755075
PCPG	CD155	PCPG	2326.84403	-0.432542627	0.318530149	-1.357933083	0.174484919	0.32407813
PCPG	CD112	PCPG	3481.515317	-0.754796147	0.37146266	-2.031956989	0.04215801	0.1168224
PCPG	SEMA4A	PCPG	124.9177111	1.29769703	0.636096767	2.040093738	0.04134099	0.115227938
PCPG	TIGIT	PCPG	22.5774523	1.526676157	0.902180552	1.692206902	0.090606531	0.20438174
PCPG	VEGFA	PCPG	10724.54255	0.34804743	0.674926112	0.515682272	0.606076339	0.742871517
PAAD	VISTA	PAAD	5536.05526	-0.497388026	0.318644277	-1.560950757	0.11853537	0.462440104
PAAD	PD-L1	PAAD	339.598275	-0.749366875	0.442572906	-1.693205491	0.09041636	0.410130643
PAAD	CD80	PAAD	97.18306315	-1.189510709	0.607387452	-1.958405142	0.050182492	0.315053267
PAAD	CD86	PAAD	1005.978375	-1.203816389	0.520535542	-2.312649746	0.020741904	0.211341924
PAAD	CTLA4	PAAD	181.12335	-0.892068862	0.673834081	-1.323870203	0.185546156	0.555054368
PAAD	FGL1	PAAD	980.2514782	1.290992492	1.256697929	1.027289425	NA	NA
PAAD	TIM3	PAAD	1379.955141	-1.179382442	0.506852039	-2.326877179	0.019971803	0.208038899
PAAD	HMGB1	PAAD	22955.40572	-0.074177687	0.146933066	-0.504839988	0.613671227	0.866226604
PAAD	LAG3	PAAD	225.3406138	-1.230525177	0.582309531	-2.113180552	0.034585317	0.267971195
PAAD	LGALS9	PAAD	10782.28586	-0.609323854	0.409774941	-1.486971975	0.137022213	0.492232201
PAAD	NRP1	PAAD	9381.124726	-0.355278633	0.346526808	-1.025255838	0.305242487	0.678127884
PAAD	PD-1	PAAD	173.7861479	-1.387013299	0.686234312	-2.021194909	0.043259593	0.294416876
PAAD	PD-L2	PAAD	198.35606	-1.077106257	0.574474912	-1.874940464	0.060800915	0.342973334
PAAD	CD155	PAAD	4216.447673	0.751847899	0.330079509	2.277778171	0.022739798	0.22138147
PAAD	CD112	PAAD	13297.36398	0.386703099	0.314838701	1.228257828	0.219350197	0.593897496
PAAD	SEMA4A	PAAD	1246.28556	-0.577650813	0.398331511	-1.450176039	0.147009435	0.505942649
PAAD	TIGIT	PAAD	419.5202925	-1.589492353	0.750377167	-2.118257887	0.034153233	0.2659953
PAAD	VEGFA	PAAD	15634.88619	0.311529335	0.466949685	0.66715825	0.504671056	0.807659957
LUSC	VISTA	LUSC	3470.28985	-1.708691511	0.127035115	-13.45054483	3.06E-41	4.62E-40
LUSC	PD-L1	LUSC	1404.158055	-0.469028748	0.223698659	-2.09669897	0.036020232	0.054400219
LUSC	CD80	LUSC	111.0618391	-1.06827047	0.178396308	-5.988187109	2.12E-09	6.54E-09
LUSC	CD86	LUSC	990.384414	-1.19153001	0.147505529	-8.07786675	6.59E-16	3.07E-15
LUSC	CTLA4	LUSC	196.6240829	0.703281326	0.190574034	3.690331328	2.24E-04	4.53E-04
LUSC	FGL1	LUSC	23.63574446	0.773040912	0.372164277	2.07714969	0.037787746	0.056881078
LUSC	TIM3	LUSC	1226.729456	-1.270278281	0.162878857	-7.798914508	6.24E-15	2.75E-14
LUSC	HMGB1	LUSC	23553.27457	0.253080507	0.073337277	3.450912263	5.59E-04	0.001081942
LUSC	LAG3	LUSC	454.9050189	0.958377574	0.179842408	5.328985433	9.88E-08	2.70E-07
LUSC	LGALS9	LUSC	5140.179969	-0.765218792	0.147002636	-5.205476656	1.93E-07	5.16E-07
LUSC	NRP1	LUSC	5107.684553	-1.612421375	0.129619318	-12.43966874	1.59E-35	1.93E-34
LUSC	PD-1	LUSC	184.0944111	0.337177968	0.200733769	1.679727181	0.093010409	0.130083087
LUSC	PD-L2	LUSC	413.9364151	-0.914538418	0.183692531	-4.978636927	6.40E-07	1.64E-06
LUSC	CD155	LUSC	2832.084568	-0.444511627	0.111461341	-3.988034088	6.66E-05	1.42E-04
LUSC	CD112	LUSC	6279.501001	-0.224701319	0.101166834	-2.221096678	0.026344414	0.040727276
LUSC	SEMA4A	LUSC	3939.050588	0.206389966	0.093337032	2.211233428	0.027019677	0.041702172
LUSC	TIGIT	LUSC	456.8162781	0.623119093	0.180016626	3.461453007	5.37E-04	0.001042446
LUSC	VEGFA	LUSC	14418.50151	0.171014505	0.134392738	1.272498102	0.203196198	0.262664483
LUAD	VISTA	LUAD	3619.958224	-1.584568071	0.103174973	-15.35806628	3.13E-53	2.42E-51
LUAD	PD-L1	LUAD	1047.569581	-0.808099524	0.185688633	-4.351906267	1.35E-05	4.92E-05
LUAD	CD80	LUAD	136.6537632	-0.431437511	0.150158927	-2.873205869	0.004063292	0.010608093
LUAD	CD86	LUAD	1260.636579	-0.820902508	0.130696357	-6.28098998	3.36E-10	1.97E-09
LUAD	CTLA4	LUAD	230.2485994	0.982021398	0.164290809	5.977336181	2.27E-09	1.23E-08
LUAD	FGL1	LUAD	3006.021831	7.573575985	0.397137878	19.07039445	4.45E-81	1.13E-78
LUAD	TIM3	LUAD	1657.824318	-0.805205389	0.138449136	-5.815893207	6.03E-09	3.13E-08
LUAD	HMGB1	LUAD	19377.57164	-0.201727857	0.070647911	-2.855397325	0.004298302	0.011178108
LUAD	LAG3	LUAD	494.391267	1.316238464	0.180096991	7.308497792	2.70E-13	2.05E-12
LUAD	LGALS9	LUAD	6662.305342	-0.274717512	0.133982103	-2.050404537	0.040324971	0.087290068
LUAD	NRP1	LUAD	11220.72108	-0.158738605	0.107086469	-1.482340451	0.13824973	0.263033405
LUAD	PD-1	LUAD	223.8290249	0.958579622	0.175810118	5.452357541	4.97E-08	2.37E-07
LUAD	PD-L2	LUAD	389.245053	-1.063751691	0.158799338	-6.698716178	2.10E-11	1.36E-10
LUAD	CD155	LUAD	3244.437069	-0.176767249	0.098476149	-1.79502602	0.072649554	0.148467902
LUAD	CD112	LUAD	9376.186028	0.434610547	0.086784097	5.007951495	5.50E-07	2.35E-06
LUAD	SEMA4A	LUAD	3030.456568	-0.259197549	0.119459766	-2.169747665	0.030025967	0.066728257
LUAD	TIGIT	LUAD	520.7794988	1.154745222	0.158734737	7.274685053	3.47E-13	2.62E-12
LUAD	VEGFA	LUAD	18259.75766	0.405802281	0.131605905	3.083465595	0.002046048	0.005597299
LIHC	VISTA	LIHC	1405.930215	0.01974815	0.13371616	0.147687085	0.882589725	0.913057964
LIHC	PD-L1	LIHC	135.2540087	-1.03999647	0.192630557	-5.398917433	6.70E-08	3.05E-07
LIHC	CD80	LIHC	23.37554064	-0.323493057	0.241426319	-1.339924573	0.180269868	0.254662327
LIHC	CD86	LIHC	292.6143434	-0.69025325	0.171285591	-4.029838401	5.58E-05	1.66E-04
LIHC	CTLA4	LIHC	62.97810005	1.115145344	0.269711855	4.134580388	3.56E-05	1.09E-04
LIHC	FGL1	LIHC	102332.6434	-1.328658677	0.24468492	-5.430079953	5.63E-08	2.59E-07
LIHC	TIM3	LIHC	419.9774084	-0.411817476	0.195076228	-2.111059252	0.034767219	0.060371695
LIHC	HMGB1	LIHC	12843.10873	-0.161551785	0.065069661	-2.482751297	0.013037207	0.024929974
LIHC	LAG3	LIHC	282.8964942	-0.105195844	0.240476478	-0.437447542	0.661786812	0.737207688
LIHC	LGALS9	LIHC	1991.419661	0.222346337	0.168583687	1.318907786	0.187199943	0.263186272
LIHC	NRP1	LIHC	5011.099036	0.065492624	0.13054029	0.501704291	0.615875545	0.69780652
LIHC	PD-1	LIHC	132.4988216	1.499415253	0.303323357	4.94328979	7.68E-07	3.01E-06
LIHC	PD-L2	LIHC	87.60016874	-1.115504886	0.218799866	-5.098288701	3.43E-07	1.42E-06
LIHC	CD155	LIHC	3843.032204	-0.058040863	0.100691569	-0.576422276	0.564329791	0.652120257
LIHC	CD112	LIHC	11524.81354	0.251149168	0.119920263	2.094301343	0.036233145	0.062600906
LIHC	SEMA4A	LIHC	213.2239144	-0.200966693	0.188638829	-1.065351681	0.286716814	0.377040896
LIHC	TIGIT	LIHC	154.3174945	0.175359845	0.251958059	0.695988235	0.486436198	0.580614128
LIHC	VEGFA	LIHC	8431.143484	0.089773116	0.111977137	0.801709333	0.422721116	0.519437263
KIRP	VISTA	KIRP	1847.784846	0.105163067	0.15113463	0.695823764	0.486539205	0.575520427
KIRP	PD-L1	KIRP	323.895656	1.074531645	0.249296546	4.310254846	1.63E-05	5.56E-05
KIRP	CD80	KIRP	11.78711661	1.685159424	0.285170771	5.909299253	3.44E-09	2.08E-08
KIRP	CD86	KIRP	406.0134121	1.905001512	0.216279278	8.808063012	1.27E-18	2.47E-17
KIRP	CTLA4	KIRP	26.70754165	1.771066318	0.319936379	5.535682817	3.10E-08	1.62E-07
KIRP	FGL1	KIRP	4.50678807	-0.777452842	0.737901699	-1.053599473	0.292066331	0.38044639
KIRP	TIM3	KIRP	2523.606738	1.377976953	0.281827704	4.88943044	1.01E-06	4.16E-06
KIRP	HMGB1	KIRP	9380.748021	-0.098612766	0.064500436	-1.528869757	0.126296735	0.187504159
KIRP	LAG3	KIRP	69.17747823	1.033183178	0.286644748	3.604402957	3.13E-04	8.47E-04
KIRP	LGALS9	KIRP	2037.611098	1.82784998	0.211330273	8.649257648	5.18E-18	9.46E-17
KIRP	NRP1	KIRP	7461.002086	0.05297039	0.138612744	0.382146608	0.702352622	0.766974972
KIRP	PD-1	KIRP	72.27526576	1.160959825	0.300115014	3.868383027	1.10E-04	3.22E-04
KIRP	PD-L2	KIRP	50.84114132	-0.389259872	0.244300132	-1.593367425	0.111077789	0.167826192
KIRP	CD155	KIRP	2140.409622	0.468909935	0.129639892	3.617018875	2.98E-04	8.10E-04
KIRP	CD112	KIRP	5029.10393	0.100979034	0.076054711	1.327715701	0.184272045	0.258745451
KIRP	SEMA4A	KIRP	706.2294455	-1.982714236	0.225515553	-8.791917943	1.47E-18	2.83E-17
KIRP	TIGIT	KIRP	66.84841441	0.888126161	0.319461346	2.78007393	0.005434652	0.011470586
KIRP	VEGFA	KIRP	4993.874468	-0.545614359	0.289044071	-1.887651097	0.059072806	0.096910079
KIRC	VISTA	KIRC	4095.068759	1.209011039	0.076296047	15.84631299	1.49E-56	4.47E-55
KIRC	PD-L1	KIRC	371.8459843	0.59019151	0.113960796	5.178899503	2.23E-07	6.15E-07
KIRC	CD80	KIRC	46.14709062	2.391644787	0.16494607	14.49955607	1.22E-47	2.60E-46
KIRC	CD86	KIRC	853.6489182	2.13136704	0.124966409	17.0555196	3.18E-65	1.30E-63
KIRC	CTLA4	KIRC	80.75375629	2.872910175	0.194879966	14.74194722	3.47E-49	7.93E-48
KIRC	FGL1	KIRC	6.800426165	-0.817983523	0.366608431	-2.231218526	0.025666657	0.042536985
KIRC	TIM3	KIRC	4208.256819	1.819616834	0.169582762	10.72996341	7.36E-27	6.44E-26
KIRC	HMGB1	KIRC	16042.14589	0.049394158	0.038869801	1.270759218	0.203814321	0.286811907
KIRC	LAG3	KIRC	494.9555112	3.611981877	0.211060959	17.11345334	1.18E-65	4.89E-64
KIRC	LGALS9	KIRC	3096.477715	2.14808934	0.099644375	21.5575575	4.50E-103	7.88E-101
KIRC	NRP1	KIRC	23456.54348	1.066331354	0.089441186	11.92215133	9.07E-33	1.05E-31
KIRC	PD-1	KIRC	235.3386566	3.289182336	0.212727654	15.46194053	6.27E-54	1.72E-52
KIRC	PD-L2	KIRC	240.2396413	1.076000364	0.125009805	8.607327747	7.48E-18	4.08E-17
KIRC	CD155	KIRC	2273.0647	0.147596163	0.080565926	1.831992397	0.066952553	0.103774147
KIRC	CD112	KIRC	4799.338852	-0.173688885	0.065026211	-2.671059606	0.007561222	0.013484577
KIRC	SEMA4A	KIRC	1257.349383	-1.57086153	0.126763466	-12.39206834	2.89E-35	3.73E-34
KIRC	TIGIT	KIRC	329.2631309	2.869571806	0.179030332	16.02841138	8.09E-58	2.53E-56
KIRC	VEGFA	KIRC	82123.37742	3.481707227	0.122281731	28.47283244	2.54E-178	4.08E-175
KICH	VISTA	KICH	978.4463022	-0.778024607	0.179541648	-4.333393481	1.47E-05	4.49E-05
KICH	PD-L1	KICH	432.2284597	1.648888112	0.255551041	6.452284866	1.10E-10	6.28E-10
KICH	CD80	KICH	13.47875811	0.471283979	0.33607363	1.40232359	0.160818639	0.230513235
KICH	CD86	KICH	182.1148751	0.641133116	0.323094634	1.984350867	0.047216739	0.078627855
KICH	CTLA4	KICH	8.614772065	-0.535803613	0.40721389	-1.315779316	0.188248123	0.263881603
KICH	FGL1	KICH	3.227736634	-2.518772519	0.414217578	-6.080795831	1.20E-09	6.09E-09
KICH	TIM3	KICH	472.7650787	-0.641356803	0.353744338	-1.813051785	0.069823835	0.110950272
KICH	HMGB1	KICH	8989.048708	-0.512379443	0.080841417	-6.338080958	2.33E-10	1.28E-09
KICH	LAG3	KICH	33.87329672	-0.578453956	0.277734336	-2.082759964	0.037273109	0.063563824
KICH	LGALS9	KICH	721.6836667	0.396715672	0.24152153	1.642568562	0.10047223	0.153168169
KICH	NRP1	KICH	3782.09698	-0.644528165	0.228736327	-2.817777898	0.004835725	0.009903108
KICH	PD-1	KICH	19.0986165	-0.536603295	0.341071072	-1.573288789	0.115651964	0.173401759
KICH	PD-L2	KICH	52.51643844	-0.995028854	0.216526337	-4.595417202	4.32E-06	1.43E-05
KICH	CD155	KICH	3110.296882	1.255818786	0.142097132	8.837748977	9.77E-19	1.26E-17
KICH	CD112	KICH	5066.919756	0.211490037	0.109075301	1.938936082	0.052509122	0.08617993
KICH	SEMA4A	KICH	1038.954281	-2.342524564	0.260582535	-8.989568557	2.48E-19	3.41E-18
KICH	TIGIT	KICH	35.97764953	0.42293071	0.312076243	1.355215977	0.175348756	0.248320444
KICH	VEGFA	KICH	9444.533045	0.985479582	0.157762724	6.246593341	4.20E-10	2.24E-09
HNSC	VISTA	HNSC	4400.896331	-0.577286388	0.124411638	-4.640131725	3.48E-06	1.31E-05
HNSC	PD-L1	HNSC	925.4319713	1.101946423	0.23123679	4.765445938	1.88E-06	7.38E-06
HNSC	CD80	HNSC	73.80396115	2.154614658	0.200303633	10.75674279	5.51E-27	2.00E-25
HNSC	CD86	HNSC	611.3048226	0.845467498	0.15669138	5.395749913	6.82E-08	3.29E-07
HNSC	CTLA4	HNSC	214.5458895	1.804027412	0.203194223	8.878340056	6.79E-19	1.14E-17
HNSC	FGL1	HNSC	8.23582348	1.76528803	0.42548677	4.148867028	3.34E-05	1.07E-04
HNSC	TIM3	HNSC	642.6043175	0.9474531	0.180305683	5.254704594	1.48E-07	6.82E-07
HNSC	HMGB1	HNSC	18107.63371	0.082403999	0.073655041	1.118782884	0.263232776	0.342862588
HNSC	LAG3	HNSC	513.4967898	2.061917187	0.24221101	8.512896188	1.70E-17	2.46E-16
HNSC	LGALS9	HNSC	2864.756895	0.250843403	0.18280864	1.372163831	0.170012442	0.23708137
HNSC	NRP1	HNSC	3545.347383	0.198754342	0.146973534	1.352313824	0.176274944	0.244535147
HNSC	PD-1	HNSC	156.6160255	0.719136267	0.228049348	3.153423915	0.001613673	0.003783853
HNSC	PD-L2	HNSC	339.3419969	1.703149446	0.212627741	8.010005847	1.15E-15	1.38E-14
HNSC	CD155	HNSC	2764.080367	0.798883629	0.112296262	7.114071429	1.13E-12	9.86E-12
HNSC	CD112	HNSC	5614.914269	-0.269775678	0.09609212	-2.8074693	0.004993244	0.01053834
HNSC	SEMA4A	HNSC	2491.28161	-0.353953957	0.099336502	-3.563181213	3.66E-04	9.76E-04
HNSC	TIGIT	HNSC	399.773635	1.564096028	0.211662039	7.389591624	1.47E-13	1.43E-12
HNSC	VEGFA	HNSC	7385.498949	0.987879037	0.149075078	6.626721601	3.43E-11	2.54E-10
GBM	VISTA	GBM	3041.815692	0.181105421	0.388673274	0.465957997	0.641245566	0.774483786
GBM	PD-L1	GBM	293.9626377	1.371518559	0.589388003	2.327021507	0.019964121	0.053373931
GBM	CD80	GBM	16.22737965	2.434456627	0.641907692	3.79253381	1.49E-04	7.70E-04
GBM	CD86	GBM	871.9413167	1.872943338	0.450587606	4.156668565	3.23E-05	2.00E-04
GBM	CTLA4	GBM	17.73952231	1.136654296	0.673101344	1.688682255	0.091280338	0.184425363
GBM	FGL1	GBM	26.61954534	0.418542082	0.694432003	0.602711396	0.546700699	0.698668316
GBM	TIM3	GBM	2110.241859	1.926095295	0.454761632	4.235395333	2.28E-05	1.48E-04
GBM	HMGB1	GBM	17622.20161	0.501918182	0.22466398	2.234083902	0.025477553	0.065060721
GBM	LAG3	GBM	63.42193358	2.511479895	0.537240655	4.674776323	2.94E-06	2.41E-05
GBM	LGALS9	GBM	2820.975538	1.579778688	0.392184077	4.028156114	5.62E-05	3.27E-04
GBM	NRP1	GBM	3641.524218	1.74986927	0.439343127	3.982921689	6.81E-05	3.88E-04
GBM	PD-1	GBM	21.24468064	1.442963373	0.604624846	2.386543295	0.017007605	0.0466287
GBM	PD-L2	GBM	267.4387161	3.898725886	0.566350305	6.883947711	5.82E-12	1.72E-10
GBM	CD155	GBM	1014.990606	-0.58191716	0.262118904	-2.220050331	0.026415351	0.067061537
GBM	CD112	GBM	2664.002819	1.317014132	0.281517985	4.678259293	2.89E-06	2.37E-05
GBM	SEMA4A	GBM	422.922972	-3.581946215	0.384359492	-9.319260467	1.17E-20	1.85E-18
GBM	TIGIT	GBM	26.47260483	1.098339621	0.680125906	1.614906314	0.106330985	0.207660274
GBM	VEGFA	GBM	18024.14958	3.014274063	0.611506173	4.929261872	8.25E-07	7.69E-06
ESCA	VISTA	ESCA	2946.824979	-0.305059098	0.258745856	-1.178991241	0.238401664	0.390586865
ESCA	PD-L1	ESCA	462.3181557	1.338849271	0.379888109	3.524325297	4.25E-04	0.002821202
ESCA	CD80	ESCA	73.6019724	2.103748737	0.375011285	5.609827816	2.03E-08	5.64E-07
ESCA	CD86	ESCA	446.0766174	1.712776582	0.339866989	5.039549693	4.67E-07	8.72E-06
ESCA	CTLA4	ESCA	161.4468752	1.934134295	0.37262175	5.190610299	2.10E-07	4.36E-06
ESCA	FGL1	ESCA	11.28899543	1.246706577	0.84162032	1.481317106	0.138522092	0.265372897
ESCA	TIM3	ESCA	460.604841	1.422289099	0.339602167	4.188103715	2.81E-05	2.92E-04
ESCA	HMGB1	ESCA	17240.37626	0.624207081	0.154403272	4.042706298	5.28E-05	4.95E-04
ESCA	LAG3	ESCA	341.3272472	1.475789837	0.427084384	3.455499411	5.49E-04	0.003501625
ESCA	LGALS9	ESCA	5146.05965	-0.265819302	0.335250254	-0.792898139	0.427837172	0.584898675
ESCA	NRP1	ESCA	4342.769952	0.222833303	0.290138251	0.76802456	0.442472594	0.598752571
ESCA	PD-1	ESCA	113.9620055	0.751160026	0.406618003	1.847335879	0.064698476	0.151877699
ESCA	PD-L2	ESCA	162.8403414	0.906858155	0.386948383	2.34361531	0.019097858	0.060105497
ESCA	CD155	ESCA	3977.154941	0.568918464	0.22484821	2.530233453	0.011398666	0.040331904
ESCA	CD112	ESCA	9547.315955	0.270188793	0.273878213	0.986528974	0.323873605	0.48190914
ESCA	SEMA4A	ESCA	2520.378821	0.221823402	0.342377857	0.647890621	0.517055698	0.663638697
ESCA	TIGIT	ESCA	209.719579	1.391616982	0.405227912	3.434158757	5.94E-04	0.003732735
ESCA	VEGFA	ESCA	11718.097	0.709213257	0.292151719	2.427551198	0.015201141	0.05045787
COAD	VISTA	COAD	2196.204728	-1.806358316	0.126751543	-14.25117417	4.41E-46	2.56E-44
COAD	PD-L1	COAD	227.0873021	0.119733959	0.231288178	0.517683004	0.604679458	0.683632424
COAD	CD80	COAD	44.29171216	0.72578862	0.224646492	3.230803269	0.001234429	0.002714732
COAD	CD86	COAD	337.7831814	-0.433235432	0.204431564	-2.119219865	0.03407189	0.057545248
COAD	CTLA4	COAD	90.63654296	1.125589365	0.211898921	5.31191645	1.08E-07	3.97E-07
COAD	FGL1	COAD	6.844395172	1.932867235	0.623288961	3.10107728	0.00192818	0.004113953
COAD	TIM3	COAD	413.1584238	-0.058240581	0.20020495	-0.290904798	0.771124132	0.820051957
COAD	HMGB1	COAD	29742.61009	0.873158341	0.081028152	10.77598737	4.47E-27	7.52E-26
COAD	LAG3	COAD	214.1954822	-0.949551596	0.23132547	-4.104829432	4.05E-05	1.09E-04
COAD	LGALS9	COAD	8646.957001	-1.01454935	0.115727659	-8.76669726	1.84E-18	1.71E-17
COAD	NRP1	COAD	2253.806091	-0.29928183	0.176594933	-1.694736223	0.090125471	0.136909775
COAD	PD-1	COAD	83.5960614	0.08594907	0.222713193	0.38591818	0.699557266	0.763073901
COAD	PD-L2	COAD	96.27969352	-0.389140358	0.241089197	-1.614092883	0.106507281	0.158647589
COAD	CD155	COAD	3459.503672	0.990973429	0.083814997	11.82334272	2.96E-32	7.06E-31
COAD	CD112	COAD	6452.734239	0.09924067	0.090206143	1.100154223	0.271264932	0.355896328
COAD	SEMA4A	COAD	674.7842372	-0.317239213	0.128320248	-2.472245951	0.013426711	0.024586471
COAD	TIGIT	COAD	189.7001471	-0.009854139	0.228547761	-0.043116322	0.965608808	0.974287874
COAD	VEGFA	COAD	8324.624947	1.510764789	0.111509137	13.54834977	8.10E-42	3.55E-40
CHOL	VISTA	CHOL	2296.753724	0.911822632	0.354381782	2.572995223	0.01008226	0.032303723
CHOL	PD-L1	CHOL	142.2740416	-0.100557492	0.372332154	-0.270074693	0.787102791	0.978571516
CHOL	CD80	CHOL	31.34963506	1.318875405	0.464861259	2.837137703	0.004551998	0.016128902
CHOL	CD86	CHOL	324.5326848	-0.136822057	0.424150589	-0.322578964	0.747014127	0.978571516
CHOL	CTLA4	CHOL	55.34519158	1.233124502	0.493692664	2.497757396	0.012498169	0.038982874
CHOL	FGL1	CHOL	32322.15364	-3.999675865	0.7718743	-5.181771002	2.20E-07	1.99E-06
CHOL	TIM3	CHOL	516.1657663	0.627854867	0.413553254	1.518195929	0.128965013	0.281932065
CHOL	HMGB1	CHOL	13734.31475	-0.323968269	0.145601488	-2.225034042	0.026078953	0.073742782
CHOL	LAG3	CHOL	200.3991039	-1.091107684	0.507721937	-2.149026081	0.031632333	0.086877895
CHOL	LGALS9	CHOL	5449.772838	2.25382894	0.357350054	6.307061985	2.84E-10	4.22E-09
CHOL	NRP1	CHOL	6669.560382	0.53359681	0.36112574	1.477592849	0.13951679	0.300421617
CHOL	PD-1	CHOL	213.4960041	2.213546196	0.710004402	3.117651371	0.001822983	0.007222047
CHOL	PD-L2	CHOL	66.62228415	-1.223612963	0.450562332	-2.715746248	0.006612658	0.022392099
CHOL	CD155	CHOL	3191.742944	-0.628005497	0.237004265	-2.649764536	0.008054789	0.026582735
CHOL	CD112	CHOL	10074.73829	0.147674286	0.274048652	0.538861566	0.589982379	0.884153471
CHOL	SEMA4A	CHOL	621.391697	1.53384273	0.448415605	3.420582856	6.25E-04	0.002781931
CHOL	TIGIT	CHOL	194.9815271	0.595492929	0.699959304	0.850753645	0.394906216	0.67096043
CHOL	VEGFA	CHOL	14107.77139	0.492162513	0.350465193	1.404312106	0.160225931	0.336059046
CESC	VISTA	CESC	3074.914226	-1.2484161	0.538686687	-2.317518013	0.020475531	0.073489191
CESC	PD-L1	CESC	1008.545758	2.49294652	0.948261256	2.628965914	0.008564494	0.038443381
CESC	CD80	CESC	50.29490739	2.567130099	0.801632441	3.202378009	0.00136298	0.009231158
CESC	CD86	CESC	478.599954	0.829207828	0.688645991	1.204113346	0.228545772	0.398646764
CESC	CTLA4	CESC	203.5285305	1.794864785	0.814433844	2.203819007	0.027537075	0.091351283
CESC	FGL1	CESC	22.59320913	1.135741328	1.975610568	0.574881177	0.565371661	0.714265945
CESC	TIM3	CESC	709.8435506	1.670495362	0.72813584	2.294208402	0.021778531	0.076714168
CESC	HMGB1	CESC	25618.72974	-0.059409649	0.274539566	-0.216397403	0.82867799	0.900273697
CESC	LAG3	CESC	767.4712274	0.104841852	0.93937126	0.111608536	0.911133803	0.950012768
CESC	LGALS9	CESC	4805.4377	1.432011245	0.651926756	2.196583022	0.02805024	0.092600615
CESC	NRP1	CESC	2397.547503	-1.611585823	0.598540199	-2.692527296	0.007091273	0.033316577
CESC	PD-1	CESC	204.8695486	1.639677772	0.899838512	1.822191148	0.068425987	0.174199179
CESC	PD-L2	CESC	209.5044946	0.056001356	0.848269312	0.066018369	0.947363201	0.969781556
CESC	CD155	CESC	2935.681031	0.703261817	0.570730216	1.232214096	0.217869119	0.385671852
CESC	CD112	CESC	7292.524719	0.133058529	0.459534948	0.289550402	0.772160216	0.864317165
CESC	SEMA4A	CESC	2436.135834	2.390192461	0.461969667	5.173916455	2.29E-07	6.15E-06
CESC	TIGIT	CESC	446.759532	1.809507993	0.850006127	2.128817587	0.033269355	0.104999386
CESC	VEGFA	CESC	11753.12327	-0.440335216	0.587350625	-0.749697364	0.453436995	0.623122644
BRCA	VISTA	BRCA	1580.305283	-1.571899118	0.091881542	-17.10788781	1.30E-65	3.70E-64
BRCA	PD-L1	BRCA	230.1315207	0.295411463	0.115924591	2.548307147	0.010824712	0.018915827
BRCA	CD80	BRCA	57.22031676	2.250657018	0.129024895	17.44358729	3.85E-68	1.17E-66
BRCA	CD86	BRCA	572.3983098	0.764416549	0.096558273	7.916634449	2.44E-15	1.09E-14
BRCA	CTLA4	BRCA	97.0812668	1.284942782	0.159376534	8.062308491	7.49E-16	3.43E-15
BRCA	FGL1	BRCA	18.68463693	0.080875949	0.266690444	0.30325777	0.761693426	0.851767165
BRCA	TIM3	BRCA	841.6486484	0.416706485	0.087372619	4.769302885	1.85E-06	4.74E-06
BRCA	HMGB1	BRCA	18422.23657	0.101912665	0.049140133	2.073919179	0.038086818	0.061420134
BRCA	LAG3	BRCA	245.4305067	2.086614815	0.158405897	13.17258289	1.26E-39	1.56E-38
BRCA	LGALS9	BRCA	3117.044106	0.870486234	0.099160002	8.7786024	1.66E-18	8.63E-18
BRCA	NRP1	BRCA	5286.298154	-1.208307959	0.080153282	-15.07496554	2.37E-51	4.40E-50
BRCA	PD-1	BRCA	87.42451198	1.904452056	0.165596797	11.50053678	1.31E-30	1.16E-29
BRCA	PD-L2	BRCA	200.1102859	-0.637782225	0.111041489	-5.743639002	9.27E-09	2.82E-08
BRCA	CD155	BRCA	1167.189168	0.369570545	0.088847282	4.159615649	3.19E-05	7.33E-05
BRCA	CD112	BRCA	10346.36231	1.323485143	0.071387018	18.53957738	9.90E-77	3.96E-75
BRCA	SEMA4A	BRCA	1875.30007	0.741904748	0.081584558	9.09369089	9.57E-20	5.29E-19
BRCA	TIGIT	BRCA	305.0469802	2.059737006	0.160293235	12.84980622	8.62E-38	1.00E-36
BRCA	VEGFA	BRCA	5539.793328	0.727435245	0.093583881	7.773082663	7.66E-15	3.35E-14
BLCA	VISTA	BLCA	3193.729538	-1.019922434	0.237905633	-4.287088215	1.81E-05	1.08E-04
BLCA	PD-L1	BLCA	638.3173334	1.157878323	0.426303337	2.716090219	0.006605791	0.018012996
BLCA	CD80	BLCA	51.8356196	1.111864909	0.429432062	2.589152063	0.00962126	0.024882302
BLCA	CD86	BLCA	533.361048	0.229794206	0.346208409	0.663745304	0.506853338	0.613023899
BLCA	CTLA4	BLCA	166.4918988	-0.245495436	0.412229123	-0.595531519	0.551488237	0.652608607
BLCA	FGL1	BLCA	9.899483508	5.395106337	1.004991699	5.368309352	7.95E-08	8.16E-07
BLCA	TIM3	BLCA	616.5851874	0.737087942	0.36039536	2.045220398	0.040833134	0.083315229
BLCA	HMGB1	BLCA	25097.99829	0.181559526	0.109855474	1.652712601	0.098389369	0.17093991
BLCA	LAG3	BLCA	497.2180321	0.709474424	0.441145333	1.608255535	0.107779225	0.183966607
BLCA	LGALS9	BLCA	5720.756805	0.619744108	0.302375486	2.049584497	0.040404995	0.082656502
BLCA	NRP1	BLCA	3519.318943	-0.247209249	0.282358172	-0.875516536	0.381292917	0.494611784
BLCA	PD-1	BLCA	138.7943407	-0.338809886	0.455605966	-0.743646729	0.457090225	0.567505648
BLCA	PD-L2	BLCA	225.8259775	0.660900837	0.457080254	1.445918592	0.148200037	0.237316194
BLCA	CD155	BLCA	2636.046345	0.694744955	0.208168529	3.337415882	8.46E-04	0.003102606
BLCA	CD112	BLCA	8424.788883	0.30364182	0.165165729	1.838406927	0.066002465	0.123591421
BLCA	SEMA4A	BLCA	2559.201616	0.258048572	0.224055042	1.151719552	0.249436335	0.357090492
BLCA	TIGIT	BLCA	312.0204696	-0.266073407	0.389114355	-0.683792319	0.494106318	0.601513421
BLCA	VEGFA	BLCA	14410.81731	0.477851161	0.270530942	1.766345678	0.077337873	0.140670205
Supplementary Table 1. Adrenocortical carcinoma, ACC; Bladder urothelial carcinoma, BLCA; Breast invasive carcinoma, BRCA; Cervical squamous cell carcinoma and endocervical adenocarcinoma, CESC; Cholangiocarcinoma, CHOL; Colon adenocarcinoma, COAD; Lymphoid Neoplasm Diffuse Large B-cell Lymphoma, DLBC; Esophageal carcinoma, ECSA; Glioblastoma multiforme, GBM; Head and Neck squamous cell carcinoma…
