# Supplementary material for: Pan-cancer analysis of co-inhibitory molecules revealing their potential prognostic and clinical values in immunotherapy
Source: Front Immunol. 2025 Mar 24;16:1544104. doi: 10.3389/fimmu.2025.1544104 (PMC11973099; doi:10.3389/fimmu.2025.1544104)
Supplement: Supplementary file 2 [file DataSheet2.csv]

Supplementary Table 2. Relationship between co-inhibitory molecules and tumor Overall Survival
TCGA	Gene	coef	Hazard.Ratio	CI95	wald.Pval	wald.Pval_all	wald.test	Pr.Pval	Pr.Pval_all
ACC	CTLA4	-0.053	0.95	0.76-1.2	0.63	0.634245297	0.23	0.63	0.634245297
BLCA	CTLA4	-0.061	0.94	0.87-1	0.099	0.098827158	2.7	0.099	0.098827158
BRCA	CTLA4	-0.078	0.93	0.85-1	0.074	0.074406334	3.2	0.074	0.074406334
CESC	CTLA4	-0.18	0.84	0.73-0.96	0.01	0.010279375	6.6	0.01	0.010279375
CHOL	CTLA4	-0.16	0.85	0.63-1.2	0.3	0.300234334	1.1	0.3	0.300234334
COAD	CTLA4	-0.087	0.92	0.8-1.1	0.22	0.220762484	1.5	0.22	0.220762484
DLBC	CTLA4	-0.13	0.88	0.59-1.3	0.53	0.532929962	0.39	0.53	0.532929962
ESCA	CTLA4	0.044	1	0.91-1.2	0.53	0.528738023	0.4	0.53	0.528738023
GBM	CTLA4	0.057	1.1	0.93-1.2	0.38	0.378965104	0.77	0.38	0.378965104
HNSC	CTLA4	-0.15	0.86	0.79-0.94	5.20E-04	5.19E-04	12	5.20E-04	5.19E-04
KICH	CTLA4	0.15	1.2	0.69-1.9	0.58	0.581129307	0.3	0.58	0.581129307
KIRC	CTLA4	0.23	1.3	1.1-1.4	3.50E-06	3.48E-06	22	3.50E-06	3.48E-06
KIRP	CTLA4	0.1	1.1	0.91-1.3	0.31	0.313589052	1	0.31	0.313589052
LGG	CTLA4	0.3	1.3	1.2-1.5	3.50E-05	3.51E-05	17	3.50E-05	3.51E-05
LIHC	CTLA4	-0.023	0.98	0.9-1.1	0.61	0.606090988	0.27	0.61	0.606090988
LUAD	CTLA4	-0.13	0.88	0.79-0.97	0.012	0.011743863	6.4	0.012	0.011743863
LUSC	CTLA4	-0.005	1	0.9-1.1	0.92	0.922395489	0.01	0.92	0.922395489
MESO	CTLA4	0.02	1	0.88-1.2	0.78	0.781671481	0.08	0.78	0.781671481
OV	CTLA4	-0.059	0.94	0.86-1	0.19	0.192416766	1.7	0.19	0.192416766
PAAD	CTLA4	0.033	1	0.91-1.2	0.61	0.609750429	0.26	0.61	0.609750429
PCPG	CTLA4	-0.31	0.73	0.37-1.4	0.36	0.363945375	0.82	0.36	0.363945375
PRAD	CTLA4	-0.3	0.74	0.42-1.3	0.31	0.311935833	1	0.31	0.311935833
READ	CTLA4	-0.016	0.98	0.72-1.3	0.92	0.918417033	0.01	0.92	0.918417033
SARC	CTLA4	-0.064	0.94	0.85-1	0.19	0.188485288	1.7	0.19	0.188485288
SKCM	CTLA4	-0.13	0.88	0.82-0.93	1.60E-05	1.58E-05	19	1.60E-05	1.58E-05
STAD	CTLA4	-0.11	0.9	0.8-1	0.065	0.065285236	3.4	0.065	0.065285236
TGCT	CTLA4	0.35	1.4	0.67-3	0.36	0.358095637	0.84	0.36	0.358095637
THCA	CTLA4	-0.11	0.9	0.69-1.2	0.4	0.404115132	0.7	0.4	0.404115132
THYM	CTLA4	0.45	1.6	1.1-2.2	0.0097	0.009706708	6.7	0.0097	0.009706708
UCEC	CTLA4	-0.19	0.83	0.74-0.93	0.0011	0.001113146	11	0.0011	0.001113146
UCS	CTLA4	-0.07	0.93	0.76-1.2	0.51	0.513843609	0.43	0.51	0.513843609
UVM	CTLA4	0.29	1.3	1.1-1.6	0.0068	0.006825161	7.3	0.0068	0.006825161
ACC	PD-1	0.042	1	0.85-1.3	0.69	0.690943889	0.16	0.69	0.690943889
BLCA	PD-1	-0.06	0.94	0.88-1	0.086	0.086420561	2.9	0.086	0.086420561
BRCA	PD-1	-0.12	0.89	0.81-0.97	0.0079	0.007873666	7.1	0.0079	0.007873666
CESC	PD-1	-0.17	0.84	0.74-0.96	0.011	0.010695419	6.5	0.011	0.010695419
CHOL	PD-1	-0.055	0.95	0.77-1.2	0.59	0.591982523	0.29	0.59	0.591982523
COAD	PD-1	0.074	1.1	0.94-1.2	0.29	0.293203941	1.1	0.29	0.293203941
DLBC	PD-1	-0.18	0.84	0.51-1.4	0.47	0.473366859	0.51	0.47	0.473366859
ESCA	PD-1	0.12	1.1	0.98-1.3	0.097	0.096974942	2.8	0.097	0.096974942
GBM	PD-1	0.13	1.1	0.97-1.3	0.11	0.108330205	2.6	0.11	0.108330205
HNSC	PD-1	-0.11	0.9	0.83-0.97	0.0072	0.00716169	7.2	0.0072	0.00716169
KICH	PD-1	-0.26	0.77	0.46-1.3	0.33	0.334455613	0.93	0.33	0.334455613
KIRC	PD-1	0.13	1.1	1.1-1.2	8.40E-04	8.39E-04	11	8.40E-04	8.39E-04
KIRP	PD-1	0.27	1.3	1.1-1.5	4.80E-04	4.79E-04	12	4.80E-04	4.79E-04
LGG	PD-1	0.3	1.3	1.2-1.5	5.20E-07	5.16E-07	25	5.20E-07	5.16E-07
LIHC	PD-1	-0.05	0.95	0.87-1	0.26	0.256866113	1.3	0.26	0.256866113
LUAD	PD-1	-0.039	0.96	0.87-1.1	0.46	0.455380015	0.56	0.46	0.455380015
LUSC	PD-1	0.014	1	0.93-1.1	0.76	0.760433663	0.09	0.76	0.760433663
MESO	PD-1	0.0056	1	0.86-1.2	0.95	0.946000493	0	0.95	0.946000493
OV	PD-1	-0.042	0.96	0.87-1.1	0.38	0.384079374	0.76	0.38	0.384079374
PAAD	PD-1	0.025	1	0.9-1.2	0.72	0.717858467	0.13	0.72	0.717858467
PCPG	PD-1	0.098	1.1	0.68-1.8	0.69	0.687870005	0.16	0.69	0.687870005
PRAD	PD-1	-0.18	0.84	0.48-1.5	0.53	0.526185674	0.4	0.53	0.526185674
READ	PD-1	-0.018	0.98	0.69-1.4	0.92	0.918218044	0.01	0.92	0.918218044
SARC	PD-1	-0.096	0.91	0.83-0.99	0.036	0.036414074	4.4	0.036	0.036414074
SKCM	PD-1	-0.14	0.87	0.82-0.91	1.70E-07	1.67E-07	27	1.70E-07	1.67E-07
STAD	PD-1	-0.074	0.93	0.84-1	0.15	0.151042568	2.1	0.15	0.151042568
TGCT	PD-1	0.21	1.2	0.67-2.3	0.51	0.507028774	0.44	0.51	0.507028774
THCA	PD-1	-0.14	0.87	0.65-1.2	0.34	0.342238376	0.9	0.34	0.342238376
THYM	PD-1	-0.086	0.92	0.58-1.5	0.71	0.713809663	0.13	0.71	0.713809663
UCEC	PD-1	-0.15	0.86	0.77-0.96	0.0068	0.006800741	7.3	0.0068	0.006800741
UCS	PD-1	0.098	1.1	0.88-1.4	0.38	0.384846399	0.76	0.38	0.384846399
UVM	PD-1	0.3	1.4	1.2-1.6	1.30E-04	1.33E-04	15	1.30E-04	1.33E-04
ACC	LAG3	0.22	1.2	1-1.5	0.026	0.026420759	4.9	0.026	0.026420759
BLCA	LAG3	-0.047	0.95	0.89-1	0.18	0.177653532	1.8	0.18	0.177653532
BRCA	LAG3	-0.033	0.97	0.89-1.1	0.45	0.45357339	0.56	0.45	0.45357339
CESC	LAG3	-0.2	0.82	0.72-0.93	0.0022	0.002201322	9.4	0.0022	0.002201322
CHOL	LAG3	-0.002	1	0.73-1.4	0.99	0.989920062	0	0.99	0.989920062
COAD	LAG3	0.07	1.1	0.93-1.2	0.32	0.318634158	0.99	0.32	0.318634158
DLBC	LAG3	-0.23	0.8	0.5-1.3	0.33	0.33172833	0.94	0.33	0.33172833
ESCA	LAG3	0.052	1.1	0.92-1.2	0.45	0.449570406	0.57	0.45	0.449570406
GBM	LAG3	-0.043	0.96	0.82-1.1	0.58	0.583086851	0.3	0.58	0.583086851
HNSC	LAG3	-0.076	0.93	0.86-1	0.056	0.056352881	3.6	0.056	0.056352881
KICH	LAG3	-0.057	0.94	0.57-1.6	0.82	0.824261575	0.05	0.82	0.824261575
KIRC	LAG3	0.15	1.2	1.1-1.3	8.00E-05	8.04E-05	16	8.00E-05	8.04E-05
KIRP	LAG3	0.24	1.3	1.1-1.5	4.90E-04	4.92E-04	12	4.90E-04	4.92E-04
LGG	LAG3	0.18	1.2	1-1.4	0.021	0.020677428	5.4	0.021	0.020677428
LIHC	LAG3	-0.039	0.96	0.87-1.1	0.47	0.470758279	0.52	0.47	0.470758279
LUAD	LAG3	-0.047	0.95	0.87-1.1	0.34	0.343418134	0.9	0.34	0.343418134
LUSC	LAG3	-0.036	0.96	0.87-1.1	0.48	0.482893513	0.49	0.48	0.482893513
MESO	LAG3	-0.12	0.89	0.78-1	0.077	0.077428936	3.1	0.077	0.077428936
OV	LAG3	-0.056	0.95	0.85-1	0.28	0.275816559	1.2	0.28	0.275816559
PAAD	LAG3	0.032	1	0.87-1.2	0.71	0.706849161	0.14	0.71	0.706849161
PCPG	LAG3	0.12	1.1	0.7-1.8	0.63	0.626343036	0.24	0.63	0.626343036
PRAD	LAG3	-0.08	0.92	0.52-1.6	0.79	0.785005788	0.07	0.79	0.785005788
READ	LAG3	-0.05	0.95	0.67-1.3	0.78	0.778669006	0.08	0.78	0.778669006
SARC	LAG3	-0.012	0.99	0.9-1.1	0.8	0.801655236	0.06	0.8	0.801655236
SKCM	LAG3	-0.16	0.85	0.81-0.9	1.70E-08	1.72E-08	32	1.70E-08	1.72E-08
STAD	LAG3	-0.024	0.98	0.89-1.1	0.62	0.621825028	0.24	0.62	0.621825028
TGCT	LAG3	0.22	1.3	0.63-2.5	0.53	0.525098289	0.4	0.53	0.525098289
THCA	LAG3	-0.27	0.76	0.55-1	0.09	0.090262898	2.9	0.09	0.090262898
THYM	LAG3	0.53	1.7	1.2-2.4	0.0013	0.001314029	10	0.0013	0.001314029
UCEC	LAG3	-0.076	0.93	0.82-1.1	0.25	0.245515505	1.4	0.25	0.245515505
UCS	LAG3	-0.093	0.91	0.7-1.2	0.49	0.487697433	0.48	0.49	0.487697433
UVM	LAG3	0.27	1.3	1.1-1.5	8.20E-05	8.18E-05	16	8.20E-05	8.18E-05
ACC	TIM3	-0.14	0.87	0.66-1.1	0.29	0.286764978	1.1	0.29	0.286764978
BLCA	TIM3	0.0038	1	0.93-1.1	0.93	0.927185656	0.01	0.93	0.927185656
BRCA	TIM3	-0.046	0.95	0.81-1.1	0.59	0.592360519	0.29	0.59	0.592360519
CESC	TIM3	-0.22	0.8	0.68-0.94	0.0066	0.006634162	7.4	0.0066	0.006634162
CHOL	TIM3	-0.18	0.84	0.57-1.2	0.36	0.36251417	0.83	0.36	0.36251417
COAD	TIM3	0.049	1	0.91-1.2	0.5	0.499489223	0.46	0.5	0.499489223
DLBC	TIM3	-0.56	0.57	0.23-1.4	0.24	0.239567274	1.4	0.24	0.239567274
ESCA	TIM3	0.074	1.1	0.92-1.3	0.36	0.359196472	0.84	0.36	0.359196472
GBM	TIM3	0.046	1	0.9-1.2	0.54	0.543833713	0.37	0.54	0.543833713
HNSC	TIM3	-0.037	0.96	0.87-1.1	0.48	0.484372392	0.49	0.48	0.484372392
KICH	TIM3	-0.016	0.98	0.64-1.5	0.94	0.942423718	0.01	0.94	0.942423718
KIRC	TIM3	-0.075	0.93	0.84-1	0.13	0.127149747	2.3	0.13	0.127149747
KIRP	TIM3	-0.15	0.86	0.74-1	0.062	0.061549697	3.5	0.062	0.061549697
LGG	TIM3	0.29	1.3	1.1-1.6	2.60E-04	2.61E-04	13	2.60E-04	2.61E-04
LIHC	TIM3	0.055	1.1	0.93-1.2	0.42	0.418777171	0.65	0.42	0.418777171
LUAD	TIM3	-0.068	0.93	0.83-1	0.25	0.246987568	1.3	0.25	0.246987568
LUSC	TIM3	0.063	1.1	0.96-1.2	0.26	0.255506379	1.3	0.26	0.255506379
MESO	TIM3	-0.12	0.89	0.67-1.2	0.4	0.402072158	0.7	0.4	0.402072158
OV	TIM3	0.034	1	0.92-1.2	0.58	0.582287266	0.3	0.58	0.582287266
PAAD	TIM3	0.12	1.1	0.96-1.3	0.14	0.144993386	2.1	0.14	0.144993386
PCPG	TIM3	-0.27	0.76	0.39-1.5	0.43	0.426775502	0.63	0.43	0.426775502
PRAD	TIM3	-0.11	0.89	0.44-1.8	0.76	0.758435938	0.09	0.76	0.758435938
READ	TIM3	0.022	1	0.73-1.4	0.9	0.89969323	0.02	0.9	0.89969323
SARC	TIM3	-0.063	0.94	0.84-1	0.26	0.256455228	1.3	0.26	0.256455228
SKCM	TIM3	-0.18	0.84	0.78-0.91	7.20E-06	7.17E-06	20	7.20E-06	7.17E-06
STAD	TIM3	0.05	1.1	0.92-1.2	0.46	0.456184536	0.56	0.46	0.456184536
TGCT	TIM3	0.86	2.4	0.94-6	0.066	0.066002907	3.4	0.066	0.066002907
THCA	TIM3	-0.12	0.89	0.61-1.3	0.52	0.518833619	0.42	0.52	0.518833619
THYM	TIM3	1.1	3	1.6-5.7	7.50E-04	7.53E-04	11	7.50E-04	7.53E-04
UCEC	TIM3	-0.08	0.92	0.78-1.1	0.34	0.342964122	0.9	0.34	0.342964122
UCS	TIM3	-0.064	0.94	0.7-1.3	0.67	0.666406399	0.19	0.67	0.666406399
UVM	TIM3	0.39	1.5	1.1-2	0.0081	0.008101603	7	0.0081	0.008101603
ACC	TIGIT	-0.049	0.95	0.78-1.2	0.63	0.629061805	0.23	0.63	0.629061805
BLCA	TIGIT	-0.052	0.95	0.88-1	0.17	0.166870595	1.9	0.17	0.166870595
BRCA	TIGIT	-0.071	0.93	0.86-1	0.075	0.074823848	3.2	0.075	0.074823848
CESC	TIGIT	-0.2	0.82	0.73-0.93	0.002	0.002002799	9.6	0.002	0.002002799
CHOL	TIGIT	-0.1	0.9	0.72-1.1	0.37	0.372240914	0.8	0.37	0.372240914
COAD	TIGIT	-0.1	0.9	0.8-1	0.097	0.097321007	2.8	0.097	0.097321007
DLBC	TIGIT	-0.13	0.87	0.55-1.4	0.57	0.572056627	0.32	0.57	0.572056627
ESCA	TIGIT	0.064	1.1	0.93-1.2	0.34	0.340230137	0.91	0.34	0.340230137
GBM	TIGIT	0.089	1.1	0.97-1.2	0.14	0.136082532	2.2	0.14	0.136082532
HNSC	TIGIT	-0.14	0.87	0.8-0.94	7.50E-04	7.46E-04	11	7.50E-04	7.46E-04
KICH	TIGIT	-0.14	0.87	0.54-1.4	0.54	0.544722265	0.37	0.54	0.544722265
KIRC	TIGIT	0.15	1.2	1.1-1.3	0.0027	0.002722164	9	0.0027	0.002722164
KIRP	TIGIT	0.26	1.3	1.1-1.5	0.0026	0.002620467	9	0.0026	0.002620467
LGG	TIGIT	-0.036	0.96	0.83-1.1	0.63	0.633178099	0.23	0.63	0.633178099
LIHC	TIGIT	-0.054	0.95	0.86-1	0.26	0.263097259	1.2	0.26	0.263097259
LUAD	TIGIT	-0.09	0.91	0.82-1	0.097	0.097304558	2.8	0.097	0.097304558
LUSC	TIGIT	-0.019	0.98	0.89-1.1	0.7	0.702557595	0.15	0.7	0.702557595
MESO	TIGIT	-0.015	0.99	0.85-1.1	0.84	0.839293454	0.04	0.84	0.839293454
OV	TIGIT	-0.055	0.95	0.87-1	0.22	0.224959025	1.5	0.22	0.224959025
PAAD	TIGIT	0.043	1	0.93-1.2	0.45	0.447344697	0.58	0.45	0.447344697
PCPG	TIGIT	-0.062	0.94	0.48-1.8	0.86	0.855690217	0.03	0.86	0.855690217
PRAD	TIGIT	-0.22	0.8	0.49-1.3	0.37	0.374674331	0.79	0.37	0.374674331
READ	TIGIT	-0.17	0.85	0.64-1.1	0.25	0.245639224	1.4	0.25	0.245639224
SARC	TIGIT	-0.095	0.91	0.84-0.99	0.028	0.027989458	4.8	0.028	0.027989458
SKCM	TIGIT	-0.15	0.86	0.82-0.91	3.90E-08	3.94E-08	30	3.90E-08	3.94E-08
STAD	TIGIT	-0.019	0.98	0.89-1.1	0.69	0.694089064	0.15	0.69	0.694089064
TGCT	TIGIT	0.42	1.5	0.67-3.4	0.32	0.320399648	0.99	0.32	0.320399648
THCA	TIGIT	-0.076	0.93	0.72-1.2	0.55	0.548302224	0.36	0.55	0.548302224
THYM	TIGIT	0.58	1.8	1.3-2.5	8.50E-04	8.53E-04	11	8.50E-04	8.53E-04
UCEC	TIGIT	-0.16	0.86	0.76-0.96	0.0085	0.008451834	6.9	0.0085	0.008451834
UCS	TIGIT	-0.033	0.97	0.79-1.2	0.75	0.749451532	0.1	0.75	0.749451532
UVM	TIGIT	0.29	1.3	1.1-1.6	2.80E-04	2.84E-04	13	2.80E-04	2.84E-04
ACC	NRP1	0.81	2.2	1.4-3.6	5.10E-04	5.06E-04	12	5.10E-04	5.06E-04
BLCA	NRP1	0.092	1.1	0.97-1.2	0.13	0.130147441	2.3	0.13	0.130147441
BRCA	NRP1	0.055	1.1	0.87-1.3	0.57	0.5736072	0.32	0.57	0.5736072
CESC	NRP1	0.37	1.5	1.2-1.8	0.0011	0.001054794	11	0.0011	0.001054794
CHOL	NRP1	0.016	1	0.62-1.7	0.95	0.949848205	0	0.95	0.949848205
COAD	NRP1	0.14	1.2	0.97-1.4	0.11	0.110837769	2.5	0.11	0.110837769
DLBC	NRP1	0.23	1.3	0.57-2.8	0.56	0.56284356	0.33	0.56	0.56284356
ESCA	NRP1	0.1	1.1	0.88-1.4	0.38	0.378012817	0.78	0.38	0.378012817
GBM	NRP1	0.25	1.3	1-1.6	0.016	0.016112098	5.8	0.016	0.016112098
HNSC	NRP1	0.095	1.1	0.96-1.3	0.18	0.178743649	1.8	0.18	0.178743649
KICH	NRP1	-0.085	0.92	0.39-2.2	0.85	0.847017855	0.04	0.85	0.847017855
KIRC	NRP1	-0.21	0.81	0.69-0.95	0.01	0.009961742	6.6	0.01	0.009961742
KIRP	NRP1	-0.11	0.89	0.61-1.3	0.58	0.57510629	0.31	0.58	0.57510629
LGG	NRP1	0.36	1.4	1.2-1.8	8.90E-04	8.87E-04	11	8.90E-04	8.87E-04
LIHC	NRP1	0.046	1	0.86-1.3	0.64	0.640628998	0.22	0.64	0.640628998
LUAD	NRP1	-0.046	0.96	0.82-1.1	0.57	0.566075524	0.33	0.57	0.566075524
LUSC	NRP1	0.077	1.1	0.94-1.2	0.29	0.289559248	1.1	0.29	0.289559248
MESO	NRP1	0.28	1.3	1.1-1.6	0.012	0.011798089	6.3	0.012	0.011798089
OV	NRP1	0.024	1	0.88-1.2	0.77	0.765573399	0.09	0.77	0.765573399
PAAD	NRP1	0.18	1.2	0.91-1.6	0.19	0.18798444	1.7	0.19	0.18798444
PCPG	NRP1	-0.44	0.64	0.28-1.5	0.3	0.296277279	1.1	0.3	0.296277279
PRAD	NRP1	-0.23	0.79	0.38-1.6	0.53	0.529057691	0.4	0.53	0.529057691
READ	NRP1	0.14	1.1	0.77-1.7	0.5	0.498294826	0.46	0.5	0.498294826
SARC	NRP1	0.059	1.1	0.85-1.3	0.59	0.594606177	0.28	0.59	0.594606177
SKCM	NRP1	-0.054	0.95	0.85-1.1	0.33	0.329231899	0.95	0.33	0.329231899
STAD	NRP1	0.44	1.6	1.3-1.9	6.60E-06	6.59E-06	20	6.60E-06	6.59E-06
TGCT	NRP1	0.47	1.6	0.59-4.3	0.36	0.359451315	0.84	0.36	0.359451315
THCA	NRP1	0.45	1.6	0.72-3.4	0.25	0.254692163	1.3	0.25	0.254692163
THYM	NRP1	-0.012	0.99	0.65-1.5	0.95	0.953685087	0	0.95	0.953685087
UCEC	NRP1	-0.13	0.88	0.73-1.1	0.17	0.166452079	1.9	0.17	0.166452079
UCS	NRP1	0.12	1.1	0.83-1.5	0.46	0.456345253	0.55	0.46	0.456345253
UVM	NRP1	0.51	1.7	1-2.6	0.032	0.032031376	4.6	0.032	0.032031376
ACC	VISTA	-0.32	0.73	0.54-0.97	0.03	0.029888936	4.7	0.03	0.029888936
BLCA	VISTA	-0.0091	0.99	0.87-1.1	0.89	0.892978844	0.02	0.89	0.892978844
BRCA	VISTA	-0.099	0.91	0.78-1.1	0.2	0.200050156	1.6	0.2	0.200050156
CESC	VISTA	-0.22	0.8	0.65-0.99	0.043	0.043460663	4.1	0.043	0.043460663
CHOL	VISTA	-0.31	0.73	0.48-1.1	0.15	0.145178194	2.1	0.15	0.145178194
COAD	VISTA	0.014	1	0.8-1.3	0.91	0.912148311	0.01	0.91	0.912148311
DLBC	VISTA	-0.25	0.78	0.32-1.9	0.59	0.588733683	0.29	0.59	0.588733683
ESCA	VISTA	-0.048	0.95	0.77-1.2	0.67	0.667113373	0.18	0.67	0.667113373
GBM	VISTA	0.0078	1	0.84-1.2	0.93	0.931809859	0.01	0.93	0.931809859
HNSC	VISTA	-0.057	0.94	0.8-1.1	0.49	0.494224285	0.47	0.49	0.494224285
KICH	VISTA	-0.072	0.93	0.4-2.2	0.87	0.868988082	0.03	0.87	0.868988082
KIRC	VISTA	0.14	1.2	0.91-1.5	0.23	0.234921158	1.4	0.23	0.234921158
KIRP	VISTA	-0.17	0.84	0.61-1.2	0.28	0.280428778	1.2	0.28	0.280428778
LGG	VISTA	-0.056	0.95	0.77-1.2	0.6	0.597751298	0.28	0.6	0.597751298
LIHC	VISTA	-0.051	0.95	0.79-1.1	0.58	0.579247956	0.31	0.58	0.579247956
LUAD	VISTA	-0.096	0.91	0.76-1.1	0.28	0.284683208	1.1	0.28	0.284683208
LUSC	VISTA	0.12	1.1	0.98-1.3	0.085	0.084597864	3	0.085	0.084597864
MESO	VISTA	-0.48	0.62	0.5-0.76	4.60E-06	4.58E-06	21	4.60E-06	4.58E-06
OV	VISTA	0.058	1.1	0.92-1.2	0.42	0.418770326	0.65	0.42	0.418770326
PAAD	VISTA	0.13	1.1	0.85-1.5	0.38	0.376633983	0.78	0.38	0.376633983
PCPG	VISTA	-0.48	0.62	0.26-1.5	0.28	0.27899484	1.2	0.28	0.27899484
PRAD	VISTA	-0.68	0.51	0.25-1	0.051	0.051313545	3.8	0.051	0.051313545
READ	VISTA	0.19	1.2	0.66-2.2	0.55	0.548801444	0.36	0.55	0.548801444
SARC	VISTA	-0.21	0.81	0.72-0.92	8.20E-04	8.20E-04	11	8.20E-04	8.20E-04
SKCM	VISTA	-0.19	0.83	0.75-0.91	1.70E-04	1.69E-04	14	1.70E-04	1.69E-04
STAD	VISTA	0.071	1.1	0.9-1.3	0.44	0.444706672	0.58	0.44	0.444706672
TGCT	VISTA	1.5	4.3	1.1-17	0.04	0.040271006	4.2	0.04	0.040271006
THCA	VISTA	-0.92	0.4	0.16-0.97	0.042	0.042097356	4.1	0.042	0.042097356
THYM	VISTA	1.4	4.1	1.5-11	0.0069	0.0069137	7.3	0.0069	0.0069137
UCEC	VISTA	0.06	1.1	0.86-1.3	0.57	0.573910625	0.32	0.57	0.573910625
UCS	VISTA	-0.12	0.89	0.64-1.2	0.49	0.493908804	0.47	0.49	0.493908804
UVM	VISTA	0.52	1.7	1.1-2.6	0.015	0.015096968	5.9	0.015	0.015096968
ACC	CD80	0.11	1.1	0.85-1.5	0.44	0.442758402	0.59	0.44	0.442758402
BLCA	CD80	-0.025	0.98	0.9-1.1	0.55	0.548234281	0.36	0.55	0.548234281
BRCA	CD80	0.035	1	0.92-1.2	0.55	0.548118561	0.36	0.55	0.548118561
CESC	CD80	-0.17	0.84	0.72-0.98	0.031	0.030641867	4.7	0.031	0.030641867
CHOL	CD80	-0.26	0.77	0.54-1.1	0.15	0.151991156	2	0.15	0.151991156
COAD	CD80	0.017	1	0.88-1.2	0.82	0.82199388	0.05	0.82	0.82199388
DLBC	CD80	-0.35	0.7	0.31-1.6	0.4	0.397964022	0.71	0.4	0.397964022
ESCA	CD80	0.094	1.1	0.94-1.3	0.24	0.235346142	1.4	0.24	0.235346142
GBM	CD80	0.02	1	0.87-1.2	0.8	0.800014656	0.06	0.8	0.800014656
HNSC	CD80	-0.0081	0.99	0.9-1.1	0.88	0.875124842	0.02	0.88	0.875124842
KICH	CD80	-0.22	0.8	0.49-1.3	0.39	0.38509742	0.75	0.39	0.38509742
KIRC	CD80	0.19	1.2	1.1-1.4	0.0012	0.001212486	10	0.0012	0.001212486
KIRP	CD80	0.36	1.4	1.1-1.8	0.004	0.003977095	8.3	0.004	0.003977095
LGG	CD80	0.41	1.5	1.3-1.7	1.70E-10	1.74E-10	41	1.70E-10	1.74E-10
LIHC	CD80	0.053	1.1	0.94-1.2	0.37	0.371205068	0.8	0.37	0.371205068
LUAD	CD80	-0.12	0.89	0.8-0.99	0.029	0.029199691	4.8	0.029	0.029199691
LUSC	CD80	0.042	1	0.94-1.2	0.43	0.434197557	0.61	0.43	0.434197557
MESO	CD80	0.014	1	0.84-1.2	0.88	0.879118799	0.02	0.88	0.879118799
OV	CD80	-0.075	0.93	0.83-1	0.19	0.186662407	1.7	0.19	0.186662407
PAAD	CD80	0.15	1.2	1-1.3	0.045	0.044672621	4	0.045	0.044672621
PCPG	CD80	-0.098	0.91	0.49-1.7	0.76	0.758770645	0.09	0.76	0.758770645
PRAD	CD80	-0.06	0.94	0.56-1.6	0.82	0.824638502	0.05	0.82	0.824638502
READ	CD80	-0.038	0.96	0.69-1.3	0.82	0.823478509	0.05	0.82	0.823478509
SARC	CD80	-0.02	0.98	0.86-1.1	0.76	0.761865747	0.09	0.76	0.761865747
SKCM	CD80	-0.24	0.79	0.73-0.85	3.60E-09	3.58E-09	35	3.60E-09	3.58E-09
STAD	CD80	0.02	1	0.91-1.1	0.74	0.741052584	0.11	0.74	0.741052584
TGCT	CD80	0.7	2	0.87-4.7	0.1	0.103420261	2.6	0.1	0.103420261
THCA	CD80	0.3	1.3	0.95-1.9	0.091	0.090649954	2.9	0.091	0.090649954
THYM	CD80	0.43	1.5	0.94-2.5	0.088	0.08759212	2.9	0.088	0.08759212
UCEC	CD80	0.032	1	0.88-1.2	0.7	0.6996795	0.15	0.7	0.6996795
UCS	CD80	-0.082	0.92	0.68-1.2	0.59	0.588544858	0.29	0.59	0.588544858
UVM	CD80	0.3	1.4	0.98-1.9	0.07	0.069925155	3.3	0.07	0.069925155
ACC	CD86	-0.19	0.83	0.63-1.1	0.2	0.200449298	1.6	0.2	0.200449298
BLCA	CD86	-0.0097	0.99	0.91-1.1	0.83	0.832523693	0.04	0.83	0.832523693
BRCA	CD86	-0.038	0.96	0.83-1.1	0.61	0.612789626	0.26	0.61	0.612789626
CESC	CD86	-0.17	0.85	0.73-0.98	0.028	0.027842619	4.8	0.028	0.027842619
CHOL	CD86	-0.2	0.82	0.59-1.1	0.22	0.218710714	1.5	0.22	0.218710714
COAD	CD86	0.012	1	0.88-1.2	0.86	0.863371647	0.03	0.86	0.863371647
DLBC	CD86	-0.3	0.74	0.32-1.7	0.49	0.486664799	0.48	0.49	0.486664799
ESCA	CD86	0.1	1.1	0.94-1.3	0.22	0.223687152	1.5	0.22	0.223687152
GBM	CD86	0.033	1	0.88-1.2	0.68	0.680259402	0.17	0.68	0.680259402
HNSC	CD86	0.019	1	0.9-1.2	0.76	0.761259429	0.09	0.76	0.761259429
KICH	CD86	0.029	1	0.7-1.5	0.88	0.884099338	0.02	0.88	0.884099338
KIRC	CD86	0.13	1.1	0.98-1.3	0.082	0.08226875	3	0.082	0.08226875
KIRP	CD86	-0.13	0.87	0.71-1.1	0.19	0.192114552	1.7	0.19	0.192114552
LGG	CD86	0.27	1.3	1.1-1.5	4.30E-04	4.25E-04	12	4.30E-04	4.25E-04
LIHC	CD86	-0.021	0.98	0.85-1.1	0.77	0.766966503	0.09	0.77	0.766966503
LUAD	CD86	-0.094	0.91	0.81-1	0.12	0.122959004	2.4	0.12	0.122959004
LUSC	CD86	0.053	1.1	0.93-1.2	0.4	0.400315924	0.71	0.4	0.400315924
MESO	CD86	-0.12	0.89	0.66-1.2	0.43	0.429899278	0.62	0.43	0.429899278
OV	CD86	0.021	1	0.91-1.1	0.72	0.724369157	0.12	0.72	0.724369157
PAAD	CD86	0.11	1.1	0.95-1.3	0.17	0.174703771	1.8	0.17	0.174703771
PCPG	CD86	-0.3	0.74	0.44-1.3	0.27	0.268375779	1.2	0.27	0.268375779
PRAD	CD86	-0.092	0.91	0.51-1.6	0.76	0.758780028	0.09	0.76	0.758780028
READ	CD86	0.038	1	0.73-1.5	0.83	0.83082446	0.05	0.83	0.83082446
SARC	CD86	-0.054	0.95	0.85-1.1	0.32	0.318978498	0.99	0.32	0.318978498
SKCM	CD86	-0.2	0.82	0.76-0.88	2.30E-07	2.33E-07	27	2.30E-07	2.33E-07
STAD	CD86	0.11	1.1	0.97-1.3	0.12	0.120188318	2.4	0.12	0.120188318
TGCT	CD86	0.96	2.6	0.94-7.3	0.067	0.066629849	3.4	0.067	0.066629849
THCA	CD86	-0.13	0.87	0.6-1.3	0.49	0.485808779	0.49	0.49	0.485808779
THYM	CD86	0.97	2.6	1.4-5.1	0.0039	0.003914814	8.3	0.0039	0.003914814
UCEC	CD86	-0.084	0.92	0.78-1.1	0.3	0.302765896	1.1	0.3	0.302765896
UCS	CD86	-0.03	0.97	0.74-1.3	0.83	0.827265235	0.05	0.83	0.827265235
UVM	CD86	0.44	1.5	1.2-2.1	0.0034	0.003410209	8.6	0.0034	0.003410209
ACC	PD-L1	-0.031	0.97	0.74-1.3	0.82	0.822393548	0.05	0.82	0.822393548
BLCA	PD-L1	-0.03	0.97	0.91-1	0.41	0.405310005	0.69	0.41	0.405310005
BRCA	PD-L1	-0.1	0.9	0.8-1	0.089	0.089344029	2.9	0.089	0.089344029
CESC	PD-L1	-0.035	0.97	0.86-1.1	0.57	0.570841918	0.32	0.57	0.570841918
CHOL	PD-L1	-0.059	0.94	0.67-1.3	0.73	0.728430166	0.12	0.73	0.728430166
COAD	PD-L1	0.0023	1	0.87-1.2	0.97	0.974121217	0	0.97	0.974121217
DLBC	PD-L1	0.098	1.1	0.84-1.5	0.48	0.480445069	0.5	0.48	0.480445069
ESCA	PD-L1	0.087	1.1	0.94-1.3	0.25	0.246770807	1.3	0.25	0.246770807
GBM	PD-L1	0.097	1.1	0.97-1.3	0.13	0.129158625	2.3	0.13	0.129158625
HNSC	PD-L1	0.016	1	0.94-1.1	0.71	0.70665958	0.14	0.71	0.70665958
KICH	PD-L1	-0.35	0.71	0.44-1.1	0.16	0.156110318	2	0.16	0.156110318
KIRC	PD-L1	-0.21	0.81	0.72-0.92	0.0012	0.001220948	10	0.0012	0.001220948
KIRP	PD-L1	0.057	1.1	0.89-1.3	0.52	0.523445614	0.41	0.52	0.523445614
LGG	PD-L1	0.48	1.6	1.4-1.9	5.70E-11	5.66E-11	43	5.70E-11	5.66E-11
LIHC	PD-L1	-0.037	0.96	0.84-1.1	0.58	0.579918268	0.31	0.58	0.579918268
LUAD	PD-L1	0.012	1	0.92-1.1	0.8	0.797127789	0.07	0.8	0.797127789
LUSC	PD-L1	0.014	1	0.94-1.1	0.73	0.729595146	0.12	0.73	0.729595146
MESO	PD-L1	0.0082	1	0.88-1.2	0.91	0.907264655	0.01	0.91	0.907264655
OV	PD-L1	-0.1	0.9	0.79-1	0.12	0.120231745	2.4	0.12	0.120231745
PAAD	PD-L1	0.22	1.2	1-1.5	0.025	0.024560651	5	0.025	0.024560651
PCPG	PD-L1	0.31	1.4	0.75-2.5	0.32	0.316259618	1	0.32	0.316259618
PRAD	PD-L1	-0.083	0.92	0.49-1.7	0.79	0.794058373	0.07	0.79	0.794058373
READ	PD-L1	-0.047	0.95	0.68-1.3	0.79	0.787336232	0.07	0.79	0.787336232
SARC	PD-L1	-0.058	0.94	0.84-1.1	0.33	0.326684293	0.96	0.33	0.326684293
SKCM	PD-L1	-0.2	0.81	0.76-0.88	7.60E-08	7.56E-08	29	7.60E-08	7.56E-08
STAD	PD-L1	-0.052	0.95	0.85-1.1	0.33	0.334793546	0.93	0.33	0.334793546
TGCT	PD-L1	0.74	2.1	1-4.3	0.047	0.047032549	3.9	0.047	0.047032549
THCA	PD-L1	-0.052	0.95	0.69-1.3	0.75	0.751965223	0.1	0.75	0.751965223
THYM	PD-L1	0.63	1.9	1.2-3	0.009	0.008960981	6.8	0.009	0.008960981
UCEC	PD-L1	-0.006	0.99	0.85-1.2	0.94	0.94003667	0.01	0.94	0.94003667
UCS	PD-L1	-0.072	0.93	0.71-1.2	0.61	0.610059392	0.26	0.61	0.610059392
UVM	PD-L1	0.29	1.3	0.93-1.9	0.11	0.112745686	2.5	0.11	0.112745686
ACC	PD-L2	-0.11	0.89	0.71-1.1	0.34	0.336821082	0.92	0.34	0.336821082
BLCA	PD-L2	0.022	1	0.96-1.1	0.5	0.50277509	0.45	0.5	0.50277509
BRCA	PD-L2	-0.094	0.91	0.81-1	0.13	0.130845376	2.3	0.13	0.130845376
CESC	PD-L2	-0.039	0.96	0.84-1.1	0.59	0.586285086	0.3	0.59	0.586285086
CHOL	PD-L2	-0.16	0.85	0.63-1.2	0.3	0.296545884	1.1	0.3	0.296545884
COAD	PD-L2	-0.035	0.97	0.86-1.1	0.56	0.556767987	0.35	0.56	0.556767987
DLBC	PD-L2	-0.31	0.73	0.42-1.3	0.27	0.265177666	1.2	0.27	0.265177666
ESCA	PD-L2	0.044	1	0.91-1.2	0.55	0.545340813	0.37	0.55	0.545340813
GBM	PD-L2	0.026	1	0.9-1.2	0.7	0.704482373	0.14	0.7	0.704482373
HNSC	PD-L2	0.0037	1	0.92-1.1	0.94	0.9365412	0.01	0.94	0.9365412
KICH	PD-L2	-0.002	1	0.56-1.8	0.99	0.994540076	0	0.99	0.994540076
KIRC	PD-L2	0.019	1	0.89-1.2	0.78	0.778760407	0.08	0.78	0.778760407
KIRP	PD-L2	0.21	1.2	0.99-1.5	0.064	0.064444128	3.4	0.064	0.064444128
LGG	PD-L2	0.41	1.5	1.3-1.7	2.90E-10	2.89E-10	40	2.90E-10	2.89E-10
LIHC	PD-L2	-0.12	0.89	0.78-1	0.068	0.067562955	3.3	0.068	0.067562955
LUAD	PD-L2	-0.031	0.97	0.87-1.1	0.56	0.564447326	0.33	0.56	0.564447326
LUSC	PD-L2	-0.0034	1	0.9-1.1	0.95	0.947805348	0	0.95	0.947805348
MESO	PD-L2	0.086	1.1	0.91-1.3	0.35	0.354183377	0.86	0.35	0.354183377
OV	PD-L2	-0.04	0.96	0.87-1.1	0.41	0.413923296	0.67	0.41	0.413923296
PAAD	PD-L2	0.1	1.1	0.95-1.3	0.19	0.190504254	1.7	0.19	0.190504254
PCPG	PD-L2	-0.31	0.73	0.34-1.6	0.42	0.4156013	0.66	0.42	0.4156013
PRAD	PD-L2	-0.17	0.84	0.47-1.5	0.55	0.55457862	0.35	0.55	0.55457862
READ	PD-L2	-0.11	0.89	0.66-1.2	0.45	0.447598254	0.58	0.45	0.447598254
SARC	PD-L2	-0.11	0.9	0.81-0.99	0.037	0.036615175	4.4	0.037	0.036615175
SKCM	PD-L2	-0.19	0.83	0.77-0.89	4.40E-07	4.41E-07	26	4.40E-07	4.41E-07
STAD	PD-L2	0.099	1.1	0.98-1.2	0.097	0.096511369	2.8	0.097	0.096511369
TGCT	PD-L2	0.65	1.9	0.91-4	0.089	0.089429956	2.9	0.089	0.089429956
THCA	PD-L2	-0.11	0.9	0.65-1.2	0.53	0.525775345	0.4	0.53	0.525775345
THYM	PD-L2	0.54	1.7	1.1-2.6	0.012	0.012005126	6.3	0.012	0.012005126
UCEC	PD-L2	-0.063	0.94	0.81-1.1	0.42	0.419726365	0.65	0.42	0.419726365
UCS	PD-L2	-0.077	0.93	0.76-1.1	0.46	0.462284088	0.54	0.46	0.462284088
UVM	PD-L2	0.0089	1	0.75-1.4	0.95	0.952791554	0	0.95	0.952791554
ACC	FGL1	0.071	1.1	0.81-1.4	0.62	0.618429292	0.25	0.62	0.618429292
BRCA	FGL1	-0.11	0.9	0.8-1	0.066	0.066292702	3.4	0.066	0.066292702
CESC	FGL1	0.051	1.1	0.96-1.2	0.3	0.29974758	1.1	0.3	0.29974758
CHOL	FGL1	0.088	1.1	0.92-1.3	0.3	0.302033875	1.1	0.3	0.302033875
ESCA	FGL1	0.057	1.1	0.97-1.2	0.2	0.204063969	1.6	0.2	0.204063969
GBM	FGL1	-0.006	0.99	0.89-1.1	0.91	0.914400515	0.01	0.91	0.914400515
HNSC	FGL1	0.076	1.1	0.99-1.2	0.083	0.083220314	3	0.083	0.083220314
LGG	FGL1	0.18	1.2	1.1-1.3	0.0011	0.001118921	11	0.0011	0.001118921
LIHC	FGL1	-0.034	0.97	0.9-1	0.38	0.375428399	0.79	0.38	0.375428399
LUAD	FGL1	-0.0036	1	0.96-1	0.86	0.855883595	0.03	0.86	0.855883595
LUSC	FGL1	0.062	1.1	1-1.1	0.063	0.06251681	3.5	0.063	0.06251681
MESO	FGL1	-0.13	0.88	0.76-1	0.079	0.079495601	3.1	0.079	0.079495601
PAAD	FGL1	-0.013	0.99	0.92-1.1	0.69	0.688729116	0.16	0.69	0.688729116
PRAD	FGL1	0.17	1.2	0.92-1.5	0.18	0.177529874	1.8	0.18	0.177529874
SARC	FGL1	0.065	1.1	0.96-1.2	0.24	0.237046638	1.4	0.24	0.237046638
STAD	FGL1	0.079	1.1	1-1.1	0.0082	0.00823119	7	0.0082	0.00823119
TGCT	FGL1	0.057	1.1	0.68-1.6	0.8	0.800979198	0.06	0.8	0.800979198
THCA	FGL1	-0.27	0.76	0.31-1.9	0.56	0.560826828	0.34	0.56	0.560826828
UCEC	FGL1	-0.2	0.82	0.74-0.91	2.60E-04	2.64E-04	13	2.60E-04	2.64E-04
UCS	FGL1	0.17	1.2	0.99-1.4	0.066	0.066200622	3.4	0.066	0.066200622
ACC	LGALS9	-0.064	0.94	0.7-1.3	0.67	0.674167527	0.18	0.67	0.674167527
BLCA	LGALS9	-0.13	0.88	0.8-0.96	0.0061	0.006058727	7.5	0.0061	0.006058727
BRCA	LGALS9	-0.13	0.88	0.76-1	0.089	0.088919808	2.9	0.089	0.088919808
CESC	LGALS9	-0.37	0.69	0.58-0.83	6.10E-05	6.06E-05	16	6.10E-05	6.06E-05
CHOL	LGALS9	-0.13	0.88	0.58-1.3	0.53	0.529920564	0.39	0.53	0.529920564
COAD	LGALS9	-0.12	0.89	0.69-1.1	0.36	0.362796387	0.83	0.36	0.362796387
DLBC	LGALS9	0.3	1.3	0.63-2.9	0.44	0.443913201	0.59	0.44	0.443913201
ESCA	LGALS9	-0.025	0.98	0.82-1.2	0.77	0.773481046	0.08	0.77	0.773481046
GBM	LGALS9	0.07	1.1	0.89-1.3	0.46	0.455677803	0.56	0.46	0.455677803
HNSC	LGALS9	-0.14	0.87	0.78-0.96	0.006	0.005973073	7.6	0.006	0.005973073
KICH	LGALS9	-0.11	0.9	0.49-1.7	0.73	0.730615386	0.12	0.73	0.730615386
KIRC	LGALS9	0.31	1.4	1.1-1.6	8.00E-04	7.98E-04	11	8.00E-04	7.98E-04
KIRP	LGALS9	-0.055	0.95	0.75-1.2	0.64	0.63607066	0.22	0.64	0.63607066
LGG	LGALS9	0.32	1.4	1.2-1.6	1.50E-04	1.52E-04	14	1.50E-04	1.52E-04
LIHC	LGALS9	0.085	1.1	0.94-1.3	0.25	0.254732706	1.3	0.25	0.254732706
LUAD	LGALS9	-0.058	0.94	0.83-1.1	0.38	0.376870146	0.78	0.38	0.376870146
LUSC	LGALS9	0.014	1	0.89-1.1	0.83	0.831134943	0.05	0.83	0.831134943
MESO	LGALS9	-0.3	0.74	0.56-0.98	0.036	0.035617256	4.4	0.036	0.035617256
OV	LGALS9	-0.046	0.96	0.83-1.1	0.51	0.510682867	0.43	0.51	0.510682867
PAAD	LGALS9	0.39	1.5	1.1-1.9	0.0026	0.002629655	9	0.0026	0.002629655
PCPG	LGALS9	-0.65	0.52	0.25-1.1	0.083	0.083260779	3	0.083	0.083260779
PRAD	LGALS9	-0.43	0.65	0.34-1.2	0.19	0.19320129	1.7	0.19	0.19320129
READ	LGALS9	-0.37	0.69	0.42-1.1	0.14	0.144767432	2.1	0.14	0.144767432
SARC	LGALS9	-0.14	0.87	0.77-0.98	0.022	0.021809406	5.3	0.022	0.021809406
SKCM	LGALS9	-0.2	0.82	0.75-0.9	2.00E-05	1.99E-05	18	2.00E-05	1.99E-05
STAD	LGALS9	-0.16	0.85	0.73-0.99	0.041	0.041076004	4.2	0.041	0.041076004
TGCT	LGALS9	0.85	2.3	0.93-5.9	0.071	0.070943768	3.3	0.071	0.070943768
THCA	LGALS9	-0.29	0.75	0.45-1.3	0.27	0.271461193	1.2	0.27	0.271461193
THYM	LGALS9	0.46	1.6	0.9-2.8	0.11	0.111866136	2.5	0.11	0.111866136
UCEC	LGALS9	0.011	1	0.85-1.2	0.91	0.905823245	0.01	0.91	0.905823245
UCS	LGALS9	-0.12	0.89	0.7-1.1	0.35	0.349056131	0.88	0.35	0.349056131
UVM	LGALS9	0.37	1.4	1.1-2	0.022	0.021783227	5.3	0.022	0.021783227
ACC	HMGB1	1.1	3	1.1-7.9	0.028	0.027907929	4.8	0.028	0.027907929
BLCA	HMGB1	-0.17	0.85	0.62-1.2	0.3	0.302003521	1.1	0.3	0.302003521
BRCA	HMGB1	-0.13	0.87	0.63-1.2	0.43	0.42892184	0.63	0.43	0.42892184
CESC	HMGB1	0.0041	1	0.6-1.7	0.99	0.98749622	0	0.99	0.98749622
CHOL	HMGB1	0.32	1.4	0.45-4.2	0.58	0.577417262	0.31	0.58	0.577417262
COAD	HMGB1	-0.21	0.81	0.61-1.1	0.14	0.144689559	2.1	0.14	0.144689559
DLBC	HMGB1	-1.1	0.34	0.088-1.3	0.11	0.112328052	2.5	0.11	0.112328052
ESCA	HMGB1	0.32	1.4	0.98-1.9	0.062	0.061986016	3.5	0.062	0.061986016
GBM	HMGB1	-0.23	0.8	0.57-1.1	0.19	0.193864589	1.7	0.19	0.193864589
HNSC	HMGB1	0.032	1	0.8-1.3	0.8	0.804386099	0.06	0.8	0.804386099
KICH	HMGB1	0.74	2.1	0.29-15	0.47	0.465197609	0.53	0.47	0.465197609
KIRC	HMGB1	0.25	1.3	0.81-2.1	0.29	0.292597983	1.1	0.29	0.292597983
KIRP	HMGB1	-0.17	0.84	0.41-1.7	0.64	0.635221762	0.23	0.64	0.635221762
LGG	HMGB1	-0.47	0.63	0.38-1	0.066	0.065714287	3.4	0.066	0.065714287
LIHC	HMGB1	-0.055	0.95	0.66-1.4	0.76	0.764359872	0.09	0.76	0.764359872
LUAD	HMGB1	0.17	1.2	0.89-1.6	0.25	0.246665176	1.3	0.25	0.246665176
LUSC	HMGB1	-0.02	0.98	0.74-1.3	0.89	0.889325857	0.02	0.89	0.889325857
MESO	HMGB1	0.004	1	0.58-1.7	0.99	0.988681102	0	0.99	0.988681102
OV	HMGB1	0.23	1.3	0.96-1.6	0.1	0.100456601	2.7	0.1	0.100456601
PAAD	HMGB1	0.62	1.9	0.93-3.7	0.078	0.077518408	3.1	0.078	0.077518408
PCPG	HMGB1	-1.3	0.27	0.022-3.2	0.3	0.300880162	1.1	0.3	0.300880162
PRAD	HMGB1	1.1	3.1	0.43-22	0.26	0.262649384	1.2	0.26	0.262649384
READ	HMGB1	0.35	1.4	0.61-3.3	0.42	0.423839068	0.64	0.42	0.423839068
SARC	HMGB1	0.37	1.4	0.97-2.1	0.07	0.069631819	3.3	0.07	0.069631819
SKCM	HMGB1	-0.15	0.86	0.7-1.1	0.16	0.162926566	2	0.16	0.162926566
STAD	HMGB1	-0.13	0.87	0.66-1.2	0.36	0.359692442	0.84	0.36	0.359692442
TGCT	HMGB1	-1.1	0.33	0.034-3.3	0.35	0.346646049	0.89	0.35	0.346646049
THCA	HMGB1	-2	0.14	0.034-0.55	0.0049	0.004921467	7.9	0.0049	0.004921467
THYM	HMGB1	-1.2	0.29	0.11-0.81	0.018	0.0184561	5.6	0.018	0.0184561
UCEC	HMGB1	-0.082	0.92	0.65-1.3	0.65	0.645446416	0.21	0.65	0.645446416
UCS	HMGB1	-0.46	0.63	0.3-1.3	0.23	0.227280874	1.5	0.23	0.227280874
UVM	HMGB1	0.7	2	0.98-4.1	0.058	0.057900682	3.6	0.058	0.057900682
ACC	CD155	0.48	1.6	0.99-2.6	0.057	0.056719373	3.6	0.057	0.056719373
BLCA	CD155	0.26	1.3	1.1-1.5	0.0024	0.002424064	9.2	0.0024	0.002424064
BRCA	CD155	0.13	1.1	0.95-1.4	0.18	0.175149638	1.8	0.18	0.175149638
CESC	CD155	0.38	1.5	1.1-1.9	0.003	0.002985068	8.8	0.003	0.002985068
CHOL	CD155	0.012	1	0.6-1.7	0.96	0.96386367	0	0.96	0.96386367
COAD	CD155	0.11	1.1	0.75-1.7	0.59	0.588357569	0.29	0.59	0.588357569
DLBC	CD155	-0.73	0.48	0.2-1.2	0.11	0.112166946	2.5	0.11	0.112166946
ESCA	CD155	0.17	1.2	0.89-1.6	0.25	0.250934002	1.3	0.25	0.250934002
GBM	CD155	0.28	1.3	0.97-1.8	0.081	0.080681471	3	0.081	0.080681471
HNSC	CD155	0.33	1.4	1.2-1.7	4.50E-04	4.53E-04	12	4.50E-04	4.53E-04
KICH	CD155	-0.85	0.43	0.17-1.1	0.065	0.064783785	3.4	0.065	0.064783785
KIRC	CD155	0.37	1.5	1.2-1.8	0.0011	0.001116566	11	0.0011	0.001116566
KIRP	CD155	0.92	2.5	1.7-3.6	1.60E-06	1.60E-06	23	1.60E-06	1.60E-06
LGG	CD155	0.59	1.8	1.3-2.5	1.90E-04	1.90E-04	14	1.90E-04	1.90E-04
LIHC	CD155	-0.066	0.94	0.72-1.2	0.62	0.619854935	0.25	0.62	0.619854935
LUAD	CD155	0.36	1.4	1.2-1.8	3.80E-04	3.79E-04	13	3.80E-04	3.79E-04
LUSC	CD155	0.14	1.1	0.96-1.4	0.13	0.128414853	2.3	0.13	0.128414853
MESO	CD155	0.39	1.5	1.1-1.9	0.0025	0.002519008	9.1	0.0025	0.002519008
OV	CD155	-0.022	0.98	0.8-1.2	0.83	0.834790712	0.04	0.83	0.834790712
PAAD	CD155	-0.46	0.63	0.44-0.91	0.013	0.012817673	6.2	0.013	0.012817673
PCPG	CD155	0.66	1.9	0.45-8.5	0.38	0.375725614	0.78	0.38	0.375725614
PRAD	CD155	1.5	4.7	0.99-22	0.052	0.051812248	3.8	0.052	0.051812248
READ	CD155	0.25	1.3	0.48-3.4	0.62	0.619110938	0.25	0.62	0.619110938
SARC	CD155	0.24	1.3	0.99-1.6	0.059	0.059175866	3.6	0.059	0.059175866
SKCM	CD155	0.14	1.1	0.97-1.4	0.11	0.111737213	2.5	0.11	0.111737213
STAD	CD155	0.11	1.1	0.92-1.4	0.26	0.260186446	1.3	0.26	0.260186446
TGCT	CD155	-0.56	0.57	0.13-2.4	0.45	0.449274892	0.57	0.45	0.449274892
THCA	CD155	1.2	3.4	0.98-12	0.053	0.053007848	3.7	0.053	0.053007848
THYM	CD155	-0.24	0.79	0.23-2.7	0.7	0.699395592	0.15	0.7	0.699395592
UCEC	CD155	0.064	1.1	0.76-1.5	0.71	0.708788233	0.14	0.71	0.708788233
UCS	CD155	0.46	1.6	0.96-2.6	0.07	0.070385925	3.3	0.07	0.070385925
UVM	CD155	0.36	1.4	0.47-4.4	0.53	0.527614449	0.4	0.53	0.527614449
ACC	CD112	0.74	2.1	1.2-3.5	0.0056	0.005612712	7.7	0.0056	0.005612712
BLCA	CD112	-0.01	0.99	0.81-1.2	0.92	0.916495811	0.01	0.92	0.916495811
BRCA	CD112	-0.11	0.89	0.73-1.1	0.27	0.266339651	1.2	0.27	0.266339651
CESC	CD112	0.13	1.1	0.84-1.5	0.41	0.40505587	0.69	0.41	0.40505587
CHOL	CD112	0.17	1.2	0.63-2.2	0.6	0.596084562	0.28	0.6	0.596084562
COAD	CD112	0.016	1	0.72-1.4	0.93	0.925384252	0.01	0.93	0.925384252
DLBC	CD112	0.1	1.1	0.48-2.6	0.81	0.810664672	0.06	0.81	0.810664672
ESCA	CD112	0.031	1	0.81-1.3	0.8	0.799489305	0.06	0.8	0.799489305
GBM	CD112	0.3	1.4	0.99-1.8	0.058	0.058484273	3.6	0.058	0.058484273
HNSC	CD112	0.094	1.1	0.86-1.4	0.45	0.445719851	0.58	0.45	0.445719851
KICH	CD112	-1.8	0.16	0.053-0.47	8.60E-04	8.63E-04	11	8.60E-04	8.63E-04
KIRC	CD112	0.59	1.8	1.4-2.4	1.60E-05	1.57E-05	19	1.60E-05	1.57E-05
KIRP	CD112	0.52	1.7	0.77-3.6	0.19	0.190045377	1.7	0.19	0.190045377
LGG	CD112	0.73	2.1	1.6-2.7	3.50E-08	3.49E-08	30	3.50E-08	3.49E-08
LIHC	CD112	-0.037	0.96	0.79-1.2	0.72	0.715844225	0.13	0.72	0.715844225
LUAD	CD112	0.28	1.3	1.1-1.7	0.017	0.016861777	5.7	0.017	0.016861777
LUSC	CD112	0.1	1.1	0.91-1.3	0.31	0.305321914	1	0.31	0.305321914
MESO	CD112	0.17	1.2	0.82-1.7	0.35	0.352604155	0.86	0.35	0.352604155
OV	CD112	0.073	1.1	0.88-1.3	0.47	0.473738965	0.51	0.47	0.473738965
PAAD	CD112	-0.17	0.84	0.57-1.2	0.37	0.371919249	0.8	0.37	0.371919249
PCPG	CD112	-1.1	0.33	0.1-1.1	0.072	0.07238241	3.2	0.072	0.07238241
PRAD	CD112	-0.79	0.45	0.12-1.6	0.23	0.229455919	1.4	0.23	0.229455919
READ	CD112	0.29	1.3	0.66-2.7	0.43	0.426400448	0.63	0.43	0.426400448
SARC	CD112	0.052	1.1	0.84-1.3	0.65	0.649322365	0.21	0.65	0.649322365
SKCM	CD112	0.048	1	0.86-1.3	0.64	0.643087764	0.21	0.64	0.643087764
STAD	CD112	-0.061	0.94	0.77-1.1	0.54	0.539063959	0.38	0.54	0.539063959
TGCT	CD112	0.45	1.6	0.47-5.3	0.46	0.46351307	0.54	0.46	0.46351307
THCA	CD112	-0.31	0.74	0.21-2.6	0.64	0.638181872	0.22	0.64	0.638181872
THYM	CD112	0.14	1.2	0.67-2	0.61	0.606326656	0.27	0.61	0.606326656
UCEC	CD112	0.29	1.3	0.94-1.9	0.1	0.10462874	2.6	0.1	0.10462874
UCS	CD112	0.24	1.3	0.85-1.9	0.25	0.248907599	1.3	0.25	0.248907599
UVM	CD112	-0.56	0.57	0.29-1.2	0.12	0.117815886	2.4	0.12	0.117815886
ACC	SEMA4A	0.059	1.1	0.84-1.3	0.62	0.619907154	0.25	0.62	0.619907154
BLCA	SEMA4A	-0.17	0.85	0.75-0.96	0.0087	0.008701147	6.9	0.0087	0.008701147
BRCA	SEMA4A	-0.06	0.94	0.78-1.1	0.54	0.537412533	0.38	0.54	0.537412533
CESC	SEMA4A	-0.27	0.76	0.61-0.96	0.019	0.018801336	5.5	0.019	0.018801336
CHOL	SEMA4A	-0.16	0.85	0.61-1.2	0.36	0.356223884	0.85	0.36	0.356223884
COAD	SEMA4A	0.058	1.1	0.85-1.3	0.6	0.601796468	0.27	0.6	0.601796468
DLBC	SEMA4A	-0.44	0.65	0.3-1.4	0.26	0.260025692	1.3	0.26	0.260025692
ESCA	SEMA4A	-0.046	0.96	0.82-1.1	0.56	0.562908796	0.33	0.56	0.562908796
GBM	SEMA4A	0.12	1.1	0.93-1.4	0.22	0.216923938	1.5	0.22	0.216923938
HNSC	SEMA4A	-0.23	0.8	0.66-0.96	0.02	0.019863045	5.4	0.02	0.019863045
KICH	SEMA4A	-0.19	0.82	0.52-1.3	0.41	0.41002502	0.68	0.41	0.41002502
KIRC	SEMA4A	0.24	1.3	1.1-1.5	0.0028	0.002837951	8.9	0.0028	0.002837951
KIRP	SEMA4A	0.095	1.1	0.87-1.4	0.42	0.419066725	0.65	0.42	0.419066725
LGG	SEMA4A	-0.32	0.73	0.62-0.86	1.30E-04	1.27E-04	15	1.30E-04	1.27E-04
LIHC	SEMA4A	0.0076	1	0.9-1.1	0.9	0.898941246	0.02	0.9	0.898941246
LUAD	SEMA4A	-0.28	0.76	0.65-0.88	4.80E-04	4.77E-04	12	4.80E-04	4.77E-04
LUSC	SEMA4A	-0.073	0.93	0.77-1.1	0.46	0.457246603	0.55	0.46	0.457246603
MESO	SEMA4A	-0.055	0.95	0.74-1.2	0.65	0.654184064	0.2	0.65	0.654184064
OV	SEMA4A	-0.19	0.83	0.71-0.96	0.014	0.01419583	6	0.014	0.01419583
PAAD	SEMA4A	0.17	1.2	0.98-1.4	0.081	0.081273078	3	0.081	0.081273078
PCPG	SEMA4A	0.045	1	0.5-2.2	0.91	0.905578607	0.01	0.91	0.905578607
PRAD	SEMA4A	-0.077	0.93	0.24-3.6	0.91	0.910645789	0.01	0.91	0.910645789
READ	SEMA4A	0.065	1.1	0.65-1.7	0.79	0.794043445	0.07	0.79	0.794043445
SARC	SEMA4A	-0.13	0.88	0.75-1	0.13	0.127152286	2.3	0.13	0.127152286
SKCM	SEMA4A	-0.15	0.86	0.79-0.95	0.0028	0.002835184	8.9	0.0028	0.002835184
STAD	SEMA4A	0.078	1.1	0.93-1.3	0.3	0.303764305	1.1	0.3	0.303764305
TGCT	SEMA4A	0.37	1.5	0.44-4.8	0.54	0.539239204	0.38	0.54	0.539239204
THCA	SEMA4A	0.15	1.2	0.54-2.5	0.7	0.702910335	0.15	0.7	0.702910335
THYM	SEMA4A	0.86	2.4	1.2-4.7	0.014	0.013688002	6.1	0.014	0.013688002
UCEC	SEMA4A	0.12	1.1	0.91-1.4	0.27	0.266540832	1.2	0.27	0.266540832
UCS	SEMA4A	-0.054	0.95	0.76-1.2	0.62	0.622288841	0.24	0.62	0.622288841
UVM	SEMA4A	-0.31	0.73	0.45-1.2	0.2	0.197609479	1.7	0.2	0.197609479
ACC	VEGFA	0.26	1.3	0.85-2	0.23	0.23012387	1.4	0.23	0.23012387
BLCA	VEGFA	-0.18	0.84	0.74-0.95	0.0053	0.005329682	7.8	0.0053	0.005329682
BRCA	VEGFA	0.055	1.1	0.88-1.3	0.55	0.548579254	0.36	0.55	0.548579254
CESC	VEGFA	0.44	1.6	1.2-2	5.20E-04	5.19E-04	12	5.20E-04	5.19E-04
CHOL	VEGFA	0.078	1.1	0.68-1.7	0.74	0.744962257	0.11	0.74	0.744962257
COAD	VEGFA	0.28	1.3	0.99-1.8	0.06	0.059617208	3.6	0.06	0.059617208
DLBC	VEGFA	-0.092	0.91	0.51-1.6	0.76	0.760939373	0.09	0.76	0.760939373
ESCA	VEGFA	0.15	1.2	0.93-1.5	0.19	0.18791641	1.7	0.19	0.18791641
GBM	VEGFA	0.093	1.1	0.98-1.2	0.096	0.095761273	2.8	0.096	0.095761273
HNSC	VEGFA	0.085	1.1	0.95-1.3	0.23	0.234887041	1.4	0.23	0.234887041
KICH	VEGFA	0.49	1.6	0.51-5.3	0.41	0.411734519	0.67	0.41	0.411734519
KIRC	VEGFA	0.023	1	0.9-1.2	0.72	0.724420681	0.12	0.72	0.724420681
KIRP	VEGFA	0.28	1.3	1.1-1.6	3.30E-04	3.28E-04	13	3.30E-04	3.28E-04
LGG	VEGFA	0.33	1.4	1.2-1.6	1.70E-06	1.68E-06	23	1.70E-06	1.68E-06
LIHC	VEGFA	0.25	1.3	1-1.6	0.032	0.031857264	4.6	0.032	0.031857264
LUAD	VEGFA	0.082	1.1	0.94-1.2	0.25	0.247460324	1.3	0.25	0.247460324
LUSC	VEGFA	0.025	1	0.88-1.2	0.75	0.749487486	0.1	0.75	0.749487486
MESO	VEGFA	0.12	1.1	0.91-1.4	0.28	0.284823998	1.1	0.28	0.284823998
OV	VEGFA	0.01	1	0.85-1.2	0.91	0.908293737	0.01	0.91	0.908293737
PAAD	VEGFA	0.088	1.1	0.89-1.3	0.41	0.408113034	0.68	0.41	0.408113034
PCPG	VEGFA	-0.11	0.89	0.42-1.9	0.77	0.771853587	0.08	0.77	0.771853587
PRAD	VEGFA	0.15	1.2	0.73-1.9	0.53	0.534950271	0.38	0.53	0.534950271
READ	VEGFA	0.35	1.4	0.74-2.7	0.3	0.295472267	1.1	0.3	0.295472267
SARC	VEGFA	0.19	1.2	1-1.4	0.015	0.015023739	5.9	0.015	0.015023739
SKCM	VEGFA	-0.096	0.91	0.82-1	0.065	0.064715664	3.4	0.065	0.064715664
STAD	VEGFA	-0.037	0.96	0.82-1.1	0.66	0.658972043	0.19	0.66	0.658972043
TGCT	VEGFA	0.052	1.1	0.49-2.3	0.89	0.893949229	0.02	0.89	0.893949229
THCA	VEGFA	0.19	1.2	0.72-2	0.48	0.480505333	0.5	0.48	0.480505333
THYM	VEGFA	0.12	1.1	0.69-1.8	0.63	0.627341306	0.24	0.63	0.627341306
UCEC	VEGFA	0.24	1.3	1-1.6	0.025	0.025310933	5	0.025	0.025310933
UCS	VEGFA	0.087	1.1	0.83-1.4	0.54	0.540861477	0.37	0.54	0.540861477
UVM	VEGFA	0.15	1.2	0.83-1.6	0.37	0.37271137	0.79	0.37	0.37271137
