# Supplementary material for: Pan-cancer analysis of co-inhibitory molecules revealing their potential prognostic and clinical values in immunotherapy
Source: Front Immunol. 2025 Mar 24;16:1544104. doi: 10.3389/fimmu.2025.1544104 (PMC11973099; doi:10.3389/fimmu.2025.1544104)
Supplement: Supplementary file 3 [file DataSheet3.csv]

Supplementary Table 3. Relationship between co-inhibitory molecules and tumor Progression-Free Interval
TCGA	Gene	coef	Hazard.Ratio	CI95	wald.Pval	wald.Pval_all	wald.test	Pr.Pval	Pr.Pval_all
ACC	CTLA4	-0.19	0.83	0.68-1	0.065	0.065305183	3.4	0.065	0.065305183
BLCA	CTLA4	-0.09	0.91	0.85-0.98	0.015	0.014746831	6	0.015	0.014746831
BRCA	CTLA4	-0.054	0.95	0.87-1	0.22	0.222852952	1.5	0.22	0.222852952
CESC	CTLA4	-0.23	0.79	0.69-0.91	0.001	0.001037692	11	0.001	0.001037692
CHOL	CTLA4	-0.35	0.7	0.52-0.95	0.024	0.023594034	5.1	0.024	0.023594034
COAD	CTLA4	-0.043	0.96	0.84-1.1	0.52	0.522716774	0.41	0.52	0.522716774
DLBC	CTLA4	0.037	1	0.72-1.5	0.84	0.843552199	0.04	0.84	0.843552199
ESCA	CTLA4	-0.03	0.97	0.85-1.1	0.66	0.656560734	0.2	0.66	0.656560734
GBM	CTLA4	0.07	1.1	0.95-1.2	0.25	0.247906901	1.3	0.25	0.247906901
HNSC	CTLA4	-0.15	0.86	0.78-0.95	0.0018	0.001799129	9.7	0.0018	0.001799129
KICH	CTLA4	0.24	1.3	0.8-2	0.31	0.311560998	1	0.31	0.311560998
KIRC	CTLA4	0.2	1.2	1.1-1.4	4.50E-05	4.47E-05	17	4.50E-05	4.47E-05
KIRP	CTLA4	0.17	1.2	1-1.4	0.044	0.043531621	4.1	0.044	0.043531621
LGG	CTLA4	0.23	1.3	1.1-1.4	1.20E-04	1.22E-04	15	1.20E-04	1.22E-04
LIHC	CTLA4	-0.054	0.95	0.88-1	0.17	0.167245775	1.9	0.17	0.167245775
LUAD	CTLA4	-0.1	0.9	0.82-0.99	0.033	0.032846596	4.6	0.033	0.032846596
LUSC	CTLA4	-0.037	0.96	0.86-1.1	0.53	0.53434033	0.39	0.53	0.53434033
MESO	CTLA4	-0.11	0.9	0.76-1.1	0.22	0.217982672	1.5	0.22	0.217982672
OV	CTLA4	-0.06	0.94	0.87-1	0.14	0.144648596	2.1	0.14	0.144648596
PAAD	CTLA4	0.073	1.1	0.95-1.2	0.24	0.235096732	1.4	0.24	0.235096732
PCPG	CTLA4	0.082	1.1	0.8-1.5	0.61	0.606414469	0.27	0.61	0.606414469
PRAD	CTLA4	0.12	1.1	0.97-1.3	0.11	0.108087601	2.6	0.11	0.108087601
READ	CTLA4	-0.033	0.97	0.74-1.3	0.81	0.807413257	0.06	0.81	0.807413257
SARC	CTLA4	-0.023	0.98	0.9-1.1	0.58	0.579460849	0.31	0.58	0.579460849
SKCM	CTLA4	-0.055	0.95	0.9-1	0.035	0.034720919	4.5	0.035	0.034720919
STAD	CTLA4	-0.049	0.95	0.84-1.1	0.43	0.429172344	0.63	0.43	0.429172344
TGCT	CTLA4	-0.064	0.94	0.78-1.1	0.5	0.5049128	0.44	0.5	0.5049128
THCA	CTLA4	0.051	1.1	0.92-1.2	0.47	0.470873242	0.52	0.47	0.470873242
THYM	CTLA4	0.34	1.4	1.1-1.8	0.0087	0.008661344	6.9	0.0087	0.008661344
UCEC	CTLA4	-0.15	0.86	0.78-0.94	0.0018	0.00175745	9.8	0.0018	0.00175745
UCS	CTLA4	-0.11	0.9	0.74-1.1	0.26	0.261281639	1.3	0.26	0.261281639
UVM	CTLA4	0.16	1.2	0.95-1.4	0.15	0.148155346	2.1	0.15	0.148155346
ACC	PD-1	-0.11	0.9	0.76-1.1	0.23	0.230147486	1.4	0.23	0.230147486
BLCA	PD-1	-0.081	0.92	0.86-0.99	0.023	0.022521107	5.2	0.023	0.022521107
BRCA	PD-1	-0.12	0.89	0.81-0.97	0.011	0.010568686	6.5	0.011	0.010568686
CESC	PD-1	-0.17	0.84	0.74-0.97	0.013	0.013214456	6.1	0.013	0.013214456
CHOL	PD-1	-0.025	0.98	0.8-1.2	0.8	0.803987931	0.06	0.8	0.803987931
COAD	PD-1	0.03	1	0.91-1.2	0.65	0.645688638	0.21	0.65	0.645688638
DLBC	PD-1	0.12	1.1	0.73-1.7	0.59	0.588331882	0.29	0.59	0.588331882
ESCA	PD-1	0.011	1	0.89-1.2	0.87	0.866755718	0.03	0.87	0.866755718
GBM	PD-1	0.088	1.1	0.94-1.3	0.26	0.256414336	1.3	0.26	0.256414336
HNSC	PD-1	-0.11	0.9	0.82-0.97	0.011	0.010722711	6.5	0.011	0.010722711
KICH	PD-1	-0.0012	1	0.65-1.5	1	0.995726803	0	1	0.995726803
KIRC	PD-1	0.15	1.2	1.1-1.3	4.20E-04	4.21E-04	12	4.20E-04	4.21E-04
KIRP	PD-1	0.19	1.2	1.1-1.4	0.0071	0.007143228	7.2	0.0071	0.007143228
LGG	PD-1	0.19	1.2	1.1-1.3	1.50E-04	1.51E-04	14	1.50E-04	1.51E-04
LIHC	PD-1	-0.095	0.91	0.84-0.98	0.013	0.012536412	6.2	0.013	0.012536412
LUAD	PD-1	-0.038	0.96	0.88-1.1	0.44	0.439559028	0.6	0.44	0.439559028
LUSC	PD-1	0.0034	1	0.9-1.1	0.95	0.94935618	0	0.95	0.94935618
MESO	PD-1	-0.0095	0.99	0.82-1.2	0.92	0.920529582	0.01	0.92	0.920529582
OV	PD-1	-0.049	0.95	0.87-1	0.25	0.251322452	1.3	0.25	0.251322452
PAAD	PD-1	0.06	1.1	0.94-1.2	0.34	0.335121028	0.93	0.34	0.335121028
PCPG	PD-1	0.26	1.3	0.98-1.7	0.066	0.065538321	3.4	0.066	0.065538321
PRAD	PD-1	0.071	1.1	0.91-1.3	0.4	0.39675544	0.72	0.4	0.39675544
READ	PD-1	-0.028	0.97	0.74-1.3	0.85	0.846919828	0.04	0.85	0.846919828
SARC	PD-1	-0.052	0.95	0.88-1	0.17	0.170424473	1.9	0.17	0.170424473
SKCM	PD-1	-0.062	0.94	0.9-0.98	0.0065	0.006472652	7.4	0.0065	0.006472652
STAD	PD-1	-0.013	0.99	0.89-1.1	0.81	0.811289207	0.06	0.81	0.811289207
TGCT	PD-1	-0.063	0.94	0.79-1.1	0.48	0.479585543	0.5	0.48	0.479585543
THCA	PD-1	-0.026	0.97	0.83-1.1	0.74	0.738213332	0.11	0.74	0.738213332
THYM	PD-1	0.0042	1	0.72-1.4	0.98	0.980026762	0	0.98	0.980026762
UCEC	PD-1	-0.14	0.87	0.79-0.95	0.0027	0.002739126	9	0.0027	0.002739126
UCS	PD-1	-0.016	0.98	0.82-1.2	0.87	0.870337885	0.03	0.87	0.870337885
UVM	PD-1	0.17	1.2	1-1.4	0.019	0.018658215	5.5	0.019	0.018658215
ACC	LAG3	-0.043	0.96	0.81-1.1	0.63	0.626890345	0.24	0.63	0.626890345
BLCA	LAG3	-0.065	0.94	0.88-1	0.061	0.060810765	3.5	0.061	0.060810765
BRCA	LAG3	-0.018	0.98	0.9-1.1	0.7	0.69936693	0.15	0.7	0.69936693
CESC	LAG3	-0.2	0.82	0.72-0.93	0.0024	0.002398629	9.2	0.0024	0.002398629
CHOL	LAG3	-0.045	0.96	0.75-1.2	0.73	0.72553627	0.12	0.73	0.72553627
COAD	LAG3	-0.012	0.99	0.87-1.1	0.85	0.852868159	0.03	0.85	0.852868159
DLBC	LAG3	0.18	1.2	0.75-1.9	0.45	0.45420361	0.56	0.45	0.45420361
ESCA	LAG3	0.021	1	0.9-1.2	0.74	0.743853571	0.11	0.74	0.743853571
GBM	LAG3	-7.00E-04	1	0.85-1.2	0.99	0.992997396	0	0.99	0.992997396
HNSC	LAG3	-0.093	0.91	0.84-0.99	0.025	0.025269331	5	0.025	0.025269331
KICH	LAG3	-0.04	0.96	0.61-1.5	0.86	0.863451107	0.03	0.86	0.863451107
KIRC	LAG3	0.15	1.2	1.1-1.3	1.80E-04	1.82E-04	14	1.80E-04	1.82E-04
KIRP	LAG3	0.23	1.3	1.1-1.4	7.60E-05	7.58E-05	16	7.60E-05	7.58E-05
LGG	LAG3	0.06	1.1	0.94-1.2	0.36	0.355110146	0.86	0.36	0.355110146
LIHC	LAG3	-0.08	0.92	0.84-1	0.08	0.07979054	3.1	0.08	0.07979054
LUAD	LAG3	-0.04	0.96	0.88-1.1	0.39	0.385996642	0.75	0.39	0.385996642
LUSC	LAG3	-0.023	0.98	0.86-1.1	0.71	0.713873569	0.13	0.71	0.713873569
MESO	LAG3	-0.017	0.98	0.85-1.1	0.81	0.814875981	0.05	0.81	0.814875981
OV	LAG3	-0.011	0.99	0.9-1.1	0.82	0.818138358	0.05	0.82	0.818138358
PAAD	LAG3	-0.029	0.97	0.83-1.1	0.71	0.708070776	0.14	0.71	0.708070776
PCPG	LAG3	0.078	1.1	0.84-1.4	0.54	0.542717957	0.37	0.54	0.542717957
PRAD	LAG3	0.1	1.1	0.92-1.3	0.28	0.284347606	1.2	0.28	0.284347606
READ	LAG3	-0.024	0.98	0.74-1.3	0.87	0.865208408	0.03	0.87	0.865208408
SARC	LAG3	0.011	1	0.93-1.1	0.79	0.787880688	0.07	0.79	0.787880688
SKCM	LAG3	-0.07	0.93	0.89-0.98	0.0025	0.002536514	9.1	0.0025	0.002536514
STAD	LAG3	0.0025	1	0.9-1.1	0.96	0.961754845	0	0.96	0.961754845
TGCT	LAG3	-0.017	0.98	0.8-1.2	0.87	0.868322276	0.03	0.87	0.868322276
THCA	LAG3	0.053	1.1	0.91-1.2	0.48	0.4840119	0.49	0.48	0.4840119
THYM	LAG3	0.25	1.3	1-1.6	0.023	0.023077615	5.2	0.023	0.023077615
UCEC	LAG3	-0.068	0.93	0.84-1	0.22	0.220524177	1.5	0.22	0.220524177
UCS	LAG3	-0.075	0.93	0.74-1.2	0.5	0.501158369	0.45	0.5	0.501158369
UVM	LAG3	0.17	1.2	1.1-1.3	0.005	0.004997729	7.9	0.005	0.004997729
ACC	TIM3	-0.35	0.7	0.56-0.89	0.0032	0.003189064	8.7	0.0032	0.003189064
BLCA	TIM3	-0.017	0.98	0.91-1.1	0.68	0.68267544	0.17	0.68	0.68267544
BRCA	TIM3	-0.078	0.93	0.78-1.1	0.38	0.377150166	0.78	0.38	0.377150166
CESC	TIM3	-0.26	0.77	0.66-0.9	0.0013	0.001256645	10	0.0013	0.001256645
CHOL	TIM3	-0.21	0.81	0.58-1.1	0.21	0.212626058	1.6	0.21	0.212626058
COAD	TIM3	0.012	1	0.89-1.2	0.86	0.856018866	0.03	0.86	0.856018866
DLBC	TIM3	-0.25	0.78	0.34-1.8	0.55	0.551132516	0.36	0.55	0.551132516
ESCA	TIM3	0.0077	1	0.87-1.2	0.92	0.920009778	0.01	0.92	0.920009778
GBM	TIM3	0.17	1.2	1-1.4	0.037	0.037394909	4.3	0.037	0.037394909
HNSC	TIM3	-0.073	0.93	0.83-1	0.19	0.185573192	1.8	0.19	0.185573192
KICH	TIM3	0.029	1	0.7-1.5	0.88	0.884701197	0.02	0.88	0.884701197
KIRC	TIM3	-0.051	0.95	0.86-1.1	0.32	0.31509034	1	0.32	0.31509034
KIRP	TIM3	-0.061	0.94	0.82-1.1	0.4	0.39641798	0.72	0.4	0.39641798
LGG	TIM3	0.27	1.3	1.2-1.5	1.20E-05	1.23E-05	19	1.20E-05	1.23E-05
LIHC	TIM3	-0.056	0.95	0.84-1.1	0.34	0.337006266	0.92	0.34	0.337006266
LUAD	TIM3	-0.025	0.98	0.87-1.1	0.66	0.66121112	0.19	0.66	0.66121112
LUSC	TIM3	-0.0087	0.99	0.87-1.1	0.89	0.892434506	0.02	0.89	0.892434506
MESO	TIM3	-0.12	0.89	0.66-1.2	0.42	0.417892616	0.66	0.42	0.417892616
OV	TIM3	0.021	1	0.91-1.1	0.71	0.714865963	0.13	0.71	0.714865963
PAAD	TIM3	0.17	1.2	1-1.4	0.043	0.04294106	4.1	0.043	0.04294106
PCPG	TIM3	0.064	1.1	0.72-1.6	0.75	0.745243808	0.11	0.75	0.745243808
PRAD	TIM3	0.35	1.4	1.1-1.8	0.0029	0.002903022	8.9	0.0029	0.002903022
READ	TIM3	-0.014	0.99	0.75-1.3	0.92	0.92082835	0.01	0.92	0.92082835
SARC	TIM3	0.0022	1	0.91-1.1	0.96	0.96296026	0	0.96	0.96296026
SKCM	TIM3	-0.073	0.93	0.87-1	0.035	0.035383124	4.4	0.035	0.035383124
STAD	TIM3	0.0078	1	0.88-1.2	0.91	0.911569328	0.01	0.91	0.911569328
TGCT	TIM3	-0.014	0.99	0.76-1.3	0.92	0.917805001	0.01	0.92	0.917805001
THCA	TIM3	0.077	1.1	0.88-1.3	0.47	0.467869363	0.53	0.47	0.467869363
THYM	TIM3	0.7	2	1.3-3.2	0.0024	0.002393063	9.2	0.0024	0.002393063
UCEC	TIM3	-0.084	0.92	0.8-1.1	0.25	0.247638148	1.3	0.25	0.247638148
UCS	TIM3	-0.14	0.87	0.66-1.1	0.29	0.29051671	1.1	0.29	0.29051671
UVM	TIM3	0.065	1.1	0.8-1.4	0.66	0.661657329	0.19	0.66	0.661657329
ACC	TIGIT	-0.19	0.83	0.69-0.99	0.042	0.042064294	4.1	0.042	0.042064294
BLCA	TIGIT	-0.061	0.94	0.87-1	0.098	0.098030071	2.7	0.098	0.098030071
BRCA	TIGIT	-0.078	0.92	0.85-1	0.053	0.052525402	3.8	0.053	0.052525402
CESC	TIGIT	-0.24	0.78	0.69-0.89	1.60E-04	1.58E-04	14	1.60E-04	1.58E-04
CHOL	TIGIT	-0.21	0.81	0.66-1	0.047	0.046568289	4	0.047	0.046568289
COAD	TIGIT	-0.11	0.89	0.8-1	0.058	0.058396898	3.6	0.058	0.058396898
DLBC	TIGIT	0.21	1.2	0.8-1.9	0.35	0.345637259	0.89	0.35	0.345637259
ESCA	TIGIT	-0.0022	1	0.88-1.1	0.97	0.97274534	0	0.97	0.97274534
GBM	TIGIT	0.11	1.1	0.99-1.3	0.063	0.062801541	3.5	0.063	0.062801541
HNSC	TIGIT	-0.16	0.86	0.78-0.93	4.10E-04	4.11E-04	12	4.10E-04	4.11E-04
KICH	TIGIT	0.014	1	0.66-1.6	0.95	0.948264019	0	0.95	0.948264019
KIRC	TIGIT	0.14	1.2	1-1.3	0.0057	0.005712792	7.6	0.0057	0.005712792
KIRP	TIGIT	0.24	1.3	1.1-1.5	0.0014	0.001388197	10	0.0014	0.001388197
LGG	TIGIT	-0.024	0.98	0.87-1.1	0.69	0.68669961	0.16	0.69	0.68669961
LIHC	TIGIT	-0.098	0.91	0.83-0.98	0.02	0.020236828	5.4	0.02	0.020236828
LUAD	TIGIT	-0.056	0.95	0.86-1	0.27	0.268613538	1.2	0.27	0.268613538
LUSC	TIGIT	-0.037	0.96	0.86-1.1	0.53	0.534166732	0.39	0.53	0.534166732
MESO	TIGIT	-0.083	0.92	0.78-1.1	0.34	0.341922487	0.9	0.34	0.341922487
OV	TIGIT	-0.053	0.95	0.87-1	0.19	0.19251996	1.7	0.19	0.19251996
PAAD	TIGIT	0.072	1.1	0.97-1.2	0.19	0.189452879	1.7	0.19	0.189452879
PCPG	TIGIT	0.18	1.2	0.86-1.6	0.28	0.282499861	1.2	0.28	0.282499861
PRAD	TIGIT	0.067	1.1	0.92-1.2	0.37	0.3665198	0.82	0.37	0.3665198
READ	TIGIT	-0.076	0.93	0.73-1.2	0.52	0.524878561	0.4	0.52	0.524878561
SARC	TIGIT	-0.029	0.97	0.9-1	0.42	0.418200222	0.66	0.42	0.418200222
SKCM	TIGIT	-0.072	0.93	0.89-0.97	0.0018	0.001775285	9.8	0.0018	0.001775285
STAD	TIGIT	0.04	1	0.94-1.2	0.46	0.461940931	0.54	0.46	0.461940931
TGCT	TIGIT	-0.036	0.96	0.8-1.2	0.71	0.714715191	0.13	0.71	0.714715191
THCA	TIGIT	0.068	1.1	0.93-1.2	0.33	0.326692799	0.96	0.33	0.326692799
THYM	TIGIT	0.31	1.4	1.1-1.7	0.011	0.010868737	6.5	0.011	0.010868737
UCEC	TIGIT	-0.14	0.87	0.79-0.96	0.0069	0.006891762	7.3	0.0069	0.006891762
UCS	TIGIT	-0.11	0.9	0.74-1.1	0.27	0.269709834	1.2	0.27	0.269709834
UVM	TIGIT	0.16	1.2	1-1.4	0.039	0.038735131	4.3	0.039	0.038735131
ACC	NRP1	0.61	1.8	1.2-2.8	0.0042	0.004166887	8.2	0.0042	0.004166887
BLCA	NRP1	0.075	1.1	0.95-1.2	0.23	0.227227561	1.5	0.23	0.227227561
BRCA	NRP1	0.15	1.2	0.95-1.4	0.15	0.145254036	2.1	0.15	0.145254036
CESC	NRP1	0.37	1.4	1.2-1.8	0.001	0.00104539	11	0.001	0.00104539
CHOL	NRP1	0.11	1.1	0.73-1.7	0.61	0.607865547	0.26	0.61	0.607865547
COAD	NRP1	0.13	1.1	0.97-1.3	0.12	0.120779482	2.4	0.12	0.120779482
DLBC	NRP1	-0.21	0.81	0.42-1.6	0.53	0.532525384	0.39	0.53	0.532525384
ESCA	NRP1	0.048	1	0.84-1.3	0.66	0.662248854	0.19	0.66	0.662248854
GBM	NRP1	0.27	1.3	1.1-1.6	0.011	0.011417377	6.4	0.011	0.011417377
HNSC	NRP1	0.13	1.1	0.98-1.3	0.096	0.096203912	2.8	0.096	0.096203912
KICH	NRP1	0.4	1.5	0.75-3	0.25	0.247980375	1.3	0.25	0.247980375
KIRC	NRP1	-0.064	0.94	0.78-1.1	0.49	0.488873562	0.48	0.49	0.488873562
KIRP	NRP1	-0.14	0.87	0.62-1.2	0.41	0.410168916	0.68	0.41	0.410168916
LGG	NRP1	0.22	1.2	1-1.5	0.017	0.017107767	5.7	0.017	0.017107767
LIHC	NRP1	-0.038	0.96	0.82-1.1	0.66	0.65628204	0.2	0.66	0.65628204
LUAD	NRP1	-0.049	0.95	0.82-1.1	0.52	0.5193153	0.42	0.52	0.5193153
LUSC	NRP1	0.0031	1	0.85-1.2	0.97	0.97121855	0	0.97	0.97121855
MESO	NRP1	0.14	1.1	0.9-1.5	0.26	0.262193636	1.3	0.26	0.262193636
OV	NRP1	-0.014	0.99	0.85-1.1	0.85	0.851577125	0.04	0.85	0.851577125
PAAD	NRP1	0.18	1.2	0.9-1.6	0.22	0.215531444	1.5	0.22	0.215531444
PCPG	NRP1	-0.29	0.75	0.46-1.2	0.24	0.237265909	1.4	0.24	0.237265909
PRAD	NRP1	0.26	1.3	1.1-1.6	0.0096	0.009648287	6.7	0.0096	0.009648287
READ	NRP1	7.10E-04	1	0.71-1.4	1	0.996754656	0	1	0.996754656
SARC	NRP1	0.14	1.1	0.96-1.4	0.13	0.134452104	2.2	0.13	0.134452104
SKCM	NRP1	0.011	1	0.93-1.1	0.8	0.804242385	0.06	0.8	0.804242385
STAD	NRP1	0.27	1.3	1.1-1.6	0.01	0.010081973	6.6	0.01	0.010081973
TGCT	NRP1	0.068	1.1	0.77-1.5	0.69	0.690007952	0.16	0.69	0.690007952
THCA	NRP1	-0.43	0.65	0.43-0.97	0.034	0.033529542	4.5	0.034	0.033529542
THYM	NRP1	-0.23	0.79	0.61-1	0.085	0.085336353	3	0.085	0.085336353
UCEC	NRP1	-0.16	0.85	0.73-1	0.046	0.045662911	4	0.046	0.045662911
UCS	NRP1	0.16	1.2	0.88-1.6	0.28	0.277611059	1.2	0.28	0.277611059
UVM	NRP1	0.62	1.9	1.2-2.9	0.0051	0.005071689	7.8	0.0051	0.005071689
ACC	VISTA	-0.37	0.69	0.55-0.86	0.0012	0.001232139	10	0.0012	0.001232139
BLCA	VISTA	-0.092	0.91	0.8-1	0.18	0.184441385	1.8	0.18	0.184441385
BRCA	VISTA	-0.095	0.91	0.78-1.1	0.23	0.23151423	1.4	0.23	0.23151423
CESC	VISTA	-0.35	0.71	0.57-0.87	0.0014	0.001414042	10	0.0014	0.001414042
CHOL	VISTA	-0.26	0.77	0.52-1.1	0.19	0.185904441	1.8	0.19	0.185904441
COAD	VISTA	0.068	1.1	0.85-1.3	0.55	0.55330821	0.35	0.55	0.55330821
DLBC	VISTA	-0.061	0.94	0.43-2.1	0.88	0.879726662	0.02	0.88	0.879726662
ESCA	VISTA	-0.11	0.9	0.73-1.1	0.3	0.296781551	1.1	0.3	0.296781551
GBM	VISTA	0.11	1.1	0.93-1.3	0.25	0.246631238	1.3	0.25	0.246631238
HNSC	VISTA	-0.12	0.89	0.75-1	0.16	0.159132792	2	0.16	0.159132792
KICH	VISTA	0.21	1.2	0.6-2.5	0.57	0.567815442	0.33	0.57	0.567815442
KIRC	VISTA	0.15	1.2	0.91-1.5	0.24	0.241810026	1.4	0.24	0.241810026
KIRP	VISTA	-0.13	0.88	0.65-1.2	0.38	0.383891416	0.76	0.38	0.383891416
LGG	VISTA	0.044	1	0.89-1.2	0.59	0.594755693	0.28	0.59	0.594755693
LIHC	VISTA	-0.14	0.87	0.75-1	0.082	0.081693564	3	0.082	0.081693564
LUAD	VISTA	-0.1	0.9	0.76-1.1	0.23	0.231218746	1.4	0.23	0.231218746
LUSC	VISTA	0.03	1	0.87-1.2	0.73	0.726101642	0.12	0.73	0.726101642
MESO	VISTA	-0.27	0.76	0.61-0.95	0.018	0.017913888	5.6	0.018	0.017913888
OV	VISTA	0.07	1.1	0.94-1.2	0.3	0.297447539	1.1	0.3	0.297447539
PAAD	VISTA	0.26	1.3	0.98-1.7	0.071	0.07091785	3.3	0.071	0.07091785
PCPG	VISTA	-0.045	0.96	0.58-1.6	0.86	0.858867596	0.03	0.86	0.858867596
PRAD	VISTA	-0.024	0.98	0.77-1.2	0.85	0.845873785	0.04	0.85	0.845873785
READ	VISTA	0.022	1	0.63-1.6	0.93	0.929019225	0.01	0.93	0.929019225
SARC	VISTA	-0.13	0.88	0.79-0.98	0.021	0.02078986	5.3	0.021	0.02078986
SKCM	VISTA	-0.11	0.9	0.83-0.98	0.013	0.013168595	6.2	0.013	0.013168595
STAD	VISTA	0.21	1.2	1-1.5	0.041	0.041334427	4.2	0.041	0.041334427
TGCT	VISTA	0.036	1	0.72-1.5	0.85	0.845822645	0.04	0.85	0.845822645
THCA	VISTA	-0.88	0.42	0.26-0.67	3.90E-04	3.86E-04	13	3.90E-04	3.86E-04
THYM	VISTA	0.64	1.9	1-3.5	0.042	0.041720176	4.2	0.042	0.041720176
UCEC	VISTA	-0.04	0.96	0.8-1.2	0.66	0.662246473	0.19	0.66	0.662246473
UCS	VISTA	-0.24	0.79	0.57-1.1	0.15	0.146486332	2.1	0.15	0.146486332
UVM	VISTA	0.25	1.3	0.89-1.9	0.19	0.185406227	1.8	0.19	0.185406227
ACC	CD80	-0.16	0.86	0.67-1.1	0.21	0.210652324	1.6	0.21	0.210652324
BLCA	CD80	-0.028	0.97	0.9-1.1	0.49	0.490618851	0.48	0.49	0.490618851
BRCA	CD80	0.017	1	0.9-1.1	0.78	0.780210438	0.08	0.78	0.780210438
CESC	CD80	-0.22	0.8	0.69-0.94	0.0058	0.005822191	7.6	0.0058	0.005822191
CHOL	CD80	-0.23	0.79	0.57-1.1	0.16	0.161827196	2	0.16	0.161827196
COAD	CD80	0.019	1	0.89-1.2	0.78	0.775965158	0.08	0.78	0.775965158
DLBC	CD80	-0.31	0.74	0.35-1.5	0.41	0.41056926	0.68	0.41	0.41056926
ESCA	CD80	0.064	1.1	0.92-1.2	0.39	0.394757844	0.72	0.39	0.394757844
GBM	CD80	0.09	1.1	0.94-1.3	0.23	0.233165741	1.4	0.23	0.233165741
HNSC	CD80	-0.062	0.94	0.85-1	0.25	0.252309206	1.3	0.25	0.252309206
KICH	CD80	0.024	1	0.67-1.6	0.91	0.914242451	0.01	0.91	0.914242451
KIRC	CD80	0.16	1.2	1-1.3	0.0088	0.008777075	6.9	0.0088	0.008777075
KIRP	CD80	0.33	1.4	1.1-1.7	0.0019	0.001880749	9.7	0.0019	0.001880749
LGG	CD80	0.26	1.3	1.2-1.5	9.80E-06	9.81E-06	20	9.80E-06	9.81E-06
LIHC	CD80	-0.049	0.95	0.86-1.1	0.37	0.366337327	0.82	0.37	0.366337327
LUAD	CD80	-0.084	0.92	0.83-1	0.11	0.108514532	2.6	0.11	0.108514532
LUSC	CD80	0.0034	1	0.89-1.1	0.96	0.956694408	0	0.96	0.956694408
MESO	CD80	-0.1	0.9	0.74-1.1	0.34	0.337822991	0.92	0.34	0.337822991
OV	CD80	-0.08	0.92	0.83-1	0.13	0.132882265	2.3	0.13	0.132882265
PAAD	CD80	0.16	1.2	1-1.4	0.032	0.031931384	4.6	0.032	0.031931384
PCPG	CD80	0.23	1.3	0.9-1.8	0.18	0.175477413	1.8	0.18	0.175477413
PRAD	CD80	0.26	1.3	1.1-1.5	0.0035	0.003543659	8.5	0.0035	0.003543659
READ	CD80	0.02	1	0.78-1.3	0.88	0.881529714	0.02	0.88	0.881529714
SARC	CD80	0.042	1	0.94-1.2	0.44	0.444708504	0.58	0.44	0.444708504
SKCM	CD80	-0.11	0.89	0.83-0.95	9.20E-04	9.19E-04	11	9.20E-04	9.19E-04
STAD	CD80	0.0083	1	0.89-1.1	0.9	0.898438059	0.02	0.9	0.898438059
TGCT	CD80	-0.072	0.93	0.75-1.2	0.52	0.521123178	0.41	0.52	0.521123178
THCA	CD80	0.14	1.2	0.96-1.4	0.12	0.124270118	2.4	0.12	0.124270118
THYM	CD80	0.39	1.5	1.1-2.1	0.023	0.023481592	5.1	0.023	0.023481592
UCEC	CD80	0.021	1	0.89-1.2	0.77	0.77102166	0.08	0.77	0.77102166
UCS	CD80	-0.19	0.83	0.63-1.1	0.19	0.185145059	1.8	0.19	0.185145059
UVM	CD80	0.29	1.3	1-1.8	0.054	0.053934972	3.7	0.054	0.053934972
ACC	CD86	-0.35	0.7	0.55-0.89	0.0037	0.003693084	8.4	0.0037	0.003693084
BLCA	CD86	-0.0032	1	0.91-1.1	0.94	0.943210917	0.01	0.94	0.943210917
BRCA	CD86	-0.1	0.9	0.78-1	0.18	0.184016198	1.8	0.18	0.184016198
CESC	CD86	-0.24	0.79	0.68-0.91	0.0012	0.001245187	10	0.0012	0.001245187
CHOL	CD86	-0.32	0.72	0.52-1	0.054	0.053647711	3.7	0.054	0.053647711
COAD	CD86	-0.019	0.98	0.86-1.1	0.76	0.762912756	0.09	0.76	0.762912756
DLBC	CD86	-0.013	0.99	0.46-2.1	0.97	0.973263814	0	0.97	0.973263814
ESCA	CD86	0.025	1	0.88-1.2	0.75	0.753912479	0.1	0.75	0.753912479
GBM	CD86	0.17	1.2	1-1.4	0.037	0.037125552	4.3	0.037	0.037125552
HNSC	CD86	-0.044	0.96	0.84-1.1	0.51	0.511959667	0.43	0.51	0.511959667
KICH	CD86	0.1	1.1	0.77-1.6	0.58	0.577314391	0.31	0.58	0.577314391
KIRC	CD86	0.19	1.2	1-1.4	0.016	0.015984798	5.8	0.016	0.015984798
KIRP	CD86	-0.027	0.97	0.8-1.2	0.79	0.785410269	0.07	0.79	0.785410269
LGG	CD86	0.23	1.3	1.1-1.4	1.60E-04	1.64E-04	14	1.60E-04	1.64E-04
LIHC	CD86	-0.12	0.89	0.78-1	0.047	0.046816122	4	0.047	0.046816122
LUAD	CD86	-0.05	0.95	0.85-1.1	0.41	0.405920279	0.69	0.41	0.405920279
LUSC	CD86	-0.049	0.95	0.82-1.1	0.5	0.501851407	0.45	0.5	0.501851407
MESO	CD86	-0.14	0.87	0.64-1.2	0.36	0.363271389	0.83	0.36	0.363271389
OV	CD86	0.01	1	0.91-1.1	0.85	0.851440932	0.04	0.85	0.851440932
PAAD	CD86	0.16	1.2	0.99-1.4	0.062	0.061633093	3.5	0.062	0.061633093
PCPG	CD86	4.70E-04	1	0.71-1.4	1	0.997882671	0	1	0.997882671
PRAD	CD86	0.28	1.3	1.1-1.6	0.0084	0.008422643	6.9	0.0084	0.008422643
READ	CD86	-0.027	0.97	0.74-1.3	0.85	0.846627684	0.04	0.85	0.846627684
SARC	CD86	0.0057	1	0.92-1.1	0.9	0.903961902	0.01	0.9	0.903961902
SKCM	CD86	-0.092	0.91	0.85-0.98	0.0074	0.00737613	7.2	0.0074	0.00737613
STAD	CD86	0.039	1	0.9-1.2	0.59	0.590705484	0.29	0.59	0.590705484
TGCT	CD86	-0.063	0.94	0.74-1.2	0.61	0.611205683	0.26	0.61	0.611205683
THCA	CD86	0.026	1	0.84-1.3	0.81	0.807138141	0.06	0.81	0.807138141
THYM	CD86	0.54	1.7	1.1-2.8	0.025	0.024987646	5	0.025	0.024987646
UCEC	CD86	-0.11	0.9	0.78-1	0.11	0.113304173	2.5	0.11	0.113304173
UCS	CD86	-0.099	0.91	0.71-1.2	0.43	0.434407065	0.61	0.43	0.434407065
UVM	CD86	0.16	1.2	0.9-1.6	0.24	0.241410411	1.4	0.24	0.241410411
ACC	PD-L1	-0.28	0.75	0.6-0.94	0.013	0.012849617	6.2	0.013	0.012849617
BLCA	PD-L1	-0.042	0.96	0.89-1	0.25	0.252675504	1.3	0.25	0.252675504
BRCA	PD-L1	-0.15	0.86	0.76-0.97	0.015	0.014616429	6	0.015	0.014616429
CESC	PD-L1	-0.12	0.89	0.78-1	0.056	0.0556663	3.7	0.056	0.0556663
CHOL	PD-L1	-0.21	0.81	0.59-1.1	0.21	0.214174982	1.5	0.21	0.214174982
COAD	PD-L1	-0.044	0.96	0.84-1.1	0.5	0.500546312	0.45	0.5	0.500546312
DLBC	PD-L1	-0.064	0.94	0.72-1.2	0.64	0.635679003	0.22	0.64	0.635679003
ESCA	PD-L1	0.066	1.1	0.93-1.2	0.35	0.349023812	0.88	0.35	0.349023812
GBM	PD-L1	0.18	1.2	1.1-1.3	0.004	0.004028392	8.3	0.004	0.004028392
HNSC	PD-L1	0.0057	1	0.92-1.1	0.9	0.898435567	0.02	0.9	0.898435567
KICH	PD-L1	0.019	1	0.7-1.5	0.92	0.922814497	0.01	0.92	0.922814497
KIRC	PD-L1	-0.22	0.8	0.7-0.91	5.40E-04	5.37E-04	12	5.40E-04	0.0005367
KIRP	PD-L1	0.1	1.1	0.94-1.3	0.21	0.213508741	1.6	0.21	0.213508741
LGG	PD-L1	0.35	1.4	1.3-1.6	2.10E-09	2.14E-09	36	2.10E-09	2.14E-09
LIHC	PD-L1	-0.012	0.99	0.89-1.1	0.83	0.834046089	0.04	0.83	0.834046089
LUAD	PD-L1	0.031	1	0.95-1.1	0.48	0.484726775	0.49	0.48	0.484726775
LUSC	PD-L1	-0.0012	1	0.91-1.1	0.98	0.981000939	0	0.98	0.981000939
MESO	PD-L1	-0.019	0.98	0.85-1.1	0.8	0.798143741	0.07	0.8	0.798143741
OV	PD-L1	-0.049	0.95	0.85-1.1	0.42	0.421077048	0.65	0.42	0.421077048
PAAD	PD-L1	0.2	1.2	1-1.5	0.033	0.032685228	4.6	0.033	0.032685228
PCPG	PD-L1	-0.22	0.8	0.59-1.1	0.16	0.158796066	2	0.16	0.158796066
PRAD	PD-L1	0.007	1	0.83-1.2	0.94	0.943964993	0	0.94	0.943964993
READ	PD-L1	-0.13	0.88	0.67-1.2	0.36	0.358531722	0.84	0.36	0.358531722
SARC	PD-L1	0.024	1	0.93-1.1	0.62	0.618708359	0.25	0.62	0.618708359
SKCM	PD-L1	-0.11	0.9	0.84-0.96	8.00E-04	8.00E-04	11	8.00E-04	8.00E-04
STAD	PD-L1	-0.05	0.95	0.85-1.1	0.38	0.384520967	0.76	0.38	0.384520967
TGCT	PD-L1	-0.06	0.94	0.77-1.2	0.56	0.560768085	0.34	0.56	0.560768085
THCA	PD-L1	-0.023	0.98	0.81-1.2	0.81	0.808566436	0.06	0.81	0.808566436
THYM	PD-L1	0.19	1.2	0.94-1.6	0.15	0.147096562	2.1	0.15	0.147096562
UCEC	PD-L1	-0.024	0.98	0.85-1.1	0.73	0.730471557	0.12	0.73	0.730471557
UCS	PD-L1	-0.16	0.86	0.66-1.1	0.23	0.234313118	1.4	0.23	0.234313118
UVM	PD-L1	0.25	1.3	0.93-1.8	0.13	0.129758878	2.3	0.13	0.129758878
ACC	PD-L2	-0.28	0.76	0.62-0.92	0.0051	0.005132794	7.8	0.0051	0.005132794
BLCA	PD-L2	0.0033	1	0.94-1.1	0.92	0.921524206	0.01	0.92	0.921524206
BRCA	PD-L2	-0.11	0.89	0.79-1	0.073	0.07343565	3.2	0.073	0.07343565
CESC	PD-L2	-0.12	0.89	0.77-1	0.09	0.090392644	2.9	0.09	0.090392644
CHOL	PD-L2	-0.33	0.72	0.53-0.98	0.034	0.034100259	4.5	0.034	0.034100259
COAD	PD-L2	-0.06	0.94	0.85-1	0.26	0.264700542	1.2	0.26	0.264700542
DLBC	PD-L2	-0.34	0.71	0.43-1.2	0.18	0.175721402	1.8	0.18	0.175721402
ESCA	PD-L2	1.80E-05	1	0.87-1.1	1	0.999792551	0	1	0.999792551
GBM	PD-L2	0.15	1.2	1-1.3	0.025	0.024737819	5	0.025	0.024737819
HNSC	PD-L2	-0.011	0.99	0.9-1.1	0.83	0.8291625	0.05	0.83	0.8291625
KICH	PD-L2	0.19	1.2	0.71-2.1	0.49	0.485129718	0.49	0.49	0.485129718
KIRC	PD-L2	0.032	1	0.89-1.2	0.66	0.664835847	0.19	0.66	0.664835847
KIRP	PD-L2	0.27	1.3	1.1-1.6	0.0055	0.005452952	7.7	0.0055	0.005452952
LGG	PD-L2	0.34	1.4	1.3-1.6	8.10E-12	8.11E-12	47	8.10E-12	8.11E-12
LIHC	PD-L2	-0.18	0.84	0.75-0.93	0.0014	0.00137906	10	0.0014	0.00137906
LUAD	PD-L2	-0.0048	1	0.9-1.1	0.93	0.925188694	0.01	0.93	0.925188694
LUSC	PD-L2	-0.049	0.95	0.84-1.1	0.43	0.431305327	0.62	0.43	0.431305327
MESO	PD-L2	0.054	1.1	0.87-1.3	0.58	0.584410448	0.3	0.58	0.584410448
OV	PD-L2	-0.025	0.98	0.89-1.1	0.58	0.577452879	0.31	0.58	0.577452879
PAAD	PD-L2	0.063	1.1	0.92-1.2	0.41	0.406384741	0.69	0.41	0.406384741
PCPG	PD-L2	0.11	1.1	0.75-1.7	0.58	0.5822558	0.3	0.58	0.5822558
PRAD	PD-L2	-0.013	0.99	0.81-1.2	0.9	0.896561095	0.02	0.9	0.896561095
READ	PD-L2	-0.044	0.96	0.75-1.2	0.72	0.724802235	0.12	0.72	0.724802235
SARC	PD-L2	-0.016	0.98	0.9-1.1	0.74	0.736023527	0.11	0.74	0.736023527
SKCM	PD-L2	-0.093	0.91	0.86-0.97	0.0035	0.00353399	8.5	0.0035	0.00353399
STAD	PD-L2	0.033	1	0.91-1.2	0.61	0.605254328	0.27	0.61	0.605254328
TGCT	PD-L2	-0.069	0.93	0.76-1.1	0.5	0.503418174	0.45	0.5	0.503418174
THCA	PD-L2	0.08	1.1	0.9-1.3	0.4	0.396250243	0.72	0.4	0.396250243
THYM	PD-L2	0.19	1.2	0.97-1.5	0.088	0.088476917	2.9	0.088	0.088476917
UCEC	PD-L2	-0.057	0.95	0.83-1.1	0.4	0.395464418	0.72	0.4	0.395464418
UCS	PD-L2	-0.12	0.89	0.73-1.1	0.24	0.241019784	1.4	0.24	0.241019784
UVM	PD-L2	-0.077	0.93	0.7-1.2	0.58	0.583051681	0.3	0.58	0.583051681
ACC	FGL1	-0.04	0.96	0.76-1.2	0.74	0.735321119	0.11	0.74	0.735321119
BRCA	FGL1	0.017	1	0.92-1.1	0.73	0.732476653	0.12	0.73	0.732476653
CESC	FGL1	0.095	1.1	1-1.2	0.034	0.033517	4.5	0.034	0.033517
CHOL	FGL1	0.074	1.1	0.94-1.2	0.29	0.291969694	1.1	0.29	0.291969694
ESCA	FGL1	0.052	1.1	0.97-1.1	0.24	0.24193716	1.4	0.24	0.24193716
GBM	FGL1	9.20E-04	1	0.9-1.1	0.99	0.986866654	0	0.99	0.986866654
HNSC	FGL1	0.058	1.1	0.97-1.2	0.22	0.216401183	1.5	0.22	0.216401183
LGG	FGL1	0.2	1.2	1.1-1.3	1.00E-05	1.03E-05	19	1.00E-05	1.03E-05
LIHC	FGL1	-0.072	0.93	0.88-0.99	0.023	0.022684817	5.2	0.023	0.022684817
LUAD	FGL1	0.0075	1	0.97-1	0.69	0.687208326	0.16	0.69	0.687208326
LUSC	FGL1	0.031	1	0.94-1.1	0.5	0.499105372	0.46	0.5	0.499105372
MESO	FGL1	0.0062	1	0.88-1.2	0.93	0.929935794	0.01	0.93	0.929935794
PAAD	FGL1	-0.016	0.98	0.92-1	0.63	0.630696448	0.23	0.63	0.630696448
PRAD	FGL1	-0.035	0.97	0.88-1.1	0.44	0.441583955	0.59	0.44	0.441583955
SARC	FGL1	0.079	1.1	0.99-1.2	0.083	0.083379052	3	0.083	0.083379052
STAD	FGL1	0.095	1.1	1-1.2	0.0019	0.001941763	9.6	0.0019	0.001941763
TGCT	FGL1	0.051	1.1	0.9-1.2	0.53	0.529039027	0.4	0.53	0.529039027
THCA	FGL1	-0.17	0.84	0.54-1.3	0.46	0.457828489	0.55	0.46	0.457828489
UCEC	FGL1	-0.13	0.87	0.8-0.95	0.002	0.001989685	9.6	0.002	0.001989685
UCS	FGL1	0.11	1.1	0.94-1.3	0.2	0.198231512	1.7	0.2	0.198231512
ACC	LGALS9	-0.27	0.76	0.59-0.98	0.037	0.037249205	4.3	0.037	0.037249205
BLCA	LGALS9	-0.12	0.89	0.8-0.97	0.013	0.012950378	6.2	0.013	0.012950378
BRCA	LGALS9	-0.14	0.87	0.75-1	0.08	0.079720124	3.1	0.08	0.079720124
CESC	LGALS9	-0.28	0.75	0.63-0.9	0.0021	0.002062385	9.5	0.0021	0.002062385
CHOL	LGALS9	-0.019	0.98	0.68-1.4	0.92	0.917778478	0.01	0.92	0.917778478
COAD	LGALS9	-0.24	0.79	0.63-0.99	0.043	0.043367859	4.1	0.043	0.043367859
DLBC	LGALS9	-0.073	0.93	0.51-1.7	0.81	0.811228169	0.06	0.81	0.811228169
ESCA	LGALS9	-0.072	0.93	0.8-1.1	0.36	0.355780302	0.85	0.36	0.355780302
GBM	LGALS9	0.18	1.2	1-1.4	0.056	0.055700125	3.7	0.056	0.055700125
HNSC	LGALS9	-0.17	0.84	0.76-0.94	0.0017	0.001667431	9.9	0.0017	0.001667431
KICH	LGALS9	0.098	1.1	0.65-1.9	0.72	0.716185996	0.13	0.72	0.716185996
KIRC	LGALS9	0.4	1.5	1.2-1.8	4.80E-05	4.75E-05	17	4.80E-05	4.75E-05
KIRP	LGALS9	0.025	1	0.84-1.3	0.81	0.806671331	0.06	0.81	0.806671331
LGG	LGALS9	0.25	1.3	1.1-1.5	1.00E-04	1.05E-04	15	1.00E-04	1.05E-04
LIHC	LGALS9	-0.05	0.95	0.84-1.1	0.45	0.446191084	0.58	0.45	0.446191084
LUAD	LGALS9	-0.088	0.92	0.81-1	0.16	0.155088966	2	0.16	0.155088966
LUSC	LGALS9	-0.016	0.98	0.85-1.1	0.84	0.835315658	0.04	0.84	0.835315658
MESO	LGALS9	-0.23	0.79	0.59-1.1	0.13	0.133698624	2.2	0.13	0.133698624
OV	LGALS9	0.045	1	0.91-1.2	0.53	0.529359597	0.4	0.53	0.529359597
PAAD	LGALS9	0.34	1.4	1.1-1.7	0.0021	0.002076678	9.5	0.0021	0.002076678
PCPG	LGALS9	-0.098	0.91	0.57-1.4	0.68	0.679962819	0.17	0.68	0.679962819
PRAD	LGALS9	0.22	1.2	0.99-1.6	0.057	0.057401033	3.6	0.057	0.057401033
READ	LGALS9	-0.18	0.83	0.54-1.3	0.41	0.411876302	0.67	0.41	0.411876302
SARC	LGALS9	-0.039	0.96	0.87-1.1	0.44	0.443388501	0.59	0.44	0.443388501
SKCM	LGALS9	-0.097	0.91	0.84-0.98	0.016	0.015907924	5.8	0.016	0.015907924
STAD	LGALS9	-0.11	0.89	0.75-1.1	0.2	0.195511518	1.7	0.2	0.195511518
TGCT	LGALS9	-0.024	0.98	0.75-1.3	0.86	0.857930305	0.03	0.86	0.857930305
THCA	LGALS9	-0.028	0.97	0.75-1.3	0.84	0.835798842	0.04	0.84	0.835798842
THYM	LGALS9	0.46	1.6	1.1-2.2	0.0091	0.009061092	6.8	0.0091	0.009061092
UCEC	LGALS9	-0.027	0.97	0.84-1.1	0.72	0.720136217	0.13	0.72	0.720136217
UCS	LGALS9	-0.13	0.88	0.71-1.1	0.25	0.254365906	1.3	0.25	0.254365906
UVM	LGALS9	0.027	1	0.77-1.4	0.85	0.850400482	0.04	0.85	0.850400482
ACC	HMGB1	0.66	1.9	0.89-4.2	0.096	0.095731164	2.8	0.096	0.095731164
BLCA	HMGB1	0.14	1.2	0.84-1.6	0.39	0.389205473	0.74	0.39	0.389205473
BRCA	HMGB1	-0.11	0.9	0.64-1.3	0.53	0.530154172	0.39	0.53	0.530154172
CESC	HMGB1	0.23	1.3	0.75-2.1	0.38	0.384325879	0.76	0.38	0.384325879
CHOL	HMGB1	-0.61	0.54	0.19-1.6	0.26	0.263035159	1.2	0.26	0.263035159
COAD	HMGB1	-0.2	0.82	0.64-1.1	0.13	0.127844393	2.3	0.13	0.127844393
DLBC	HMGB1	0.26	1.3	0.42-3.9	0.65	0.651956154	0.2	0.65	0.651956154
ESCA	HMGB1	0.39	1.5	1.1-2	0.017	0.017307953	5.7	0.017	0.017307953
GBM	HMGB1	-0.21	0.81	0.58-1.1	0.21	0.211970042	1.6	0.21	0.211970042
HNSC	HMGB1	0.26	1.3	1-1.7	0.051	0.051389503	3.8	0.051	0.051389503
KICH	HMGB1	-0.28	0.75	0.11-5.3	0.77	0.774293414	0.08	0.77	0.774293414
KIRC	HMGB1	0.24	1.3	0.78-2.1	0.34	0.338218424	0.92	0.34	0.338218424
KIRP	HMGB1	0.3	1.3	0.71-2.5	0.36	0.356822618	0.85	0.36	0.356822618
LGG	HMGB1	-0.24	0.79	0.52-1.2	0.25	0.250205945	1.3	0.25	0.250205945
LIHC	HMGB1	0.032	1	0.75-1.4	0.84	0.842883598	0.04	0.84	0.842883598
LUAD	HMGB1	0.26	1.3	1-1.7	0.044	0.044396283	4	0.044	0.044396283
LUSC	HMGB1	-0.15	0.86	0.61-1.2	0.4	0.396904173	0.72	0.4	0.396904173
MESO	HMGB1	-0.21	0.81	0.43-1.6	0.53	0.533246813	0.39	0.53	0.533246813
OV	HMGB1	0.2	1.2	0.94-1.6	0.13	0.134619009	2.2	0.13	0.134619009
PAAD	HMGB1	0.58	1.8	0.91-3.5	0.091	0.090640656	2.9	0.091	0.090640656
PCPG	HMGB1	0.17	1.2	0.31-4.6	0.81	0.805420835	0.06	0.81	0.805420835
PRAD	HMGB1	0.36	1.4	0.77-2.6	0.26	0.25600599	1.3	0.26	0.25600599
READ	HMGB1	0.97	2.6	1.3-5.5	0.011	0.010558928	6.5	0.011	0.010558928
SARC	HMGB1	0.089	1.1	0.79-1.5	0.59	0.589869136	0.29	0.59	0.589869136
SKCM	HMGB1	-0.0079	0.99	0.84-1.2	0.93	0.925357102	0.01	0.93	0.925357102
STAD	HMGB1	-0.048	0.95	0.7-1.3	0.76	0.76124124	0.09	0.76	0.76124124
TGCT	HMGB1	0.61	1.8	0.81-4.2	0.15	0.148314247	2.1	0.15	0.148314247
THCA	HMGB1	-0.22	0.8	0.32-2	0.64	0.637540687	0.22	0.64	0.637540687
THYM	HMGB1	-0.29	0.75	0.4-1.4	0.35	0.347167273	0.88	0.35	0.347167273
UCEC	HMGB1	-0.1	0.9	0.67-1.2	0.5	0.500416218	0.45	0.5	0.500416218
UCS	HMGB1	-0.39	0.68	0.33-1.4	0.28	0.283304665	1.2	0.28	0.283304665
UVM	HMGB1	0.7	2	1.1-3.8	0.031	0.031219548	4.6	0.031	0.031219548
ACC	CD155	0.17	1.2	0.8-1.8	0.41	0.405214433	0.69	0.41	0.405214433
BLCA	CD155	0.16	1.2	0.99-1.4	0.066	0.066365256	3.4	0.066	0.066365256
BRCA	CD155	0.23	1.3	1-1.5	0.015	0.014879535	5.9	0.015	0.014879535
CESC	CD155	0.22	1.3	0.98-1.6	0.073	0.073001553	3.2	0.073	0.073001553
CHOL	CD155	0.21	1.2	0.83-1.8	0.3	0.29553624	1.1	0.3	0.29553624
COAD	CD155	0.2	1.2	0.85-1.8	0.27	0.267024476	1.2	0.27	0.267024476
DLBC	CD155	-0.42	0.66	0.29-1.5	0.31	0.309896106	1	0.31	0.309896106
ESCA	CD155	0.028	1	0.78-1.4	0.85	0.84509378	0.04	0.85	0.84509378
GBM	CD155	0.21	1.2	0.88-1.7	0.22	0.221303359	1.5	0.22	0.221303359
HNSC	CD155	0.26	1.3	1.1-1.6	0.015	0.015268091	5.9	0.015	0.015268091
KICH	CD155	-0.71	0.49	0.22-1.1	0.082	0.082056336	3	0.082	0.082056336
KIRC	CD155	0.43	1.5	1.2-1.9	3.20E-04	3.20E-04	13	3.20E-04	3.20E-04
KIRP	CD155	0.51	1.7	1-2.7	0.033	0.03299332	4.6	0.033	0.03299332
LGG	CD155	0.34	1.4	1.1-1.8	0.013	0.012958681	6.2	0.013	0.012958681
LIHC	CD155	0.06	1.1	0.85-1.3	0.59	0.594356021	0.28	0.59	0.594356021
LUAD	CD155	0.22	1.2	1-1.5	0.027	0.027133642	4.9	0.027	0.027133642
LUSC	CD155	0.37	1.5	1.2-1.8	5.70E-04	5.68E-04	12	5.70E-04	5.68E-04
MESO	CD155	0.2	1.2	0.92-1.6	0.17	0.16994628	1.9	0.17	0.16994628
OV	CD155	-0.11	0.9	0.73-1.1	0.28	0.279153108	1.2	0.28	0.279153108
PAAD	CD155	-0.25	0.78	0.56-1.1	0.12	0.116262553	2.5	0.12	0.116262553
PCPG	CD155	0.053	1.1	0.4-2.8	0.92	0.915328199	0.01	0.92	0.915328199
PRAD	CD155	-0.12	0.88	0.53-1.5	0.64	0.635421962	0.22	0.64	0.635421962
READ	CD155	0.05	1.1	0.48-2.3	0.9	0.899824857	0.02	0.9	0.899824857
SARC	CD155	0.11	1.1	0.9-1.4	0.32	0.316917993	1	0.32	0.316917993
SKCM	CD155	0.17	1.2	1-1.4	0.019	0.018913632	5.5	0.019	0.018913632
STAD	CD155	0.15	1.2	0.94-1.4	0.17	0.165521579	1.9	0.17	0.165521579
TGCT	CD155	0.0079	1	0.64-1.6	0.97	0.972890023	0	0.97	0.972890023
THCA	CD155	0.18	1.2	0.56-2.6	0.65	0.649257058	0.21	0.65	0.649257058
THYM	CD155	0.36	1.4	0.75-2.8	0.27	0.274726496	1.2	0.27	0.274726496
UCEC	CD155	0.061	1.1	0.8-1.4	0.68	0.6765648	0.17	0.68	0.6765648
UCS	CD155	0.68	2	1.2-3.3	0.0091	0.009101359	6.8	0.0091	0.009101359
UVM	CD155	0.42	1.5	0.57-4.1	0.41	0.407400789	0.69	0.41	0.407400789
ACC	CD112	0.63	1.9	1.2-2.9	0.0039	0.003864747	8.4	0.0039	0.003864747
BLCA	CD112	-0.056	0.95	0.77-1.2	0.59	0.589571935	0.29	0.59	0.589571935
BRCA	CD112	-0.17	0.85	0.69-1	0.11	0.11179238	2.5	0.11	0.11179238
CESC	CD112	0.038	1	0.77-1.4	0.8	0.804680876	0.06	0.8	0.804680876
CHOL	CD112	0.67	2	1-3.8	0.049	0.04892893	3.9	0.049	0.04892893
COAD	CD112	0.24	1.3	0.93-1.8	0.13	0.133082422	2.3	0.13	0.133082422
DLBC	CD112	-0.77	0.46	0.21-1	0.053	0.052991984	3.7	0.053	0.052991984
ESCA	CD112	-0.046	0.95	0.76-1.2	0.69	0.689601874	0.16	0.69	0.689601874
GBM	CD112	0.27	1.3	0.96-1.8	0.087	0.087053463	2.9	0.087	0.087053463
HNSC	CD112	-0.12	0.89	0.68-1.2	0.37	0.366117379	0.82	0.37	0.366117379
KICH	CD112	-1.9	0.15	0.048-0.45	7.20E-04	7.19E-04	11	7.20E-04	7.19E-04
KIRC	CD112	0.54	1.7	1.3-2.3	1.90E-04	1.89E-04	14	1.90E-04	1.89E-04
KIRP	CD112	-0.28	0.76	0.39-1.5	0.41	0.409691061	0.68	0.41	0.409691061
LGG	CD112	0.53	1.7	1.4-2.1	4.40E-06	4.40E-06	21	4.40E-06	4.40E-06
LIHC	CD112	-0.15	0.86	0.72-1	0.1	0.102096393	2.7	0.1	0.102096393
LUAD	CD112	0.19	1.2	0.97-1.5	0.098	0.098421352	2.7	0.098	0.098421352
LUSC	CD112	0.26	1.3	1-1.6	0.023	0.023073545	5.2	0.023	0.023073545
MESO	CD112	0.058	1.1	0.72-1.6	0.77	0.766735395	0.09	0.77	0.766735395
OV	CD112	-0.03	0.97	0.81-1.2	0.74	0.73743741	0.11	0.74	0.73743741
PAAD	CD112	-0.08	0.92	0.64-1.3	0.67	0.667710034	0.18	0.67	0.667710034
PCPG	CD112	-0.0033	1	0.47-2.1	0.99	0.993205794	0	0.99	0.993205794
PRAD	CD112	-0.34	0.71	0.46-1.1	0.13	0.133063235	2.3	0.13	0.133063235
READ	CD112	0.68	2	1.2-3.4	0.013	0.012786149	6.2	0.013	0.012786149
SARC	CD112	-0.017	0.98	0.81-1.2	0.87	0.866136002	0.03	0.87	0.866136002
SKCM	CD112	0.1	1.1	0.94-1.3	0.23	0.226152327	1.5	0.23	0.226152327
STAD	CD112	0.086	1.1	0.88-1.3	0.42	0.421630308	0.65	0.42	0.421630308
TGCT	CD112	0.31	1.4	0.94-2	0.11	0.105125074	2.6	0.11	0.105125074
THCA	CD112	-0.22	0.8	0.4-1.6	0.53	0.526929617	0.4	0.53	0.526929617
THYM	CD112	-0.075	0.93	0.67-1.3	0.66	0.655716515	0.2	0.66	0.655716515
UCEC	CD112	0.12	1.1	0.84-1.5	0.42	0.423023095	0.64	0.42	0.423023095
UCS	CD112	0.35	1.4	0.95-2.1	0.086	0.085855298	3	0.086	0.085855298
UVM	CD112	-0.37	0.69	0.39-1.2	0.19	0.194764194	1.7	0.19	0.194764194
ACC	SEMA4A	-0.1	0.9	0.74-1.1	0.3	0.304757031	1	0.3	0.304757031
BLCA	SEMA4A	-0.17	0.84	0.74-0.96	0.0085	0.008495611	6.9	0.0085	0.008495611
BRCA	SEMA4A	-0.19	0.82	0.69-0.98	0.032	0.031990948	4.6	0.032	0.031990948
CESC	SEMA4A	-0.26	0.77	0.62-0.96	0.018	0.018306644	5.6	0.018	0.018306644
CHOL	SEMA4A	-0.21	0.81	0.59-1.1	0.2	0.199764167	1.6	0.2	0.199764167
COAD	SEMA4A	0.25	1.3	1-1.6	0.024	0.02436641	5.1	0.024	0.02436641
DLBC	SEMA4A	-0.24	0.79	0.42-1.5	0.46	0.456164139	0.56	0.46	0.456164139
ESCA	SEMA4A	-0.055	0.95	0.82-1.1	0.46	0.457039312	0.55	0.46	0.457039312
GBM	SEMA4A	0.032	1	0.84-1.3	0.76	0.761276319	0.09	0.76	0.761276319
HNSC	SEMA4A	-0.3	0.74	0.61-0.9	0.003	0.003030384	8.8	0.003	0.003030384
KICH	SEMA4A	-0.14	0.87	0.58-1.3	0.5	0.499094795	0.46	0.5	0.499094795
KIRC	SEMA4A	0.23	1.3	1.1-1.5	0.006	0.005981136	7.6	0.006	0.005981136
KIRP	SEMA4A	0.045	1	0.85-1.3	0.66	0.662343963	0.19	0.66	0.662343963
LGG	SEMA4A	-0.27	0.76	0.67-0.87	3.60E-05	3.56E-05	17	3.60E-05	3.56E-05
LIHC	SEMA4A	-0.091	0.91	0.83-1	0.075	0.075307463	3.2	0.075	0.075307463
LUAD	SEMA4A	-0.21	0.81	0.7-0.94	0.005	0.004961034	7.9	0.005	0.004961034
LUSC	SEMA4A	-0.4	0.67	0.54-0.84	4.80E-04	4.81E-04	12	4.80E-04	4.81E-04
MESO	SEMA4A	-0.15	0.86	0.66-1.1	0.27	0.267815498	1.2	0.27	0.267815498
OV	SEMA4A	-0.18	0.84	0.72-0.97	0.016	0.016264069	5.8	0.016	0.016264069
PAAD	SEMA4A	0.23	1.3	1-1.5	0.017	0.017078047	5.7	0.017	0.017078047
PCPG	SEMA4A	0.21	1.2	0.84-1.8	0.28	0.283966598	1.2	0.28	0.283966598
PRAD	SEMA4A	-0.29	0.75	0.5-1.1	0.18	0.176137302	1.8	0.18	0.176137302
READ	SEMA4A	0.39	1.5	0.97-2.3	0.069	0.068561131	3.3	0.069	0.068561131
SARC	SEMA4A	9.70E-04	1	0.88-1.1	0.99	0.988217388	0	0.99	0.988217388
SKCM	SEMA4A	-0.084	0.92	0.85-1	0.046	0.045928273	4	0.046	0.045928273
STAD	SEMA4A	0.18	1.2	1-1.4	0.024	0.023943809	5.1	0.024	0.023943809
TGCT	SEMA4A	-0.42	0.66	0.44-0.98	0.038	0.037720331	4.3	0.038	0.037720331
THCA	SEMA4A	0.053	1.1	0.73-1.5	0.78	0.775535944	0.08	0.78	0.775535944
THYM	SEMA4A	0.095	1.1	0.8-1.5	0.56	0.555376768	0.35	0.56	0.555376768
UCEC	SEMA4A	-0.0066	0.99	0.84-1.2	0.94	0.939130092	0.01	0.94	0.939130092
UCS	SEMA4A	4.00E-04	1	0.81-1.2	1	0.997131844	0	1	0.997131844
UVM	SEMA4A	-0.62	0.54	0.35-0.83	0.005	0.004991651	7.9	0.005	0.004991651
ACC	VEGFA	0.23	1.3	0.91-1.8	0.17	0.168978639	1.9	0.17	0.168978639
BLCA	VEGFA	-0.13	0.88	0.77-0.99	0.039	0.038834617	4.3	0.039	0.038834617
BRCA	VEGFA	0.12	1.1	0.95-1.3	0.18	0.175084092	1.8	0.18	0.175084092
CESC	VEGFA	0.31	1.4	1.1-1.7	0.012	0.011632446	6.4	0.012	0.011632446
CHOL	VEGFA	0.05	1.1	0.71-1.5	0.8	0.801141221	0.06	0.8	0.801141221
COAD	VEGFA	0.37	1.4	1.1-1.9	0.009	0.009025462	6.8	0.009	0.009025462
DLBC	VEGFA	-0.2	0.82	0.49-1.3	0.43	0.42857096	0.63	0.43	0.42857096
ESCA	VEGFA	-0.087	0.92	0.72-1.2	0.47	0.47013988	0.52	0.47	0.47013988
GBM	VEGFA	0.061	1.1	0.95-1.2	0.28	0.278057292	1.2	0.28	0.278057292
HNSC	VEGFA	-0.0032	1	0.86-1.2	0.97	0.966476841	0	0.97	0.966476841
KICH	VEGFA	1.1	3	0.96-9.5	0.06	0.059831063	3.5	0.06	0.059831063
KIRC	VEGFA	1.30E-04	1	0.88-1.1	1	0.998472721	0	1	0.998472721
KIRP	VEGFA	0.31	1.4	1.2-1.6	1.00E-05	1.05E-05	19	1.00E-05	1.05E-05
LGG	VEGFA	0.24	1.3	1.1-1.4	7.10E-05	7.05E-05	16	7.10E-05	7.05E-05
LIHC	VEGFA	0.24	1.3	1-1.5	0.018	0.017658791	5.6	0.018	0.017658791
LUAD	VEGFA	0.055	1.1	0.92-1.2	0.42	0.417576299	0.66	0.42	0.417576299
LUSC	VEGFA	0.2	1.2	1-1.5	0.029	0.029254289	4.8	0.029	0.029254289
MESO	VEGFA	0.11	1.1	0.87-1.4	0.39	0.387703915	0.75	0.39	0.387703915
OV	VEGFA	-0.0046	1	0.85-1.2	0.96	0.955222847	0	0.96	0.955222847
PAAD	VEGFA	-7.00E-05	1	0.81-1.2	1	0.999476805	0	1	0.999476805
PCPG	VEGFA	-0.056	0.95	0.64-1.4	0.78	0.781409595	0.08	0.78	0.781409595
PRAD	VEGFA	0.055	1.1	0.91-1.2	0.48	0.481149168	0.5	0.48	0.481149168
READ	VEGFA	0.7	2	1.2-3.5	0.012	0.0120161	6.3	0.012	0.0120161
SARC	VEGFA	0.093	1.1	0.96-1.3	0.16	0.164272347	1.9	0.16	0.164272347
SKCM	VEGFA	-0.064	0.94	0.86-1	0.13	0.131351836	2.3	0.13	0.131351836
STAD	VEGFA	-0.16	0.85	0.71-1	0.077	0.076609951	3.1	0.077	0.076609951
TGCT	VEGFA	0.057	1.1	0.81-1.4	0.68	0.677500597	0.17	0.68	0.677500597
THCA	VEGFA	-0.2	0.82	0.62-1.1	0.13	0.13380167	2.2	0.13	0.13380167
THYM	VEGFA	-0.029	0.97	0.72-1.3	0.85	0.850550703	0.04	0.85	0.850550703
UCEC	VEGFA	0.14	1.2	0.97-1.4	0.11	0.111999696	2.5	0.11	0.111999696
UCS	VEGFA	0.16	1.2	0.9-1.5	0.24	0.242039561	1.4	0.24	0.242039561
UVM	VEGFA	0.27	1.3	0.98-1.7	0.064	0.063998076	3.4	0.064	0.063998076
