# Supplementary material for: Pan-cancer analysis of co-inhibitory molecules revealing their potential prognostic and clinical values in immunotherapy
Source: Front Immunol. 2025 Mar 24;16:1544104. doi: 10.3389/fimmu.2025.1544104 (PMC11973099; doi:10.3389/fimmu.2025.1544104)
Supplement: Supplementary file 4 [file DataSheet4.csv]

Supplementary Table 4. Relationship between co-inhibitory molecules and immune cell infiltration from TIMER
.row.names	.col.names	r	p.value	.row.id	.col.id	Cell
CTLA4	ACC	0.458143775	2.18E-05	18	1	B cell
TIM3	ACC	0.383325219	4.89E-04	17	1	B cell
LAG3	ACC	0.091772152	0.421173642	16	1	B cell
NRP1	ACC	0.139386563	0.220522925	15	1	B cell
PD-1	ACC	0.294891168	0.008334304	14	1	B cell
TIGIT	ACC	0.393901345	3.29E-04	13	1	B cell
VISTA	ACC	0.289483934	0.009663667	12	1	B cell
PD-L1	ACC	0.275858711	0.013864525	11	1	B cell
CD80	ACC	0.338358545	0.002288708	10	1	B cell
CD86	ACC	0.377166504	6.12E-04	9	1	B cell
FGL1	ACC	0.086583875	0.44801146	8	1	B cell
HMGB1	ACC	-0.157619279	0.16534737	7	1	B cell
LGALS9	ACC	0.347005842	0.001729941	6	1	B cell
PD-L2	ACC	0.405333528	2.11E-04	5	1	B cell
CD155	ACC	-0.30221519	0.006790617	4	1	B cell
CD112	ACC	-0.229552093	0.041846378	3	1	B cell
SEMA4A	ACC	0.405014606	2.14E-04	2	1	B cell
VEGFA	ACC	-0.28617332	0.01056601	1	1	B cell
CTLA4	BLCA	0.156922095	0.001474443	18	2	B cell
TIM3	BLCA	0.070642569	0.154356165	17	2	B cell
LAG3	BLCA	0.11566473	0.019439512	16	2	B cell
NRP1	BLCA	-0.078531537	0.113230265	15	2	B cell
PD-1	BLCA	0.19452866	7.65E-05	14	2	B cell
TIGIT	BLCA	0.229284097	2.87E-06	13	2	B cell
VISTA	BLCA	0.148057986	0.002717676	12	2	B cell
PD-L1	BLCA	0.005148288	0.917429675	11	2	B cell
CD80	BLCA	0.080339761	0.105140999	10	2	B cell
CD86	BLCA	0.104001568	0.03573049	9	2	B cell
FGL1	BLCA	0.069661771	0.160173458	8	2	B cell
HMGB1	BLCA	0.072648183	0.142960373	7	2	B cell
LGALS9	BLCA	0.318034717	4.84E-11	6	2	B cell
PD-L2	BLCA	0.024104333	0.627349788	5	2	B cell
CD155	BLCA	-0.272496871	2.23E-08	4	2	B cell
CD112	BLCA	-0.039529756	0.425844033	3	2	B cell
SEMA4A	BLCA	0.101793371	0.039863736	2	2	B cell
VEGFA	BLCA	-0.053828023	0.278044125	1	2	B cell
CTLA4	BRCA	0.271605824	6.16E-20	18	3	B cell
TIM3	BRCA	0.133014209	1.02E-05	17	3	B cell
LAG3	BRCA	0.145729893	1.31E-06	16	3	B cell
NRP1	BRCA	0.030880527	0.307727376	15	3	B cell
PD-1	BRCA	0.309326801	1.15E-25	14	3	B cell
TIGIT	BRCA	0.349580557	9.06E-33	13	3	B cell
VISTA	BRCA	0.220446973	1.70E-13	12	3	B cell
PD-L1	BRCA	0.216648658	4.47E-13	11	3	B cell
CD80	BRCA	0.152057561	4.40E-07	10	3	B cell
CD86	BRCA	0.157994713	1.52E-07	9	3	B cell
FGL1	BRCA	0.007863846	0.795103198	8	3	B cell
HMGB1	BRCA	0.011038608	0.715457808	7	3	B cell
LGALS9	BRCA	0.168973055	1.91E-08	6	3	B cell
PD-L2	BRCA	0.210203906	2.22E-12	5	3	B cell
CD155	BRCA	-0.19011974	2.36E-10	4	3	B cell
CD112	BRCA	-0.034322579	0.256895654	3	3	B cell
SEMA4A	BRCA	0.10364263	6.00E-04	2	3	B cell
VEGFA	BRCA	-0.125000719	3.41E-05	1	3	B cell
CTLA4	CESC	0.450972159	1.23E-16	18	4	B cell
TIM3	CESC	0.41949786	2.18E-14	17	4	B cell
LAG3	CESC	0.418061405	2.73E-14	16	4	B cell
NRP1	CESC	-0.097540556	0.089560242	15	4	B cell
PD-1	CESC	0.514277416	6.34E-22	14	4	B cell
TIGIT	CESC	0.546937869	4.08E-25	13	4	B cell
VISTA	CESC	0.25545964	6.46E-06	12	4	B cell
PD-L1	CESC	0.090745265	0.114350065	11	4	B cell
CD80	CESC	0.323077252	8.16E-09	10	4	B cell
CD86	CESC	0.402051102	3.07E-13	9	4	B cell
FGL1	CESC	-0.096649777	0.092540846	8	4	B cell
HMGB1	CESC	-0.073723934	0.199888149	7	4	B cell
LGALS9	CESC	0.514514476	6.03E-22	6	4	B cell
PD-L2	CESC	0.2450085	1.56E-05	5	4	B cell
CD155	CESC	-0.220804466	1.04E-04	4	4	B cell
CD112	CESC	0.054820438	0.340789801	3	4	B cell
SEMA4A	CESC	0.214293647	1.67E-04	2	4	B cell
VEGFA	CESC	-0.245268625	1.53E-05	1	4	B cell
CTLA4	CHOL	0.678507079	5.42E-06	18	5	B cell
TIM3	CHOL	0.546203346	5.69E-04	17	5	B cell
LAG3	CHOL	0.452252252	0.005618809	16	5	B cell
NRP1	CHOL	0.378893179	0.022676622	15	5	B cell
PD-1	CHOL	0.494208494	0.002187144	14	5	B cell
TIGIT	CHOL	0.822651223	7.49E-10	13	5	B cell
VISTA	CHOL	0.652252252	1.63E-05	12	5	B cell
PD-L1	CHOL	0.546460746	5.65E-04	11	5	B cell
CD80	CHOL	0.672586873	7.01E-06	10	5	B cell
CD86	CHOL	0.763191763	6.22E-08	9	5	B cell
FGL1	CHOL	-0.083912484	0.626565879	8	5	B cell
HMGB1	CHOL	-0.135907336	0.429327537	7	5	B cell
LGALS9	CHOL	0.23989704	0.158758263	6	5	B cell
PD-L2	CHOL	0.75958816	7.80E-08	5	5	B cell
CD155	CHOL	-0.18043758	0.292298813	4	5	B cell
CD112	CHOL	-0.327927928	0.050878896	3	5	B cell
SEMA4A	CHOL	0.352895753	0.034763542	2	5	B cell
VEGFA	CHOL	-0.455341055	0.005262314	1	5	B cell
CTLA4	COAD	0.30022646	7.95E-11	18	6	B cell
TIM3	COAD	0.280144298	1.47E-09	17	6	B cell
LAG3	COAD	0.30692363	2.85E-11	16	6	B cell
NRP1	COAD	0.210617412	6.60E-06	15	6	B cell
PD-1	COAD	0.355221145	7.90E-15	14	6	B cell
TIGIT	COAD	0.434163295	4.12E-22	13	6	B cell
VISTA	COAD	0.184831073	8.01E-05	12	6	B cell
PD-L1	COAD	0.233173187	5.68E-07	11	6	B cell
CD80	COAD	0.302454581	5.67E-11	10	6	B cell
CD86	COAD	0.301822228	6.24E-11	9	6	B cell
FGL1	COAD	0.07466737	0.113709553	8	6	B cell
HMGB1	COAD	-0.030561595	0.517853811	7	6	B cell
LGALS9	COAD	0.09609333	0.041600473	6	6	B cell
PD-L2	COAD	0.301216881	6.84E-11	5	6	B cell
CD155	COAD	-0.295275982	1.67E-10	4	6	B cell
CD112	COAD	-0.047687563	0.312798804	3	6	B cell
SEMA4A	COAD	0.202340349	1.52E-05	2	6	B cell
VEGFA	COAD	-0.231394405	6.96E-07	1	6	B cell
CTLA4	DLBC	-0.309965744	0.032031763	18	7	B cell
TIM3	DLBC	-0.670556926	1.85E-07	17	7	B cell
LAG3	DLBC	-0.605319146	5.17E-06	16	7	B cell
NRP1	DLBC	0.027613875	0.852204035	15	7	B cell
PD-1	DLBC	-0.264517909	0.06924178	14	7	B cell
TIGIT	DLBC	-0.309505513	0.032301112	13	7	B cell
VISTA	DLBC	-0.331941786	0.021171086	12	7	B cell
PD-L1	DLBC	-0.111375962	0.451062669	11	7	B cell
CD80	DLBC	-0.050970611	0.730808698	10	7	B cell
CD86	DLBC	-0.187084002	0.202923531	9	7	B cell
FGL1	DLBC	-0.174748102	0.234855531	8	7	B cell
HMGB1	DLBC	0.021170637	0.886429103	7	7	B cell
LGALS9	DLBC	-0.065237779	0.659548706	6	7	B cell
PD-L2	DLBC	-0.305938721	0.034452829	5	7	B cell
CD155	DLBC	-0.284768083	0.049791254	4	7	B cell
CD112	DLBC	-0.284998199	0.049598857	3	7	B cell
SEMA4A	DLBC	-0.082611509	0.57669555	2	7	B cell
VEGFA	DLBC	0.048784512	0.741947185	1	7	B cell
CTLA4	ESCA	0.42913916	1.22E-09	18	8	B cell
TIM3	ESCA	0.328973298	5.13E-06	17	8	B cell
LAG3	ESCA	0.357888228	6.11E-07	16	8	B cell
NRP1	ESCA	0.120612434	0.102916386	15	8	B cell
PD-1	ESCA	0.462974057	3.66E-11	14	8	B cell
TIGIT	ESCA	0.498789272	5.76E-13	13	8	B cell
VISTA	ESCA	0.231704709	0.00155212	12	8	B cell
PD-L1	ESCA	0.036054085	0.627047593	11	8	B cell
CD80	ESCA	0.268974339	2.23E-04	10	8	B cell
CD86	ESCA	0.252559674	5.43E-04	9	8	B cell
FGL1	ESCA	0.117395431	0.112496846	8	8	B cell
HMGB1	ESCA	0.019146268	0.79643286	7	8	B cell
LGALS9	ESCA	0.522115779	2.94E-14	6	8	B cell
PD-L2	ESCA	0.094841353	0.20032993	5	8	B cell
CD155	ESCA	-0.162721124	0.027317915	4	8	B cell
CD112	ESCA	0.200865329	0.006256556	3	8	B cell
SEMA4A	ESCA	0.003643745	0.960847974	2	8	B cell
VEGFA	ESCA	-0.049521391	0.504406323	1	8	B cell
CTLA4	GBM	0.350971617	5.36E-06	18	9	B cell
TIM3	GBM	0.466164202	5.22E-10	17	9	B cell
LAG3	GBM	0.320896233	3.52E-05	16	9	B cell
NRP1	GBM	-0.022506903	0.777563285	15	9	B cell
PD-1	GBM	0.388875461	3.74E-07	14	9	B cell
TIGIT	GBM	0.304944238	8.82E-05	13	9	B cell
VISTA	GBM	0.453434119	1.73E-09	12	9	B cell
PD-L1	GBM	-0.019773378	0.803996048	11	9	B cell
CD80	GBM	0.444484974	3.91E-09	10	9	B cell
CD86	GBM	0.429487208	1.45E-08	9	9	B cell
FGL1	GBM	0.149157677	0.059773137	8	9	B cell
HMGB1	GBM	-0.162315146	0.040299745	7	9	B cell
LGALS9	GBM	0.595463168	1.00E-16	6	9	B cell
PD-L2	GBM	0.187234759	0.01775015	5	9	B cell
CD155	GBM	-0.192518696	0.014729724	4	9	B cell
CD112	GBM	-0.083595186	0.293279399	3	9	B cell
SEMA4A	GBM	0.218718642	0.005458888	2	9	B cell
VEGFA	GBM	-0.428036945	1.64E-08	1	9	B cell
CTLA4	HNSC	0.483574768	7.86E-32	18	10	B cell
TIM3	HNSC	0.413315135	7.13E-23	17	10	B cell
LAG3	HNSC	0.431408383	5.52E-25	16	10	B cell
NRP1	HNSC	0.084697618	0.053579033	15	10	B cell
PD-1	HNSC	0.549110872	2.74E-42	14	10	B cell
TIGIT	HNSC	0.582645097	1.35E-48	13	10	B cell
VISTA	HNSC	0.192122795	1.03E-05	12	10	B cell
PD-L1	HNSC	0.120394984	0.005980908	11	10	B cell
CD80	HNSC	0.315027584	1.92E-13	10	10	B cell
CD86	HNSC	0.327666704	1.77E-14	9	10	B cell
FGL1	HNSC	-0.113900401	0.009334801	8	10	B cell
HMGB1	HNSC	0.052003988	0.236484043	7	10	B cell
LGALS9	HNSC	0.513643791	2.39E-36	6	10	B cell
PD-L2	HNSC	0.111664983	0.010828058	5	10	B cell
CD155	HNSC	-0.349368096	2.25E-16	4	10	B cell
CD112	HNSC	0.020766525	0.636597789	3	10	B cell
SEMA4A	HNSC	0.354454809	7.72E-17	2	10	B cell
VEGFA	HNSC	-0.173618823	6.90E-05	1	10	B cell
CTLA4	KICH	0.566512422	7.11E-07	18	11	B cell
TIM3	KICH	0.367623421	0.002392429	17	11	B cell
LAG3	KICH	0.250600146	0.042407857	16	11	B cell
NRP1	KICH	0.303872247	0.013121239	15	11	B cell
PD-1	KICH	0.424378432	3.83E-04	14	11	B cell
TIGIT	KICH	0.498131719	2.08E-05	13	11	B cell
VISTA	KICH	0.360818286	0.002917938	12	11	B cell
PD-L1	KICH	0.26755036	0.029869158	11	11	B cell
CD80	KICH	0.646682462	4.47E-09	10	11	B cell
CD86	KICH	0.630643983	1.39E-08	9	11	B cell
FGL1	KICH	-0.011539805	0.926728547	8	11	B cell
HMGB1	KICH	0.025654942	0.837983802	7	11	B cell
LGALS9	KICH	0.372967331	0.002040875	6	11	B cell
PD-L2	KICH	0.482809728	4.03E-05	5	11	B cell
CD155	KICH	-0.342573844	0.004867902	4	11	B cell
CD112	KICH	-0.180753575	0.14639456	3	11	B cell
SEMA4A	KICH	0.229975994	0.063222984	2	11	B cell
VEGFA	KICH	0.059972863	0.632405655	1	11	B cell
CTLA4	KIRC	0.303789748	7.66E-13	18	12	B cell
TIM3	KIRC	0.281404731	3.70E-11	17	12	B cell
LAG3	KIRC	0.296451628	2.83E-12	16	12	B cell
NRP1	KIRC	0.036134159	0.405106917	15	12	B cell
PD-1	KIRC	0.330537237	4.71E-15	14	12	B cell
TIGIT	KIRC	0.430079302	2.08E-25	13	12	B cell
VISTA	KIRC	0.158889597	2.30E-04	12	12	B cell
PD-L1	KIRC	0.297752282	2.25E-12	11	12	B cell
CD80	KIRC	0.394243384	2.89E-21	10	12	B cell
CD86	KIRC	0.412368795	2.68E-23	9	12	B cell
FGL1	KIRC	-0.043203289	0.319469547	8	12	B cell
HMGB1	KIRC	-0.102135137	0.018343641	7	12	B cell
LGALS9	KIRC	0.229805118	8.10E-08	6	12	B cell
PD-L2	KIRC	0.388297018	1.26E-20	5	12	B cell
CD155	KIRC	-0.137248486	0.001492019	4	12	B cell
CD112	KIRC	-0.250079363	4.82E-09	3	12	B cell
SEMA4A	KIRC	0.217503673	3.97E-07	2	12	B cell
VEGFA	KIRC	-0.14108993	0.001090712	1	12	B cell
CTLA4	KIRP	0.545769067	6.55E-24	18	13	B cell
TIM3	KIRP	0.284481853	8.40E-07	17	13	B cell
LAG3	KIRP	0.597074678	2.11E-29	16	13	B cell
NRP1	KIRP	0.134975717	0.021496005	15	13	B cell
PD-1	KIRP	0.509841977	1.36E-20	14	13	B cell
TIGIT	KIRP	0.71664824	5.55E-47	13	13	B cell
VISTA	KIRP	0.511416477	9.94E-21	12	13	B cell
PD-L1	KIRP	0.252137199	1.39E-05	11	13	B cell
CD80	KIRP	0.647342759	7.84E-36	10	13	B cell
CD86	KIRP	0.681559385	5.96E-41	9	13	B cell
FGL1	KIRP	0.160445872	0.006176595	8	13	B cell
HMGB1	KIRP	-0.009590426	0.87081965	7	13	B cell
LGALS9	KIRP	0.560991079	1.93E-25	6	13	B cell
PD-L2	KIRP	0.686691193	8.84E-42	5	13	B cell
CD155	KIRP	-0.032484149	0.581673855	4	13	B cell
CD112	KIRP	0.086794055	0.140360555	3	13	B cell
SEMA4A	KIRP	0.366799654	1.15E-10	2	13	B cell
VEGFA	KIRP	0.013118781	0.823963978	1	13	B cell
CTLA4	LGG	0.246168452	1.46E-08	18	14	B cell
TIM3	LGG	0.652715128	5.80E-64	17	14	B cell
LAG3	LGG	0.122772681	0.005227538	16	14	B cell
NRP1	LGG	0.04889569	0.26757423	15	14	B cell
PD-1	LGG	0.256991414	3.15E-09	14	14	B cell
TIGIT	LGG	0.009352033	0.832164159	13	14	B cell
VISTA	LGG	0.383746949	1.50E-19	12	14	B cell
PD-L1	LGG	0.429333007	1.48E-24	11	14	B cell
CD80	LGG	0.362346876	1.87E-17	10	14	B cell
CD86	LGG	0.63552545	1.00E-59	9	14	B cell
FGL1	LGG	0.268949598	5.32E-10	8	14	B cell
HMGB1	LGG	-0.155439304	3.94E-04	7	14	B cell
LGALS9	LGG	0.563647506	1.33E-44	6	14	B cell
PD-L2	LGG	0.545721342	2.22E-41	5	14	B cell
CD155	LGG	0.091000636	0.038789499	4	14	B cell
CD112	LGG	0.099059443	0.024431304	3	14	B cell
SEMA4A	LGG	-0.175149734	6.34E-05	2	14	B cell
VEGFA	LGG	-0.139971005	0.001434965	1	14	B cell
CTLA4	LIHC	0.592517148	1.56E-36	18	15	B cell
TIM3	LIHC	0.635372285	2.44E-43	17	15	B cell
LAG3	LIHC	0.358466852	1.09E-12	16	15	B cell
NRP1	LIHC	0.283414284	2.78E-08	15	15	B cell
PD-1	LIHC	0.602733035	4.61E-38	14	15	B cell
TIGIT	LIHC	0.599886203	1.25E-37	13	15	B cell
VISTA	LIHC	0.387576191	9.57E-15	12	15	B cell
PD-L1	LIHC	0.388442047	8.25E-15	11	15	B cell
CD80	LIHC	0.6236087	2.29E-41	10	15	B cell
CD86	LIHC	0.668866201	1.86E-49	9	15	B cell
FGL1	LIHC	0.04040448	0.437786806	8	15	B cell
HMGB1	LIHC	0.077892996	0.134253257	7	15	B cell
LGALS9	LIHC	0.583196795	3.48E-35	6	15	B cell
PD-L2	LIHC	0.502057929	4.39E-25	5	15	B cell
CD155	LIHC	-0.22352382	1.39E-05	4	15	B cell
CD112	LIHC	0.154115632	0.00291787	3	15	B cell
SEMA4A	LIHC	0.650226928	5.87E-46	2	15	B cell
VEGFA	LIHC	0.030271165	0.561085802	1	15	B cell
CTLA4	LUAD	0.415124831	7.16E-23	18	16	B cell
TIM3	LUAD	0.222962704	3.19E-07	17	16	B cell
LAG3	LUAD	0.310834459	5.34E-13	16	16	B cell
NRP1	LUAD	0.006402931	0.884747171	15	16	B cell
PD-1	LUAD	0.418007205	3.38E-23	14	16	B cell
TIGIT	LUAD	0.499443041	7.61E-34	13	16	B cell
VISTA	LUAD	0.407309236	5.31E-22	12	16	B cell
PD-L1	LUAD	0.140279267	0.00141535	11	16	B cell
CD80	LUAD	0.285151222	4.32E-11	10	16	B cell
CD86	LUAD	0.269271944	5.27E-10	9	16	B cell
FGL1	LUAD	-0.020414107	0.643943438	8	16	B cell
HMGB1	LUAD	-0.123746064	0.004919815	7	16	B cell
LGALS9	LUAD	0.279884851	1.01E-10	6	16	B cell
PD-L2	LUAD	0.221062777	4.03E-07	5	16	B cell
CD155	LUAD	-0.238679676	4.19E-08	4	16	B cell
CD112	LUAD	-0.073587738	0.095280798	3	16	B cell
SEMA4A	LUAD	0.328860276	1.87E-14	2	16	B cell
VEGFA	LUAD	-0.172638894	8.22E-05	1	16	B cell
CTLA4	LUSC	0.316256245	4.23E-13	18	17	B cell
TIM3	LUSC	0.34455705	2.07E-15	17	17	B cell
LAG3	LUSC	0.291925206	2.67E-11	16	17	B cell
NRP1	LUSC	0.136310139	0.002230456	15	17	B cell
PD-1	LUSC	0.434816358	1.59E-24	14	17	B cell
TIGIT	LUSC	0.429265854	7.03E-24	13	17	B cell
VISTA	LUSC	0.206231088	3.24E-06	12	17	B cell
PD-L1	LUSC	0.197801302	8.18E-06	11	17	B cell
CD80	LUSC	0.285490941	7.51E-11	10	17	B cell
CD86	LUSC	0.326125676	7.04E-14	9	17	B cell
FGL1	LUSC	0.126107475	0.00469995	8	17	B cell
HMGB1	LUSC	-0.090328521	0.043289241	7	17	B cell
LGALS9	LUSC	0.378961281	1.48E-18	6	17	B cell
PD-L2	LUSC	0.285915493	7.02E-11	5	17	B cell
CD155	LUSC	-0.177669329	6.37E-05	4	17	B cell
CD112	LUSC	0.009193822	0.837356574	3	17	B cell
SEMA4A	LUSC	0.121282677	0.006569123	2	17	B cell
VEGFA	LUSC	-0.185512633	2.94E-05	1	17	B cell
CTLA4	MESO	0.386053802	2.22E-04	18	18	B cell
TIM3	MESO	0.156903842	0.146685188	17	18	B cell
LAG3	MESO	0.255722826	0.016819992	16	18	B cell
NRP1	MESO	0.213147919	0.047457124	15	18	B cell
PD-1	MESO	0.231956696	0.030631094	14	18	B cell
TIGIT	MESO	0.549573522	3.53E-08	13	18	B cell
VISTA	MESO	-0.100732667	0.353228006	12	18	B cell
PD-L1	MESO	0.293431508	0.005809238	11	18	B cell
CD80	MESO	0.365604724	4.97E-04	10	18	B cell
CD86	MESO	0.233287162	0.029661218	9	18	B cell
FGL1	MESO	0.096805131	0.372405977	8	18	B cell
HMGB1	MESO	-0.06337027	0.559815277	7	18	B cell
LGALS9	MESO	0.126120872	0.244417021	6	18	B cell
PD-L2	MESO	0.268863454	0.01180001	5	18	B cell
CD155	MESO	0.081541153	0.452763284	4	18	B cell
CD112	MESO	0.036961435	0.733944585	3	18	B cell
SEMA4A	MESO	0.38044033	2.78E-04	2	18	B cell
VEGFA	MESO	-0.049117883	0.65142204	1	18	B cell
CTLA4	OV	0.258622224	4.91E-06	18	19	B cell
TIM3	OV	0.243293414	1.79E-05	17	19	B cell
LAG3	OV	0.244929634	1.57E-05	16	19	B cell
NRP1	OV	-0.04939779	0.390751217	15	19	B cell
PD-1	OV	0.268605841	2.02E-06	14	19	B cell
TIGIT	OV	0.288132265	3.19E-07	13	19	B cell
VISTA	OV	0.202797123	3.73E-04	12	19	B cell
PD-L1	OV	0.249613825	1.06E-05	11	19	B cell
CD80	OV	0.187427651	0.001024914	10	19	B cell
CD86	OV	0.234868407	3.53E-05	9	19	B cell
FGL1	OV	NA	NA	8	19	B cell
HMGB1	OV	-0.085783134	0.135628282	7	19	B cell
LGALS9	OV	0.241750314	2.03E-05	6	19	B cell
PD-L2	OV	0.218268706	1.25E-04	5	19	B cell
CD155	OV	-0.183348934	0.001323245	4	19	B cell
CD112	OV	-0.167127479	0.003471835	3	19	B cell
SEMA4A	OV	0.176508247	0.002007383	2	19	B cell
VEGFA	OV	-0.065604508	0.254132051	1	19	B cell
CTLA4	PAAD	0.454144118	1.93E-10	18	20	B cell
TIM3	PAAD	0.336100918	4.50E-06	17	20	B cell
LAG3	PAAD	0.291620963	7.83E-05	16	20	B cell
NRP1	PAAD	0.225230842	0.00250514	15	20	B cell
PD-1	PAAD	0.478977667	1.35E-11	14	20	B cell
TIGIT	PAAD	0.535269153	1.39E-14	13	20	B cell
VISTA	PAAD	0.321970064	1.17E-05	12	20	B cell
PD-L1	PAAD	0.283009825	1.29E-04	11	20	B cell
CD80	PAAD	0.283703344	1.24E-04	10	20	B cell
CD86	PAAD	0.373518638	2.82E-07	9	20	B cell
FGL1	PAAD	-0.228946503	0.002112507	8	20	B cell
HMGB1	PAAD	0.145818461	0.052119154	7	20	B cell
LGALS9	PAAD	0.09168884	0.223517056	6	20	B cell
PD-L2	PAAD	0.367458606	4.52E-07	5	20	B cell
CD155	PAAD	-0.128512898	0.08734123	4	20	B cell
CD112	PAAD	-0.242240637	0.001122861	3	20	B cell
SEMA4A	PAAD	0.242185314	0.001125899	2	20	B cell
VEGFA	PAAD	-0.070487239	0.349811433	1	20	B cell
CTLA4	PCPG	0.278095706	1.64E-04	18	21	B cell
TIM3	PCPG	0.420716423	4.52E-09	17	21	B cell
LAG3	PCPG	0.165741845	0.026602725	16	21	B cell
NRP1	PCPG	0.063647396	0.397308994	15	21	B cell
PD-1	PCPG	0.230214096	0.001933726	14	21	B cell
TIGIT	PCPG	0.359276764	7.85E-07	13	21	B cell
VISTA	PCPG	0.167225326	0.025258437	12	21	B cell
PD-L1	PCPG	0.30861214	2.63E-05	11	21	B cell
CD80	PCPG	0.275434926	1.90E-04	10	21	B cell
CD86	PCPG	0.379040864	1.67E-07	9	21	B cell
FGL1	PCPG	0.025729878	0.732435759	8	21	B cell
HMGB1	PCPG	-0.129870483	0.083145159	7	21	B cell
LGALS9	PCPG	0.205555207	0.005772801	6	21	B cell
PD-L2	PCPG	0.322821334	1.05E-05	5	21	B cell
CD155	PCPG	0.033122005	0.65982233	4	21	B cell
CD112	PCPG	-0.129171636	0.08483094	3	21	B cell
SEMA4A	PCPG	0.014029251	0.85213675	2	21	B cell
VEGFA	PCPG	-0.043029314	0.567372926	1	21	B cell
CTLA4	PRAD	0.321619974	2.01E-13	18	22	B cell
TIM3	PRAD	0.43565162	1.95E-24	17	22	B cell
LAG3	PRAD	0.170713375	1.31E-04	16	22	B cell
NRP1	PRAD	0.210214149	2.27E-06	15	22	B cell
PD-1	PRAD	0.356568681	2.40E-16	14	22	B cell
TIGIT	PRAD	0.480647928	4.30E-30	13	22	B cell
VISTA	PRAD	0.328086978	6.17E-14	12	22	B cell
PD-L1	PRAD	0.461787681	1.28E-27	11	22	B cell
CD80	PRAD	0.409279313	1.71E-21	10	22	B cell
CD86	PRAD	0.466223701	3.46E-28	9	22	B cell
FGL1	PRAD	0.011517216	0.797857415	8	22	B cell
HMGB1	PRAD	-0.054579311	0.224516645	7	22	B cell
LGALS9	PRAD	0.352564789	5.42E-16	6	22	B cell
PD-L2	PRAD	0.472446236	5.34E-29	5	22	B cell
CD155	PRAD	-0.296373061	1.56E-11	4	22	B cell
CD112	PRAD	-0.328659822	5.55E-14	3	22	B cell
SEMA4A	PRAD	-0.1614883	3.01E-04	2	22	B cell
VEGFA	PRAD	-0.00528013	0.906529635	1	22	B cell
CTLA4	READ	0.317151293	4.38E-05	18	23	B cell
TIM3	READ	0.198590765	0.011821569	17	23	B cell
LAG3	READ	0.101157272	0.203094552	16	23	B cell
NRP1	READ	0.278764795	3.58E-04	15	23	B cell
PD-1	READ	0.127619243	0.10779232	14	23	B cell
TIGIT	READ	0.439162663	6.27E-09	13	23	B cell
VISTA	READ	-0.070203914	0.377699252	12	23	B cell
PD-L1	READ	0.297254776	1.35E-04	11	23	B cell
CD80	READ	0.239036856	0.002333372	10	23	B cell
CD86	READ	0.275949256	4.12E-04	9	23	B cell
FGL1	READ	0.23420106	0.002875179	8	23	B cell
HMGB1	READ	0.098016524	0.217548817	7	23	B cell
LGALS9	READ	0.044726356	0.574392733	6	23	B cell
PD-L2	READ	0.227396578	0.003830481	5	23	B cell
CD155	READ	-0.102337982	0.197843988	4	23	B cell
CD112	READ	-0.130864094	0.099058209	3	23	B cell
SEMA4A	READ	0.196211766	0.012894672	2	23	B cell
VEGFA	READ	-0.171328958	0.030295139	1	23	B cell
CTLA4	SARC	0.527644611	5.76E-20	18	24	B cell
TIM3	SARC	0.293295594	1.56E-06	17	24	B cell
LAG3	SARC	0.41467141	3.48E-12	16	24	B cell
NRP1	SARC	-0.065227894	0.29566257	15	24	B cell
PD-1	SARC	0.482593662	1.63E-16	14	24	B cell
TIGIT	SARC	0.480816073	2.17E-16	13	24	B cell
VISTA	SARC	0.149880267	0.015775034	12	24	B cell
PD-L1	SARC	0.34280243	1.49E-08	11	24	B cell
CD80	SARC	0.387988054	9.86E-11	10	24	B cell
CD86	SARC	0.328199369	6.42E-08	9	24	B cell
FGL1	SARC	0.049471672	0.427891025	8	24	B cell
HMGB1	SARC	0.014305064	0.81877847	7	24	B cell
LGALS9	SARC	0.213119963	5.54E-04	6	24	B cell
PD-L2	SARC	0.271975792	9.00E-06	5	24	B cell
CD155	SARC	-0.056092344	0.368619403	4	24	B cell
CD112	SARC	0.069157603	0.267459955	3	24	B cell
SEMA4A	SARC	0.507537251	2.31E-18	2	24	B cell
VEGFA	SARC	-0.181642744	0.003350924	1	24	B cell
CTLA4	SKCM	0.344055094	1.77E-14	18	25	B cell
TIM3	SKCM	0.322704428	7.92E-13	17	25	B cell
LAG3	SKCM	0.31440812	3.21E-12	16	25	B cell
NRP1	SKCM	0.191717301	2.92E-05	15	25	B cell
PD-1	SKCM	0.364616019	3.41E-16	14	25	B cell
TIGIT	SKCM	0.414868366	6.18E-21	13	25	B cell
VISTA	SKCM	0.329201678	2.57E-13	12	25	B cell
PD-L1	SKCM	0.233850632	3.02E-07	11	25	B cell
CD80	SKCM	0.352418933	3.68E-15	10	25	B cell
CD86	SKCM	0.357949984	1.27E-15	9	25	B cell
FGL1	SKCM	-0.008987815	0.846075424	8	25	B cell
HMGB1	SKCM	-0.039836846	0.389368859	7	25	B cell
LGALS9	SKCM	0.298843105	3.94E-11	6	25	B cell
PD-L2	SKCM	0.338209886	5.16E-14	5	25	B cell
CD155	SKCM	-0.160449083	4.86E-04	4	25	B cell
CD112	SKCM	0.066860483	0.148257974	3	25	B cell
SEMA4A	SKCM	0.336010906	7.67E-14	2	25	B cell
VEGFA	SKCM	-0.090355912	0.050516488	1	25	B cell
CTLA4	STAD	0.417400456	6.32E-19	18	26	B cell
TIM3	STAD	0.341232748	8.93E-13	17	26	B cell
LAG3	STAD	0.382466697	6.63E-16	16	26	B cell
NRP1	STAD	0.15123156	0.002006183	15	26	B cell
PD-1	STAD	0.517672955	7.95E-30	14	26	B cell
TIGIT	STAD	0.583340517	3.33E-39	13	26	B cell
VISTA	STAD	0.354330221	1.01E-13	12	26	B cell
PD-L1	STAD	0.153065777	0.001764622	11	26	B cell
CD80	STAD	0.312733863	7.23E-11	10	26	B cell
CD86	STAD	0.370393408	6.10E-15	9	26	B cell
FGL1	STAD	-0.00290689	0.955139242	8	26	B cell
HMGB1	STAD	-0.093045462	0.058241841	7	26	B cell
LGALS9	STAD	0.262481653	5.75E-08	6	26	B cell
PD-L2	STAD	0.349535092	2.27E-13	5	26	B cell
CD155	STAD	-0.233410099	1.53E-06	4	26	B cell
CD112	STAD	-0.018192203	0.711743063	3	26	B cell
SEMA4A	STAD	0.335423106	2.27E-12	2	26	B cell
VEGFA	STAD	-0.119073477	0.01522278	1	26	B cell
CTLA4	TGCT	0.648073248	3.12E-19	18	27	B cell
TIM3	TGCT	0.430481355	3.83E-08	17	27	B cell
LAG3	TGCT	0.628175474	7.67E-18	16	27	B cell
NRP1	TGCT	-0.258466599	0.001405498	15	27	B cell
PD-1	TGCT	0.716755411	6.11E-25	14	27	B cell
TIGIT	TGCT	0.712264545	1.62E-24	13	27	B cell
VISTA	TGCT	0.22237255	0.006237174	12	27	B cell
PD-L1	TGCT	0.523747722	6.10E-12	11	27	B cell
CD80	TGCT	0.494672652	1.24E-10	10	27	B cell
CD86	TGCT	0.464594871	2.11E-09	9	27	B cell
FGL1	TGCT	-0.097092353	0.237213317	8	27	B cell
HMGB1	TGCT	-0.312100982	1.01E-04	7	27	B cell
LGALS9	TGCT	0.368846615	3.41E-06	6	27	B cell
PD-L2	TGCT	0.501741411	6.12E-11	5	27	B cell
CD155	TGCT	0.268049247	9.12E-04	4	27	B cell
CD112	TGCT	-0.464296191	2.17E-09	3	27	B cell
SEMA4A	TGCT	0.503924619	4.91E-11	2	27	B cell
VEGFA	TGCT	-0.562892573	6.51E-14	1	27	B cell
CTLA4	THCA	0.310192494	1.23E-12	18	28	B cell
TIM3	THCA	0.252314525	1.03E-08	17	28	B cell
LAG3	THCA	0.254118404	7.99E-09	16	28	B cell
NRP1	THCA	0.076667516	0.086475729	15	28	B cell
PD-1	THCA	0.187198007	2.48E-05	14	28	B cell
TIGIT	THCA	0.3669186	2.06E-17	13	28	B cell
VISTA	THCA	-0.06323359	0.157585615	12	28	B cell
PD-L1	THCA	0.404111309	4.19E-21	11	28	B cell
CD80	THCA	0.321478532	1.65E-13	10	28	B cell
CD86	THCA	0.267648582	1.15E-09	9	28	B cell
FGL1	THCA	0.008065656	0.857085225	8	28	B cell
HMGB1	THCA	-0.03728573	0.404973029	7	28	B cell
LGALS9	THCA	0.073735602	0.099240212	6	28	B cell
PD-L2	THCA	0.346033697	1.54E-15	5	28	B cell
CD155	THCA	-0.160519558	3.09E-04	4	28	B cell
CD112	THCA	-0.249229483	1.57E-08	3	28	B cell
SEMA4A	THCA	-0.017086689	0.702814177	2	28	B cell
VEGFA	THCA	-0.162609393	2.57E-04	1	28	B cell
CTLA4	THYM	-0.178865473	0.050623487	18	29	B cell
TIM3	THYM	-0.284197749	0.001656476	17	29	B cell
LAG3	THYM	-0.353402603	7.52E-05	16	29	B cell
NRP1	THYM	-0.401327017	5.55E-06	15	29	B cell
PD-1	THYM	0.504033107	4.39E-09	14	29	B cell
TIGIT	THYM	-0.190502671	0.037147821	13	29	B cell
VISTA	THYM	-0.381206823	1.74E-05	12	29	B cell
PD-L1	THYM	-0.120853172	0.18856095	11	29	B cell
CD80	THYM	0.038718869	0.674586285	10	29	B cell
CD86	THYM	-0.343960841	1.20E-04	9	29	B cell
FGL1	THYM	-0.208203206	0.022492478	8	29	B cell
HMGB1	THYM	0.626366114	1.99E-14	7	29	B cell
LGALS9	THYM	0.2984125	9.31E-04	6	29	B cell
PD-L2	THYM	-0.079230214	0.389683033	5	29	B cell
CD155	THYM	-0.180803848	0.048132736	4	29	B cell
CD112	THYM	-0.595518854	7.28E-13	3	29	B cell
SEMA4A	THYM	-0.446847568	3.12E-07	2	29	B cell
VEGFA	THYM	-0.336033651	1.75E-04	1	29	B cell
CTLA4	UCEC	0.556668197	1.28E-44	18	30	B cell
TIM3	UCEC	0.656714552	5.89E-67	17	30	B cell
LAG3	UCEC	0.510922223	1.03E-36	16	30	B cell
NRP1	UCEC	0.243743645	1.23E-08	15	30	B cell
PD-1	UCEC	0.536754925	4.99E-41	14	30	B cell
TIGIT	UCEC	0.637264369	5.85E-62	13	30	B cell
VISTA	UCEC	0.530809585	5.30E-40	12	30	B cell
PD-L1	UCEC	0.389986658	9.05E-21	11	30	B cell
CD80	UCEC	0.523285715	9.87E-39	10	30	B cell
CD86	UCEC	0.644377373	9.59E-64	9	30	B cell
FGL1	UCEC	-0.021031915	0.628374342	8	30	B cell
HMGB1	UCEC	-0.01049371	0.809186162	7	30	B cell
LGALS9	UCEC	0.298371236	2.12E-12	6	30	B cell
PD-L2	UCEC	0.587676915	1.02E-50	5	30	B cell
CD155	UCEC	-0.093956189	0.030249421	4	30	B cell
CD112	UCEC	-0.043035915	0.321806206	3	30	B cell
SEMA4A	UCEC	0.076349928	0.078501564	2	30	B cell
VEGFA	UCEC	-0.249596742	5.35E-09	1	30	B cell
CTLA4	UCS	0.296446339	0.025147478	18	31	B cell
TIM3	UCS	0.342494166	0.009110517	17	31	B cell
LAG3	UCS	0.241508945	0.070318894	16	31	B cell
NRP1	UCS	0.285325382	0.031446545	15	31	B cell
PD-1	UCS	0.364013482	0.005376759	14	31	B cell
TIGIT	UCS	0.415348717	0.001314358	13	31	B cell
VISTA	UCS	0.257000259	0.053622406	12	31	B cell
PD-L1	UCS	0.413860172	0.001373537	11	31	B cell
CD80	UCS	0.2806955	0.034431821	10	31	B cell
CD86	UCS	0.323437905	0.014121303	9	31	B cell
FGL1	UCS	0.004413654	0.974006126	8	31	B cell
HMGB1	UCS	-0.043103448	0.750210158	7	31	B cell
LGALS9	UCS	0.427210267	9.19E-04	6	31	B cell
PD-L2	UCS	0.326160228	0.013285551	5	31	B cell
CD155	UCS	0.008231786	0.951540197	4	31	B cell
CD112	UCS	0.121402645	0.368334601	3	31	B cell
SEMA4A	UCS	0.580502982	2.21E-06	2	31	B cell
VEGFA	UCS	-0.01536168	0.909701285	1	31	B cell
CTLA4	UVM	-0.289515356	0.009193085	18	32	B cell
TIM3	UVM	-0.387150576	3.89E-04	17	32	B cell
LAG3	UVM	-0.404442617	1.99E-04	16	32	B cell
NRP1	UVM	-0.315239047	0.00439654	15	32	B cell
PD-1	UVM	-0.46785141	1.21E-05	14	32	B cell
TIGIT	UVM	-0.435539228	5.40E-05	13	32	B cell
VISTA	UVM	-0.373486854	6.44E-04	12	32	B cell
PD-L1	UVM	-0.082230117	0.468364676	11	32	B cell
CD80	UVM	-0.090326817	0.425553792	10	32	B cell
CD86	UVM	-0.316831968	0.0041913	9	32	B cell
FGL1	UVM	0.235054666	0.035833915	8	32	B cell
HMGB1	UVM	-0.153805363	0.173151722	7	32	B cell
LGALS9	UVM	-0.377840838	5.50E-04	6	32	B cell
PD-L2	UVM	-0.076336309	0.500941008	5	32	B cell
CD155	UVM	0.10030092	0.376030146	4	32	B cell
CD112	UVM	0.076035424	0.502635063	3	32	B cell
SEMA4A	UVM	-0.039044261	0.730953528	2	32	B cell
VEGFA	UVM	-0.010513278	0.926256139	1	32	B cell
CTLA4	ACC	0.221744765	0.049527693	18	1	T cell CD4+
TIM3	ACC	0.326898734	0.00327714	17	1	T cell CD4+
LAG3	ACC	0.234347614	0.037638503	16	1	T cell CD4+
NRP1	ACC	-0.005185005	0.963827489	15	1	T cell CD4+
PD-1	ACC	0.305556926	0.00617423	14	1	T cell CD4+
TIGIT	ACC	0.202131818	0.074028056	13	1	T cell CD4+
VISTA	ACC	0.206012658	0.068532902	12	1	T cell CD4+
PD-L1	ACC	0.082256141	0.471107734	11	1	T cell CD4+
CD80	ACC	0.113766718	0.318129511	10	1	T cell CD4+
CD86	ACC	0.257692308	0.021860601	9	1	T cell CD4+
FGL1	ACC	0.265520473	0.018029994	8	1	T cell CD4+
HMGB1	ACC	0.104917235	0.357466122	7	1	T cell CD4+
LGALS9	ACC	0.329576436	0.003017092	6	1	T cell CD4+
PD-L2	ACC	0.214850382	0.057241289	5	1	T cell CD4+
CD155	ACC	-0.005160662	0.9639972	4	1	T cell CD4+
CD112	ACC	-0.071178189	0.53305251	3	1	T cell CD4+
SEMA4A	ACC	0.290847128	0.009312152	2	1	T cell CD4+
VEGFA	ACC	0.119717624	0.293305361	1	1	T cell CD4+
CTLA4	BLCA	0.513716667	7.44E-29	18	2	T cell CD4+
TIM3	BLCA	0.499649873	3.75E-27	17	2	T cell CD4+
LAG3	BLCA	0.488530788	7.33E-26	16	2	T cell CD4+
NRP1	BLCA	0.270168088	2.96E-08	15	2	T cell CD4+
PD-1	BLCA	0.49075685	4.08E-26	14	2	T cell CD4+
TIGIT	BLCA	0.512555945	1.03E-28	13	2	T cell CD4+
VISTA	BLCA	0.324175963	1.95E-11	12	2	T cell CD4+
PD-L1	BLCA	0.322572546	2.47E-11	11	2	T cell CD4+
CD80	BLCA	0.500214638	3.22E-27	10	2	T cell CD4+
CD86	BLCA	0.493245581	2.11E-26	9	2	T cell CD4+
FGL1	BLCA	0.136715214	0.005674186	8	2	T cell CD4+
HMGB1	BLCA	-0.090816901	0.066866254	7	2	T cell CD4+
LGALS9	BLCA	0.393923342	1.35E-16	6	2	T cell CD4+
PD-L2	BLCA	0.51459904	5.78E-29	5	2	T cell CD4+
CD155	BLCA	0.112923488	0.022533907	4	2	T cell CD4+
CD112	BLCA	0.083258426	0.093055582	3	2	T cell CD4+
SEMA4A	BLCA	-0.078504323	0.113355635	2	2	T cell CD4+
VEGFA	BLCA	-0.29822309	7.96E-10	1	2	T cell CD4+
CTLA4	BRCA	0.592534341	1.42E-104	18	3	T cell CD4+
TIM3	BRCA	0.476350836	5.41E-63	17	3	T cell CD4+
LAG3	BRCA	0.389523056	6.40E-41	16	3	T cell CD4+
NRP1	BRCA	0.395869648	2.53E-42	15	3	T cell CD4+
PD-1	BRCA	0.606261849	1.14E-110	14	3	T cell CD4+
TIGIT	BRCA	0.650307437	2.15E-132	13	3	T cell CD4+
VISTA	BRCA	0.635199333	1.53E-124	12	3	T cell CD4+
PD-L1	BRCA	0.522902405	9.80E-78	11	3	T cell CD4+
CD80	BRCA	0.415023851	9.52E-47	10	3	T cell CD4+
CD86	BRCA	0.526126925	7.64E-79	9	3	T cell CD4+
FGL1	BRCA	-0.031298108	0.301228751	8	3	T cell CD4+
HMGB1	BRCA	-0.041816955	0.167120991	7	3	T cell CD4+
LGALS9	BRCA	0.482327217	9.24E-65	6	3	T cell CD4+
PD-L2	BRCA	0.618811875	1.66E-116	5	3	T cell CD4+
CD155	BRCA	-0.066698411	0.027452777	4	3	T cell CD4+
CD112	BRCA	-0.141749014	2.54E-06	3	3	T cell CD4+
SEMA4A	BRCA	0.131439916	1.30E-05	2	3	T cell CD4+
VEGFA	BRCA	-0.146518117	1.15E-06	1	3	T cell CD4+
CTLA4	CESC	0.566646307	3.23E-27	18	4	T cell CD4+
TIM3	CESC	0.527883375	3.27E-23	17	4	T cell CD4+
LAG3	CESC	0.555296047	5.45E-26	16	4	T cell CD4+
NRP1	CESC	0.038056023	0.50858959	15	4	T cell CD4+
PD-1	CESC	0.568383038	2.08E-27	14	4	T cell CD4+
TIGIT	CESC	0.618176304	1.96E-33	13	4	T cell CD4+
VISTA	CESC	0.360267045	9.53E-11	12	4	T cell CD4+
PD-L1	CESC	0.353261603	2.30E-10	11	4	T cell CD4+
CD80	CESC	0.534401883	7.53E-24	10	4	T cell CD4+
CD86	CESC	0.541275767	1.55E-24	9	4	T cell CD4+
FGL1	CESC	-0.02655566	0.644663987	8	4	T cell CD4+
HMGB1	CESC	-0.131007868	0.022333637	7	4	T cell CD4+
LGALS9	CESC	0.333732989	2.42E-09	6	4	T cell CD4+
PD-L2	CESC	0.518424043	2.61E-22	5	4	T cell CD4+
CD155	CESC	-0.095315183	0.097154227	4	4	T cell CD4+
CD112	CESC	0.101974229	0.075850457	3	4	T cell CD4+
SEMA4A	CESC	0.238483158	2.65E-05	2	4	T cell CD4+
VEGFA	CESC	-0.175183882	0.002172388	1	4	T cell CD4+
CTLA4	CHOL	0.340540541	0.042120275	18	5	T cell CD4+
TIM3	CHOL	0.242985843	0.153301596	17	5	T cell CD4+
LAG3	CHOL	0.236808237	0.164353958	16	5	T cell CD4+
NRP1	CHOL	0.125611326	0.465409423	15	5	T cell CD4+
PD-1	CHOL	0.251737452	0.13858256	14	5	T cell CD4+
TIGIT	CHOL	0.346975547	0.038145809	13	5	T cell CD4+
VISTA	CHOL	0.377091377	0.02338275	12	5	T cell CD4+
PD-L1	CHOL	0.105534106	0.540159215	11	5	T cell CD4+
CD80	CHOL	0.1001287	0.561218047	10	5	T cell CD4+
CD86	CHOL	0.251737452	0.13858256	9	5	T cell CD4+
FGL1	CHOL	0.031917632	0.853390513	8	5	T cell CD4+
HMGB1	CHOL	0.151351351	0.37823611	7	5	T cell CD4+
LGALS9	CHOL	0.051480051	0.765567979	6	5	T cell CD4+
PD-L2	CHOL	0.345688546	0.038915327	5	5	T cell CD4+
CD155	CHOL	-0.227541828	0.181989529	4	5	T cell CD4+
CD112	CHOL	-0.157528958	0.358847208	3	5	T cell CD4+
SEMA4A	CHOL	-0.003861004	0.982169959	2	5	T cell CD4+
VEGFA	CHOL	-0.264607465	0.118864099	1	5	T cell CD4+
CTLA4	COAD	0.399457775	1.14E-18	18	6	T cell CD4+
TIM3	COAD	0.401816042	6.87E-19	17	6	T cell CD4+
LAG3	COAD	0.358093291	4.63E-15	16	6	T cell CD4+
NRP1	COAD	0.491686576	9.09E-29	15	6	T cell CD4+
PD-1	COAD	0.371854544	3.33E-16	14	6	T cell CD4+
TIGIT	COAD	0.500399261	6.85E-30	13	6	T cell CD4+
VISTA	COAD	0.38200294	4.40E-17	12	6	T cell CD4+
PD-L1	COAD	0.312996627	1.10E-11	11	6	T cell CD4+
CD80	COAD	0.373939751	2.21E-16	10	6	T cell CD4+
CD86	COAD	0.413397729	5.29E-20	9	6	T cell CD4+
FGL1	COAD	0.125034818	0.0079205	8	6	T cell CD4+
HMGB1	COAD	-0.264859316	1.16E-08	7	6	T cell CD4+
LGALS9	COAD	0.117806738	0.012390563	6	6	T cell CD4+
PD-L2	COAD	0.408412391	1.61E-19	5	6	T cell CD4+
CD155	COAD	-0.054220844	0.25103329	4	6	T cell CD4+
CD112	COAD	0.058872391	0.212588285	3	6	T cell CD4+
SEMA4A	COAD	0.337661662	1.84E-13	2	6	T cell CD4+
VEGFA	COAD	-0.083606339	0.076439648	1	6	T cell CD4+
CTLA4	DLBC	0.447568389	0.001424515	18	7	T cell CD4+
TIM3	DLBC	0.052648719	0.722295438	17	7	T cell CD4+
LAG3	DLBC	0.167173252	0.256084507	16	7	T cell CD4+
NRP1	DLBC	-0.178028658	0.226046672	15	7	T cell CD4+
PD-1	DLBC	0.203430308	0.165501112	14	7	T cell CD4+
TIGIT	DLBC	0.615827182	3.18E-06	13	7	T cell CD4+
VISTA	DLBC	0.418475901	0.003076177	12	7	T cell CD4+
PD-L1	DLBC	-0.038428137	0.795391643	11	7	T cell CD4+
CD80	DLBC	0.053300043	0.719000057	10	7	T cell CD4+
CD86	DLBC	0.089557099	0.544957934	9	7	T cell CD4+
FGL1	DLBC	-0.105421875	0.475770049	8	7	T cell CD4+
HMGB1	DLBC	-0.451367781	0.001281752	7	7	T cell CD4+
LGALS9	DLBC	0.403929657	0.004411086	6	7	T cell CD4+
PD-L2	DLBC	0.056122449	0.704779054	5	7	T cell CD4+
CD155	DLBC	0.002062527	0.988899437	4	7	T cell CD4+
CD112	DLBC	0.049826314	0.736632377	3	7	T cell CD4+
SEMA4A	DLBC	0.02594442	0.861048612	2	7	T cell CD4+
VEGFA	DLBC	-0.140360399	0.341333558	1	7	T cell CD4+
CTLA4	ESCA	0.466415596	2.51E-11	18	8	T cell CD4+
TIM3	ESCA	0.394837318	2.92E-08	17	8	T cell CD4+
LAG3	ESCA	0.371990522	2.00E-07	16	8	T cell CD4+
NRP1	ESCA	0.228712604	0.001791614	15	8	T cell CD4+
PD-1	ESCA	0.384463794	7.12E-08	14	8	T cell CD4+
TIGIT	ESCA	0.460201113	4.95E-11	13	8	T cell CD4+
VISTA	ESCA	0.18918341	0.010111608	12	8	T cell CD4+
PD-L1	ESCA	0.027132978	0.714657041	11	8	T cell CD4+
CD80	ESCA	0.424555489	1.90E-09	10	8	T cell CD4+
CD86	ESCA	0.347460076	1.35E-06	9	8	T cell CD4+
FGL1	ESCA	0.075860155	0.306080831	8	8	T cell CD4+
HMGB1	ESCA	0.034241298	0.64448179	7	8	T cell CD4+
LGALS9	ESCA	0.223985283	0.002239308	6	8	T cell CD4+
PD-L2	ESCA	0.24442411	8.26E-04	5	8	T cell CD4+
CD155	ESCA	0.141207066	0.055880833	4	8	T cell CD4+
CD112	ESCA	0.081477914	0.271542393	3	8	T cell CD4+
SEMA4A	ESCA	-0.1845053	0.012167128	2	8	T cell CD4+
VEGFA	ESCA	-0.176344127	0.016641093	1	8	T cell CD4+
CTLA4	GBM	0.158856305	0.044814119	18	9	T cell CD4+
TIM3	GBM	0.354216244	4.32E-06	17	9	T cell CD4+
LAG3	GBM	-0.004673038	0.953233574	16	9	T cell CD4+
NRP1	GBM	0.164463088	0.037693408	15	9	T cell CD4+
PD-1	GBM	0.082525257	0.299522833	14	9	T cell CD4+
TIGIT	GBM	0.213114574	0.006815462	13	9	T cell CD4+
VISTA	GBM	0.425981796	1.96E-08	12	9	T cell CD4+
PD-L1	GBM	0.326047643	2.58E-05	11	9	T cell CD4+
CD80	GBM	0.069305981	0.383845294	10	9	T cell CD4+
CD86	GBM	0.326709779	2.48E-05	9	9	T cell CD4+
FGL1	GBM	0.061321895	0.441115459	8	9	T cell CD4+
HMGB1	GBM	-0.295924862	1.45E-04	7	9	T cell CD4+
LGALS9	GBM	0.476207427	1.96E-10	6	9	T cell CD4+
PD-L2	GBM	0.379809548	7.29E-07	5	9	T cell CD4+
CD155	GBM	0.032613114	0.682245172	4	9	T cell CD4+
CD112	GBM	0.303259627	9.70E-05	3	9	T cell CD4+
SEMA4A	GBM	0.176612985	0.025478281	2	9	T cell CD4+
VEGFA	GBM	-0.025706101	0.746950352	1	9	T cell CD4+
CTLA4	HNSC	0.370783143	2.16E-18	18	10	T cell CD4+
TIM3	HNSC	0.371294331	1.93E-18	17	10	T cell CD4+
LAG3	HNSC	0.258770353	2.11E-09	16	10	T cell CD4+
NRP1	HNSC	0.283465311	4.58E-11	15	10	T cell CD4+
PD-1	HNSC	0.370495816	2.30E-18	14	10	T cell CD4+
TIGIT	HNSC	0.449267197	3.39E-27	13	10	T cell CD4+
VISTA	HNSC	0.079146071	0.071341984	12	10	T cell CD4+
PD-L1	HNSC	0.172185456	7.93E-05	11	10	T cell CD4+
CD80	HNSC	0.380680605	2.23E-19	10	10	T cell CD4+
CD86	HNSC	0.358309977	3.38E-17	9	10	T cell CD4+
FGL1	HNSC	-0.007192804	0.870023553	8	10	T cell CD4+
HMGB1	HNSC	-0.062909503	0.151993822	7	10	T cell CD4+
LGALS9	HNSC	0.407654413	3.07E-22	6	10	T cell CD4+
PD-L2	HNSC	0.178866126	4.09E-05	5	10	T cell CD4+
CD155	HNSC	-0.197973907	5.40E-06	4	10	T cell CD4+
CD112	HNSC	-0.072061361	0.100707803	3	10	T cell CD4+
SEMA4A	HNSC	0.196662098	6.24E-06	2	10	T cell CD4+
VEGFA	HNSC	-0.162454168	1.99E-04	1	10	T cell CD4+
CTLA4	KICH	0.463318166	8.95E-05	18	11	T cell CD4+
TIM3	KICH	0.449660787	1.52E-04	17	11	T cell CD4+
LAG3	KICH	0.492203319	2.70E-05	16	11	T cell CD4+
NRP1	KICH	0.328796577	0.007028143	15	11	T cell CD4+
PD-1	KICH	0.45205937	1.39E-04	14	11	T cell CD4+
TIGIT	KICH	0.449911283	1.51E-04	13	11	T cell CD4+
VISTA	KICH	0.651518631	3.14E-09	12	11	T cell CD4+
PD-L1	KICH	-0.377267509	0.00179238	11	11	T cell CD4+
CD80	KICH	0.24703316	0.045535835	10	11	T cell CD4+
CD86	KICH	0.447573322	1.65E-04	9	11	T cell CD4+
FGL1	KICH	0.161944968	0.193908239	8	11	T cell CD4+
HMGB1	KICH	0.040350694	0.747696437	7	11	T cell CD4+
LGALS9	KICH	0.577747626	3.79E-07	6	11	T cell CD4+
PD-L2	KICH	0.438430226	2.31E-04	5	11	T cell CD4+
CD155	KICH	-0.16743555	0.179022408	4	11	T cell CD4+
CD112	KICH	0.338106669	0.005493257	3	11	T cell CD4+
SEMA4A	KICH	0.285836552	0.019989361	2	11	T cell CD4+
VEGFA	KICH	-0.204300177	0.099879957	1	11	T cell CD4+
CTLA4	KIRC	0.278751613	5.73E-11	18	12	T cell CD4+
TIM3	KIRC	-0.035217599	0.417133552	17	12	T cell CD4+
LAG3	KIRC	0.141787178	0.001029556	16	12	T cell CD4+
NRP1	KIRC	0.316930017	6.69E-14	15	12	T cell CD4+
PD-1	KIRC	0.182593724	2.22E-05	14	12	T cell CD4+
TIGIT	KIRC	0.272584137	1.55E-10	13	12	T cell CD4+
VISTA	KIRC	0.22803768	1.02E-07	12	12	T cell CD4+
PD-L1	KIRC	0.145179702	7.75E-04	11	12	T cell CD4+
CD80	KIRC	0.291099293	7.19E-12	10	12	T cell CD4+
CD86	KIRC	0.199186593	3.58E-06	9	12	T cell CD4+
FGL1	KIRC	-0.04803656	0.268274216	8	12	T cell CD4+
HMGB1	KIRC	0.038054728	0.380586264	7	12	T cell CD4+
LGALS9	KIRC	0.216688522	4.39E-07	6	12	T cell CD4+
PD-L2	KIRC	0.314438584	1.07E-13	5	12	T cell CD4+
CD155	KIRC	0.0612493	0.157933457	4	12	T cell CD4+
CD112	KIRC	-0.021581961	0.619085834	3	12	T cell CD4+
SEMA4A	KIRC	0.215792265	4.91E-07	2	12	T cell CD4+
VEGFA	KIRC	0.209399116	1.08E-06	1	12	T cell CD4+
CTLA4	KIRP	0.321686867	2.09E-08	18	13	T cell CD4+
TIM3	KIRP	-0.086586878	0.141313596	17	13	T cell CD4+
LAG3	KIRP	0.419865309	8.20E-14	16	13	T cell CD4+
NRP1	KIRP	0.132359784	0.024183732	15	13	T cell CD4+
PD-1	KIRP	0.411280598	2.90E-13	14	13	T cell CD4+
TIGIT	KIRP	0.360794233	2.42E-10	13	13	T cell CD4+
VISTA	KIRP	0.424251519	4.24E-14	12	13	T cell CD4+
PD-L1	KIRP	-0.099960773	0.089285852	11	13	T cell CD4+
CD80	KIRP	0.194013641	8.96E-04	10	13	T cell CD4+
CD86	KIRP	0.276673954	1.71E-06	9	13	T cell CD4+
FGL1	KIRP	0.109907583	0.061589187	8	13	T cell CD4+
HMGB1	KIRP	0.117654946	0.045295888	7	13	T cell CD4+
LGALS9	KIRP	0.367246775	1.09E-10	6	13	T cell CD4+
PD-L2	KIRP	0.239564297	3.75E-05	5	13	T cell CD4+
CD155	KIRP	0.02867188	0.626785857	4	13	T cell CD4+
CD112	KIRP	0.238685716	4.01E-05	3	13	T cell CD4+
SEMA4A	KIRP	0.423754076	4.57E-14	2	13	T cell CD4+
VEGFA	KIRP	-0.16123487	0.005925059	1	13	T cell CD4+
CTLA4	LGG	0.38432641	1.31E-19	18	14	T cell CD4+
TIM3	LGG	0.810069645	2.91E-121	17	14	T cell CD4+
LAG3	LGG	0.384132633	1.37E-19	16	14	T cell CD4+
NRP1	LGG	0.138398266	0.001625132	15	14	T cell CD4+
PD-1	LGG	0.450868399	3.34E-27	14	14	T cell CD4+
TIGIT	LGG	0.083109695	0.05921741	13	14	T cell CD4+
VISTA	LGG	0.628953334	3.55E-58	12	14	T cell CD4+
PD-L1	LGG	0.294155729	9.29E-12	11	14	T cell CD4+
CD80	LGG	0.457988959	4.05E-28	10	14	T cell CD4+
CD86	LGG	0.785457855	3.54E-109	9	14	T cell CD4+
FGL1	LGG	0.113184275	0.01007949	8	14	T cell CD4+
HMGB1	LGG	0.022500809	0.610089905	7	14	T cell CD4+
LGALS9	LGG	0.855739272	3.34E-149	6	14	T cell CD4+
PD-L2	LGG	0.658869281	1.51E-65	5	14	T cell CD4+
CD155	LGG	-0.07390258	0.093549051	4	14	T cell CD4+
CD112	LGG	0.433620559	4.55E-25	3	14	T cell CD4+
SEMA4A	LGG	-0.379035132	4.49E-19	2	14	T cell CD4+
VEGFA	LGG	0.016009992	0.716740564	1	14	T cell CD4+
CTLA4	LIHC	0.321423435	2.31E-10	18	15	T cell CD4+
TIM3	LIHC	0.319332984	3.06E-10	17	15	T cell CD4+
LAG3	LIHC	0.10917523	0.035548513	16	15	T cell CD4+
NRP1	LIHC	0.247614676	1.37E-06	15	15	T cell CD4+
PD-1	LIHC	0.386830636	1.09E-14	14	15	T cell CD4+
TIGIT	LIHC	0.282972875	2.93E-08	13	15	T cell CD4+
VISTA	LIHC	0.261611564	3.20E-07	12	15	T cell CD4+
PD-L1	LIHC	0.020784279	0.689874297	11	15	T cell CD4+
CD80	LIHC	0.267451271	1.70E-07	10	15	T cell CD4+
CD86	LIHC	0.307665843	1.42E-09	9	15	T cell CD4+
FGL1	LIHC	-0.114411438	0.027557849	8	15	T cell CD4+
HMGB1	LIHC	-0.04225649	0.417059392	7	15	T cell CD4+
LGALS9	LIHC	0.438451651	7.33E-19	6	15	T cell CD4+
PD-L2	LIHC	0.110407327	0.033509723	5	15	T cell CD4+
CD155	LIHC	-0.118548093	0.022386174	4	15	T cell CD4+
CD112	LIHC	0.303924218	2.28E-09	3	15	T cell CD4+
SEMA4A	LIHC	0.478974096	1.13E-22	2	15	T cell CD4+
VEGFA	LIHC	0.107156604	0.039116396	1	15	T cell CD4+
CTLA4	LUAD	0.496672093	1.96E-33	18	16	T cell CD4+
TIM3	LUAD	0.362579974	1.91E-17	17	16	T cell CD4+
LAG3	LUAD	0.393650495	1.55E-20	16	16	T cell CD4+
NRP1	LUAD	0.123266679	0.005090362	15	16	T cell CD4+
PD-1	LUAD	0.520450545	4.34E-37	14	16	T cell CD4+
TIGIT	LUAD	0.573027715	2.80E-46	13	16	T cell CD4+
VISTA	LUAD	0.560069948	7.34E-44	12	16	T cell CD4+
PD-L1	LUAD	0.344430976	8.64E-16	11	16	T cell CD4+
CD80	LUAD	0.445543071	1.76E-26	10	16	T cell CD4+
CD86	LUAD	0.38993997	3.78E-20	9	16	T cell CD4+
FGL1	LUAD	-0.225171189	2.42E-07	8	16	T cell CD4+
HMGB1	LUAD	-0.174480191	6.88E-05	7	16	T cell CD4+
LGALS9	LUAD	0.474790328	2.58E-30	6	16	T cell CD4+
PD-L2	LUAD	0.368510795	5.21E-18	5	16	T cell CD4+
CD155	LUAD	-0.069855014	0.113342818	4	16	T cell CD4+
CD112	LUAD	0.08929977	0.042799795	3	16	T cell CD4+
SEMA4A	LUAD	0.253804928	5.17E-09	2	16	T cell CD4+
VEGFA	LUAD	-0.081751029	0.063764629	1	16	T cell CD4+
CTLA4	LUSC	0.405576131	2.93E-21	18	17	T cell CD4+
TIM3	LUSC	0.210777711	1.94E-06	17	17	T cell CD4+
LAG3	LUSC	0.313578683	6.81E-13	16	17	T cell CD4+
NRP1	LUSC	0.274308128	4.25E-10	15	17	T cell CD4+
PD-1	LUSC	0.440653932	3.25E-25	14	17	T cell CD4+
TIGIT	LUSC	0.412031293	5.94E-22	13	17	T cell CD4+
VISTA	LUSC	0.335790794	1.14E-14	12	17	T cell CD4+
PD-L1	LUSC	-0.058185488	0.193526918	11	17	T cell CD4+
CD80	LUSC	0.226592154	2.96E-07	10	17	T cell CD4+
CD86	LUSC	0.248031521	1.84E-08	9	17	T cell CD4+
FGL1	LUSC	0.150030515	7.55E-04	8	17	T cell CD4+
HMGB1	LUSC	-0.248821258	1.66E-08	7	17	T cell CD4+
LGALS9	LUSC	0.267455106	1.18E-09	6	17	T cell CD4+
PD-L2	LUSC	0.084343951	0.0592249	5	17	T cell CD4+
CD155	LUSC	0.116662323	0.008957716	4	17	T cell CD4+
CD112	LUSC	0.320971836	1.81E-13	3	17	T cell CD4+
SEMA4A	LUSC	0.096936176	0.030051059	2	17	T cell CD4+
VEGFA	LUSC	0.084473879	0.058833343	1	17	T cell CD4+
CTLA4	MESO	0.327877816	0.001933991	18	18	T cell CD4+
TIM3	MESO	0.195086389	0.070176963	17	18	T cell CD4+
LAG3	MESO	0.235784064	0.027910977	16	18	T cell CD4+
NRP1	MESO	0.181818182	0.091904145	15	18	T cell CD4+
PD-1	MESO	0.240577386	0.024795359	14	18	T cell CD4+
TIGIT	MESO	0.345775315	0.001036838	13	18	T cell CD4+
VISTA	MESO	-0.130148721	0.229554817	12	18	T cell CD4+
PD-L1	MESO	0.195141066	0.070096861	11	18	T cell CD4+
CD80	MESO	0.225814683	0.035462197	10	18	T cell CD4+
CD86	MESO	0.24055916	0.02480662	9	18	T cell CD4+
FGL1	MESO	0.064986174	0.549829153	8	18	T cell CD4+
HMGB1	MESO	0.029744113	0.784482427	7	18	T cell CD4+
LGALS9	MESO	0.355234381	7.35E-04	6	18	T cell CD4+
PD-L2	MESO	0.399376686	1.27E-04	5	18	T cell CD4+
CD155	MESO	0.101479915	0.349649955	4	18	T cell CD4+
CD112	MESO	0.023857257	0.826386501	3	18	T cell CD4+
SEMA4A	MESO	0.284136473	0.007650277	2	18	T cell CD4+
VEGFA	MESO	-0.150670701	0.163619069	1	18	T cell CD4+
CTLA4	OV	0.34773662	4.56E-10	18	19	T cell CD4+
TIM3	OV	0.38114032	6.01E-12	17	19	T cell CD4+
LAG3	OV	0.266883181	2.36E-06	16	19	T cell CD4+
NRP1	OV	0.267480957	2.23E-06	15	19	T cell CD4+
PD-1	OV	0.314120511	2.19E-08	14	19	T cell CD4+
TIGIT	OV	0.369936108	2.71E-11	13	19	T cell CD4+
VISTA	OV	0.192757519	7.28E-04	12	19	T cell CD4+
PD-L1	OV	0.260522713	4.16E-06	11	19	T cell CD4+
CD80	OV	0.331370363	3.18E-09	10	19	T cell CD4+
CD86	OV	0.367126873	3.93E-11	9	19	T cell CD4+
FGL1	OV	NA	NA	8	19	T cell CD4+
HMGB1	OV	-0.023308975	0.685634364	7	19	T cell CD4+
LGALS9	OV	0.250633041	9.75E-06	6	19	T cell CD4+
PD-L2	OV	0.347159589	4.89E-10	5	19	T cell CD4+
CD155	OV	0.184512744	0.001230874	4	19	T cell CD4+
CD112	OV	0.065248728	0.256722106	3	19	T cell CD4+
SEMA4A	OV	0.224553454	7.83E-05	2	19	T cell CD4+
VEGFA	OV	0.126847159	0.027002274	1	19	T cell CD4+
CTLA4	PAAD	0.541341176	6.10E-15	18	20	T cell CD4+
TIM3	PAAD	0.366941546	4.70E-07	17	20	T cell CD4+
LAG3	PAAD	0.366105312	5.02E-07	16	20	T cell CD4+
NRP1	PAAD	0.110456215	0.142163338	15	20	T cell CD4+
PD-1	PAAD	0.546208277	3.12E-15	14	20	T cell CD4+
TIGIT	PAAD	0.529068685	3.15E-14	13	20	T cell CD4+
VISTA	PAAD	0.347874148	1.96E-06	12	20	T cell CD4+
PD-L1	PAAD	0.119767621	0.111299599	11	20	T cell CD4+
CD80	PAAD	0.26361672	3.77E-04	10	20	T cell CD4+
CD86	PAAD	0.330253668	6.73E-06	9	20	T cell CD4+
FGL1	PAAD	-0.179693742	0.016390921	8	20	T cell CD4+
HMGB1	PAAD	0.032622677	0.665531016	7	20	T cell CD4+
LGALS9	PAAD	0.279292372	1.60E-04	6	20	T cell CD4+
PD-L2	PAAD	0.28942718	8.91E-05	5	20	T cell CD4+
CD155	PAAD	-0.133581366	0.075466778	4	20	T cell CD4+
CD112	PAAD	-0.031073624	0.680520822	3	20	T cell CD4+
SEMA4A	PAAD	0.145265227	0.053027065	2	20	T cell CD4+
VEGFA	PAAD	-0.181067932	0.015573707	1	20	T cell CD4+
CTLA4	PCPG	-0.100922251	0.178876352	18	21	T cell CD4+
TIM3	PCPG	0.188764045	0.011387096	17	21	T cell CD4+
LAG3	PCPG	-0.006465382	0.931549246	16	21	T cell CD4+
NRP1	PCPG	0.462699559	6.98E-11	15	21	T cell CD4+
PD-1	PCPG	0.089130726	0.235426255	14	21	T cell CD4+
TIGIT	PCPG	0.06543442	0.384162284	13	21	T cell CD4+
VISTA	PCPG	0.524160442	5.07E-14	12	21	T cell CD4+
PD-L1	PCPG	-0.281315255	1.36E-04	11	21	T cell CD4+
CD80	PCPG	0.062012484	0.409569159	10	21	T cell CD4+
CD86	PCPG	0.126694286	0.091028765	9	21	T cell CD4+
FGL1	PCPG	0.12446349	0.096913835	8	21	T cell CD4+
HMGB1	PCPG	0.087205239	0.245737268	7	21	T cell CD4+
LGALS9	PCPG	0.496943067	1.49E-12	6	21	T cell CD4+
PD-L2	PCPG	0.396160526	4.03E-08	5	21	T cell CD4+
CD155	PCPG	-0.141102253	0.059560784	4	21	T cell CD4+
CD112	PCPG	0.089902287	0.231380964	3	21	T cell CD4+
SEMA4A	PCPG	0.197826041	0.007943179	2	21	T cell CD4+
VEGFA	PCPG	0.237708451	0.001354879	1	21	T cell CD4+
CTLA4	PRAD	0.59001422	6.15E-48	18	22	T cell CD4+
TIM3	PRAD	0.628353013	5.89E-56	17	22	T cell CD4+
LAG3	PRAD	0.541520694	3.26E-39	16	22	T cell CD4+
NRP1	PRAD	0.110989587	0.013294956	15	22	T cell CD4+
PD-1	PRAD	0.602596047	1.89E-50	14	22	T cell CD4+
TIGIT	PRAD	0.698837426	4.73E-74	13	22	T cell CD4+
VISTA	PRAD	0.715730841	3.34E-79	12	22	T cell CD4+
PD-L1	PRAD	0.509190458	3.85E-34	11	22	T cell CD4+
CD80	PRAD	0.517388839	2.24E-35	10	22	T cell CD4+
CD86	PRAD	0.644192594	1.31E-59	9	22	T cell CD4+
FGL1	PRAD	0.04968951	0.268879473	8	22	T cell CD4+
HMGB1	PRAD	-0.032582886	0.468605502	7	22	T cell CD4+
LGALS9	PRAD	0.730427454	5.31E-84	6	22	T cell CD4+
PD-L2	PRAD	0.678899866	2.04E-68	5	22	T cell CD4+
CD155	PRAD	-0.263833096	2.33E-09	4	22	T cell CD4+
CD112	PRAD	-0.345801294	2.09E-15	3	22	T cell CD4+
SEMA4A	PRAD	-0.244072578	3.57E-08	2	22	T cell CD4+
VEGFA	PRAD	-0.072652295	0.105719986	1	22	T cell CD4+
CTLA4	READ	0.304368558	9.11E-05	18	23	T cell CD4+
TIM3	READ	0.320810383	3.53E-05	17	23	T cell CD4+
LAG3	READ	0.360084378	2.91E-06	16	23	T cell CD4+
NRP1	READ	0.328761866	2.19E-05	15	23	T cell CD4+
PD-1	READ	0.295798664	1.46E-04	14	23	T cell CD4+
TIGIT	READ	0.450946326	2.18E-09	13	23	T cell CD4+
VISTA	READ	0.328761866	2.19E-05	12	23	T cell CD4+
PD-L1	READ	0.174950193	0.026917843	11	23	T cell CD4+
CD80	READ	0.30589938	8.36E-05	10	23	T cell CD4+
CD86	READ	0.27943865	3.46E-04	9	23	T cell CD4+
FGL1	READ	-0.028747924	0.718204778	8	23	T cell CD4+
HMGB1	READ	-0.172831947	0.028851978	7	23	T cell CD4+
LGALS9	READ	0.06153463	0.439529272	6	23	T cell CD4+
PD-L2	READ	0.30651295	8.08E-05	5	23	T cell CD4+
CD155	READ	0.070971522	0.372493153	4	23	T cell CD4+
CD112	READ	0.192310876	0.014839446	3	23	T cell CD4+
SEMA4A	READ	0.309047228	7.00E-05	2	23	T cell CD4+
VEGFA	READ	0.035966249	0.651614723	1	23	T cell CD4+
CTLA4	SARC	0.455034566	1.22E-14	18	24	T cell CD4+
TIM3	SARC	0.598558616	1.45E-26	17	24	T cell CD4+
LAG3	SARC	0.405092934	1.20E-11	16	24	T cell CD4+
NRP1	SARC	0.006039124	0.922947742	15	24	T cell CD4+
PD-1	SARC	0.487992614	6.67E-17	14	24	T cell CD4+
TIGIT	SARC	0.52582655	8.12E-20	13	24	T cell CD4+
VISTA	SARC	0.66518201	1.85E-34	12	24	T cell CD4+
PD-L1	SARC	0.108484418	0.081404725	11	24	T cell CD4+
CD80	SARC	0.369723365	8.24E-10	10	24	T cell CD4+
CD86	SARC	0.609616699	9.53E-28	9	24	T cell CD4+
FGL1	SARC	0.044060134	0.480191952	8	24	T cell CD4+
HMGB1	SARC	-0.086117323	0.167035664	7	24	T cell CD4+
LGALS9	SARC	0.722264787	4.81E-43	6	24	T cell CD4+
PD-L2	SARC	0.368472101	9.48E-10	5	24	T cell CD4+
CD155	SARC	-0.213953525	5.27E-04	4	24	T cell CD4+
CD112	SARC	0.325373897	8.44E-08	3	24	T cell CD4+
SEMA4A	SARC	0.417356631	2.44E-12	2	24	T cell CD4+
VEGFA	SARC	-0.146780335	0.018098556	1	24	T cell CD4+
CTLA4	SKCM	0.364777847	3.31E-16	18	25	T cell CD4+
TIM3	SKCM	0.576457158	6.98E-43	17	25	T cell CD4+
LAG3	SKCM	0.584960547	2.12E-44	16	25	T cell CD4+
NRP1	SKCM	0.31579304	2.55E-12	15	25	T cell CD4+
PD-1	SKCM	0.625537514	2.68E-52	14	25	T cell CD4+
TIGIT	SKCM	0.633551609	5.34E-54	13	25	T cell CD4+
VISTA	SKCM	0.589175047	3.61E-45	12	25	T cell CD4+
PD-L1	SKCM	0.436889449	2.78E-23	11	25	T cell CD4+
CD80	SKCM	0.559492079	5.52E-40	10	25	T cell CD4+
CD86	SKCM	0.605606201	2.82E-48	9	25	T cell CD4+
FGL1	SKCM	0.042387525	0.359706953	8	25	T cell CD4+
HMGB1	SKCM	-0.05311002	0.251004364	7	25	T cell CD4+
LGALS9	SKCM	0.617005568	1.53E-50	6	25	T cell CD4+
PD-L2	SKCM	0.558490541	8.09E-40	5	25	T cell CD4+
CD155	SKCM	-0.291774201	1.17E-10	4	25	T cell CD4+
CD112	SKCM	0.203596912	8.83E-06	3	25	T cell CD4+
SEMA4A	SKCM	0.523347372	2.45E-34	2	25	T cell CD4+
VEGFA	SKCM	-0.115242172	0.012510872	1	25	T cell CD4+
CTLA4	STAD	0.339843295	1.12E-12	18	26	T cell CD4+
TIM3	STAD	0.338767671	1.33E-12	17	26	T cell CD4+
LAG3	STAD	0.362026602	2.69E-14	16	26	T cell CD4+
NRP1	STAD	0.372471228	4.19E-15	15	26	T cell CD4+
PD-1	STAD	0.512961425	3.14E-29	14	26	T cell CD4+
TIGIT	STAD	0.562581078	5.19E-36	13	26	T cell CD4+
VISTA	STAD	0.397703438	3.53E-17	12	26	T cell CD4+
PD-L1	STAD	0.150193479	0.002155939	11	26	T cell CD4+
CD80	STAD	0.294527145	9.47E-10	10	26	T cell CD4+
CD86	STAD	0.35080858	1.84E-13	9	26	T cell CD4+
FGL1	STAD	0.046547623	0.367440142	8	26	T cell CD4+
HMGB1	STAD	-0.243394415	5.19E-07	7	26	T cell CD4+
LGALS9	STAD	0.111473533	0.023139618	6	26	T cell CD4+
PD-L2	STAD	0.414100387	1.26E-18	5	26	T cell CD4+
CD155	STAD	-0.148939969	0.002350352	4	26	T cell CD4+
CD112	STAD	-0.100127811	0.04147677	3	26	T cell CD4+
SEMA4A	STAD	0.243935879	4.89E-07	2	26	T cell CD4+
VEGFA	STAD	-0.227895288	2.73E-06	1	26	T cell CD4+
CTLA4	TGCT	0.452829015	5.95E-09	18	27	T cell CD4+
TIM3	TGCT	0.349176408	1.19E-05	17	27	T cell CD4+
LAG3	TGCT	0.330885817	3.54E-05	16	27	T cell CD4+
NRP1	TGCT	0.374713543	2.31E-06	15	27	T cell CD4+
PD-1	TGCT	0.434214854	2.83E-08	14	27	T cell CD4+
TIGIT	TGCT	0.403685497	3.02E-07	13	27	T cell CD4+
VISTA	TGCT	0.656340282	7.69E-20	12	27	T cell CD4+
PD-L1	TGCT	0.261208054	0.001243929	11	27	T cell CD4+
CD80	TGCT	0.302393884	1.69E-04	10	27	T cell CD4+
CD86	TGCT	0.444704209	1.19E-08	9	27	T cell CD4+
FGL1	TGCT	-0.295101764	2.46E-04	8	27	T cell CD4+
HMGB1	TGCT	-0.186705187	0.022155721	7	27	T cell CD4+
LGALS9	TGCT	0.551524957	2.59E-13	6	27	T cell CD4+
PD-L2	TGCT	0.427672341	4.80E-08	5	27	T cell CD4+
CD155	TGCT	-0.247657229	0.002246547	4	27	T cell CD4+
CD112	TGCT	-0.283018801	4.49E-04	3	27	T cell CD4+
SEMA4A	TGCT	0.35182897	1.01E-05	2	27	T cell CD4+
VEGFA	TGCT	-0.076630961	0.351308662	1	27	T cell CD4+
CTLA4	THCA	0.688082692	1.63E-71	18	28	T cell CD4+
TIM3	THCA	0.633499651	1.44E-57	17	28	T cell CD4+
LAG3	THCA	0.656449715	4.46E-63	16	28	T cell CD4+
NRP1	THCA	0.153682895	5.57E-04	15	28	T cell CD4+
PD-1	THCA	0.610766813	1.50E-52	14	28	T cell CD4+
TIGIT	THCA	0.702110606	1.30E-75	13	28	T cell CD4+
VISTA	THCA	0.245063381	2.75E-08	12	28	T cell CD4+
PD-L1	THCA	0.277078664	2.78E-10	11	28	T cell CD4+
CD80	THCA	0.620879416	9.91E-55	10	28	T cell CD4+
CD86	THCA	0.665157112	2.69E-65	9	28	T cell CD4+
FGL1	THCA	0.166558692	1.80E-04	8	28	T cell CD4+
HMGB1	THCA	0.065251323	0.144722429	7	28	T cell CD4+
LGALS9	THCA	0.634111805	1.04E-57	6	28	T cell CD4+
PD-L2	THCA	0.5774801	6.77E-46	5	28	T cell CD4+
CD155	THCA	-0.138840928	0.001839339	4	28	T cell CD4+
CD112	THCA	-0.072244412	0.106284581	3	28	T cell CD4+
SEMA4A	THCA	0.005660152	0.899434382	2	28	T cell CD4+
VEGFA	THCA	-0.234088425	1.16E-07	1	28	T cell CD4+
CTLA4	THYM	-0.093270702	0.310942796	18	29	T cell CD4+
TIM3	THYM	-0.08069562	0.380946483	17	29	T cell CD4+
LAG3	THYM	-0.227280772	0.012544754	16	29	T cell CD4+
NRP1	THYM	-0.422836696	1.50E-06	15	29	T cell CD4+
PD-1	THYM	0.745142347	1.70E-22	14	29	T cell CD4+
TIGIT	THYM	-0.221162035	0.015203698	13	29	T cell CD4+
VISTA	THYM	-0.094241764	0.305909977	12	29	T cell CD4+
PD-L1	THYM	-0.25300522	0.005302876	11	29	T cell CD4+
CD80	THYM	-0.152167889	0.097086574	10	29	T cell CD4+
CD86	THYM	-0.255135292	0.004918662	9	29	T cell CD4+
FGL1	THYM	-0.194538314	0.033242643	8	29	T cell CD4+
HMGB1	THYM	0.708551747	1.40E-19	7	29	T cell CD4+
LGALS9	THYM	0.368979287	3.37E-05	6	29	T cell CD4+
PD-L2	THYM	0.055583742	0.546520252	5	29	T cell CD4+
CD155	THYM	-0.290584284	0.001283507	4	29	T cell CD4+
CD112	THYM	-0.648648693	1.14E-15	3	29	T cell CD4+
SEMA4A	THYM	-0.462173418	1.07E-07	2	29	T cell CD4+
VEGFA	THYM	-0.505244727	3.98E-09	1	29	T cell CD4+
CTLA4	UCEC	0.501959919	2.67E-35	18	30	T cell CD4+
TIM3	UCEC	0.623818249	1.04E-58	17	30	T cell CD4+
LAG3	UCEC	0.487665053	3.93E-33	16	30	T cell CD4+
NRP1	UCEC	0.243403596	1.30E-08	15	30	T cell CD4+
PD-1	UCEC	0.518205382	6.82E-38	14	30	T cell CD4+
TIGIT	UCEC	0.611409132	7.53E-56	13	30	T cell CD4+
VISTA	UCEC	0.650461197	2.61E-65	12	30	T cell CD4+
PD-L1	UCEC	0.401287136	5.30E-22	11	30	T cell CD4+
CD80	UCEC	0.486377967	6.09E-33	10	30	T cell CD4+
CD86	UCEC	0.59933731	3.48E-53	9	30	T cell CD4+
FGL1	UCEC	-0.041816086	0.335725357	8	30	T cell CD4+
HMGB1	UCEC	-0.169816921	8.28E-05	7	30	T cell CD4+
LGALS9	UCEC	0.415030092	1.45E-23	6	30	T cell CD4+
PD-L2	UCEC	0.505384823	7.78E-36	5	30	T cell CD4+
CD155	UCEC	-0.112857952	0.009179704	4	30	T cell CD4+
CD112	UCEC	0.102991804	0.017489455	3	30	T cell CD4+
SEMA4A	UCEC	0.135508279	0.00173251	2	30	T cell CD4+
VEGFA	UCEC	-0.217410085	4.12E-07	1	30	T cell CD4+
CTLA4	UCS	0.155920338	0.246785296	18	31	T cell CD4+
TIM3	UCS	0.186738398	0.164262275	17	31	T cell CD4+
LAG3	UCS	0.357013223	0.006407804	16	31	T cell CD4+
NRP1	UCS	0.178571429	0.183839057	15	31	T cell CD4+
PD-1	UCS	0.099688877	0.460635389	14	31	T cell CD4+
TIGIT	UCS	0.214804252	0.10858181	13	31	T cell CD4+
VISTA	UCS	0.053733472	0.691383556	12	31	T cell CD4+
PD-L1	UCS	0.116236104	0.389213164	11	31	T cell CD4+
CD80	UCS	0.059859668	0.658261098	10	31	T cell CD4+
CD86	UCS	0.234314234	0.07936968	9	31	T cell CD4+
FGL1	UCS	0.132117542	0.327248958	8	31	T cell CD4+
HMGB1	UCS	-0.066372829	0.623749271	7	31	T cell CD4+
LGALS9	UCS	0.420922997	0.001112528	6	31	T cell CD4+
PD-L2	UCS	0.252074151	0.058540725	5	31	T cell CD4+
CD155	UCS	0.259722582	0.051051735	4	31	T cell CD4+
CD112	UCS	0.413598652	0.001384178	3	31	T cell CD4+
SEMA4A	UCS	0.389486648	0.002747664	2	31	T cell CD4+
VEGFA	UCS	-0.001750065	0.989691634	1	31	T cell CD4+
CTLA4	UVM	0.054386178	0.63183639	18	32	T cell CD4+
TIM3	UVM	0.085332681	0.451689895	17	32	T cell CD4+
LAG3	UVM	0.047403734	0.676273413	16	32	T cell CD4+
NRP1	UVM	-0.02592159	0.819460364	15	32	T cell CD4+
PD-1	UVM	0.021228925	0.851731259	14	32	T cell CD4+
TIGIT	UVM	0.02360646	0.835347291	13	32	T cell CD4+
VISTA	UVM	0.124691784	0.270447783	12	32	T cell CD4+
PD-L1	UVM	0.061571224	0.587434435	11	32	T cell CD4+
CD80	UVM	0.080923603	0.475485265	10	32	T cell CD4+
CD86	UVM	0.109481472	0.333678869	9	32	T cell CD4+
FGL1	UVM	-0.116358334	0.304016958	8	32	T cell CD4+
HMGB1	UVM	-0.220273921	0.049603261	7	32	T cell CD4+
LGALS9	UVM	0.18742501	0.095955694	6	32	T cell CD4+
PD-L2	UVM	0.042576956	0.707663106	5	32	T cell CD4+
CD155	UVM	0.008506453	0.940303894	4	32	T cell CD4+
CD112	UVM	0.058532141	0.606042756	3	32	T cell CD4+
SEMA4A	UVM	0.238746778	0.032944956	2	32	T cell CD4+
VEGFA	UVM	-0.462178962	1.59E-05	1	32	T cell CD4+
CTLA4	ACC	0.338086517	0.002308656	18	1	T cell CD8+
TIM3	ACC	0.255842259	0.022861101	17	1	T cell CD8+
LAG3	ACC	0.116601753	0.306139658	16	1	T cell CD8+
NRP1	ACC	0.297711782	0.00770673	15	1	T cell CD8+
PD-1	ACC	0.236180796	0.036126093	14	1	T cell CD8+
TIGIT	ACC	0.529367865	5.28E-07	13	1	T cell CD8+
VISTA	ACC	0.387439143	4.19E-04	12	1	T cell CD8+
PD-L1	ACC	0.325202658	0.003452036	11	1	T cell CD8+
CD80	ACC	0.250036743	0.0262576	10	1	T cell CD8+
CD86	ACC	0.164922103	0.146373324	9	1	T cell CD8+
FGL1	ACC	0.040100524	0.725677352	8	1	T cell CD8+
HMGB1	ACC	-0.033349562	0.770459508	7	1	T cell CD8+
LGALS9	ACC	0.296056475	0.008069793	6	1	T cell CD8+
PD-L2	ACC	0.487770739	5.13E-06	5	1	T cell CD8+
CD155	ACC	-0.357935735	0.001200713	4	1	T cell CD8+
CD112	ACC	-0.430331061	7.55E-05	3	1	T cell CD8+
SEMA4A	ACC	0.256962025	0.022250981	2	1	T cell CD8+
VEGFA	ACC	-0.452726388	2.80E-05	1	1	T cell CD8+
CTLA4	BLCA	0.357104526	1.02E-13	18	2	T cell CD8+
TIM3	BLCA	0.460052886	9.22E-23	17	2	T cell CD8+
LAG3	BLCA	0.348741789	4.12E-13	16	2	T cell CD8+
NRP1	BLCA	0.453304668	4.55E-22	15	2	T cell CD8+
PD-1	BLCA	0.342540928	1.13E-12	14	2	T cell CD8+
TIGIT	BLCA	0.346382329	6.06E-13	13	2	T cell CD8+
VISTA	BLCA	0.192842834	8.85E-05	12	2	T cell CD8+
PD-L1	BLCA	0.468078706	1.32E-23	11	2	T cell CD8+
CD80	BLCA	0.429706058	9.18E-20	10	2	T cell CD8+
CD86	BLCA	0.458238734	1.42E-22	9	2	T cell CD8+
FGL1	BLCA	0.074500947	0.133015299	8	2	T cell CD8+
HMGB1	BLCA	0.003483821	0.94407104	7	2	T cell CD8+
LGALS9	BLCA	-0.065003947	0.190069612	6	2	T cell CD8+
PD-L2	BLCA	0.502881298	1.55E-27	5	2	T cell CD8+
CD155	BLCA	0.325874295	1.51E-11	4	2	T cell CD8+
CD112	BLCA	0.0546342	0.270899507	3	2	T cell CD8+
SEMA4A	BLCA	-0.211885525	1.59E-05	2	2	T cell CD8+
VEGFA	BLCA	-0.234157325	1.74E-06	1	2	T cell CD8+
CTLA4	BRCA	0.433148874	3.30E-51	18	3	T cell CD8+
TIM3	BRCA	0.438322603	1.57E-52	17	3	T cell CD8+
LAG3	BRCA	0.248634953	7.31E-17	16	3	T cell CD8+
NRP1	BRCA	0.454453035	8.29E-57	15	3	T cell CD8+
PD-1	BRCA	0.429477728	2.78E-50	14	3	T cell CD8+
TIGIT	BRCA	0.548571361	6.74E-87	13	3	T cell CD8+
VISTA	BRCA	0.461178649	1.17E-58	12	3	T cell CD8+
PD-L1	BRCA	0.521610503	2.70E-77	11	3	T cell CD8+
CD80	BRCA	0.367257024	3.10E-36	10	3	T cell CD8+
CD86	BRCA	0.471147917	1.75E-61	9	3	T cell CD8+
FGL1	BRCA	0.010126966	0.738056199	8	3	T cell CD8+
HMGB1	BRCA	0.069396727	0.021765507	7	3	T cell CD8+
LGALS9	BRCA	0.289651547	1.44E-22	6	3	T cell CD8+
PD-L2	BRCA	0.569576293	5.20E-95	5	3	T cell CD8+
CD155	BRCA	-0.207083112	4.73E-12	4	3	T cell CD8+
CD112	BRCA	-0.168481146	2.10E-08	3	3	T cell CD8+
SEMA4A	BRCA	0.022866827	0.450114832	2	3	T cell CD8+
VEGFA	BRCA	-0.187260043	4.40E-10	1	3	T cell CD8+
CTLA4	CESC	0.52904071	2.52E-23	18	4	T cell CD8+
TIM3	CESC	0.553185382	9.11E-26	17	4	T cell CD8+
LAG3	CESC	0.478997121	7.66E-19	16	4	T cell CD8+
NRP1	CESC	0.104391847	0.069124549	15	4	T cell CD8+
PD-1	CESC	0.567486724	2.61E-27	14	4	T cell CD8+
TIGIT	CESC	0.642404959	8.94E-37	13	4	T cell CD8+
VISTA	CESC	0.189500675	8.98E-04	12	4	T cell CD8+
PD-L1	CESC	0.26684931	2.37E-06	11	4	T cell CD8+
CD80	CESC	0.388815208	2.07E-12	10	4	T cell CD8+
CD86	CESC	0.455536292	5.57E-17	9	4	T cell CD8+
FGL1	CESC	-0.053651515	0.351200082	8	4	T cell CD8+
HMGB1	CESC	-0.015045838	0.793886442	7	4	T cell CD8+
LGALS9	CESC	0.195830391	5.95E-04	6	4	T cell CD8+
PD-L2	CESC	0.319796137	1.17E-08	5	4	T cell CD8+
CD155	CESC	-0.048512737	0.399306601	4	4	T cell CD8+
CD112	CESC	-0.023715618	0.680449077	3	4	T cell CD8+
SEMA4A	CESC	0.030310796	0.598589063	2	4	T cell CD8+
VEGFA	CESC	-0.093807863	0.102582714	1	4	T cell CD8+
CTLA4	CHOL	0.246846847	0.146673953	18	5	T cell CD8+
TIM3	CHOL	0.066151866	0.701479649	17	5	T cell CD8+
LAG3	CHOL	0.13976834	0.416208786	16	5	T cell CD8+
NRP1	CHOL	0.153925354	0.37008373	15	5	T cell CD8+
PD-1	CHOL	0.044272844	0.797651334	14	5	T cell CD8+
TIGIT	CHOL	0.185070785	0.27987303	13	5	T cell CD8+
VISTA	CHOL	0.131788932	0.443570293	12	5	T cell CD8+
PD-L1	CHOL	0.432175032	0.008482804	11	5	T cell CD8+
CD80	CHOL	0.202574003	0.236064043	10	5	T cell CD8+
CD86	CHOL	0.217760618	0.202016175	9	5	T cell CD8+
FGL1	CHOL	-0.286486486	0.090271055	8	5	T cell CD8+
HMGB1	CHOL	0.092149292	0.592979983	7	5	T cell CD8+
LGALS9	CHOL	-0.061003861	0.723762331	6	5	T cell CD8+
PD-L2	CHOL	0.32046332	0.056712742	5	5	T cell CD8+
CD155	CHOL	-0.132561133	0.440880319	4	5	T cell CD8+
CD112	CHOL	-0.363191763	0.029465655	3	5	T cell CD8+
SEMA4A	CHOL	0.275418275	0.103990458	2	5	T cell CD8+
VEGFA	CHOL	0.129472329	0.451693694	1	5	T cell CD8+
CTLA4	COAD	0.492303575	7.59E-29	18	6	T cell CD8+
TIM3	COAD	0.529918355	6.05E-34	17	6	T cell CD8+
LAG3	COAD	0.406409521	2.51E-19	16	6	T cell CD8+
NRP1	COAD	0.493533277	5.29E-29	15	6	T cell CD8+
PD-1	COAD	0.434729232	3.60E-22	14	6	T cell CD8+
TIGIT	COAD	0.596996393	8.47E-45	13	6	T cell CD8+
VISTA	COAD	0.29359336	2.14E-10	12	6	T cell CD8+
PD-L1	COAD	0.532331858	2.71E-34	11	6	T cell CD8+
CD80	COAD	0.487749481	2.85E-28	10	6	T cell CD8+
CD86	COAD	0.550156766	5.80E-37	9	6	T cell CD8+
FGL1	COAD	0.19687191	2.60E-05	8	6	T cell CD8+
HMGB1	COAD	0.043078122	0.361923189	7	6	T cell CD8+
LGALS9	COAD	-0.064284309	0.173421549	6	6	T cell CD8+
PD-L2	COAD	0.561336366	1.01E-38	5	6	T cell CD8+
CD155	COAD	-0.260164811	2.14E-08	4	6	T cell CD8+
CD112	COAD	-0.017361489	0.713398134	3	6	T cell CD8+
SEMA4A	COAD	0.161109991	6.02E-04	2	6	T cell CD8+
VEGFA	COAD	-0.215542054	3.95E-06	1	6	T cell CD8+
CTLA4	DLBC	0.590968302	9.77E-06	18	7	T cell CD8+
TIM3	DLBC	0.556448111	4.01E-05	17	7	T cell CD8+
LAG3	DLBC	0.624511507	2.10E-06	16	7	T cell CD8+
NRP1	DLBC	0.335757707	0.019645087	15	7	T cell CD8+
PD-1	DLBC	0.456578376	0.001106741	14	7	T cell CD8+
TIGIT	DLBC	0.400673035	0.004771596	13	7	T cell CD8+
VISTA	DLBC	0.411745549	0.003641562	12	7	T cell CD8+
PD-L1	DLBC	0.560898828	3.37E-05	11	7	T cell CD8+
CD80	DLBC	0.293530178	0.042880075	10	7	T cell CD8+
CD86	DLBC	0.25054277	0.08587526	9	7	T cell CD8+
FGL1	DLBC	-0.028799459	0.845933773	8	7	T cell CD8+
HMGB1	DLBC	-0.217542336	0.13746387	7	7	T cell CD8+
LGALS9	DLBC	0.100846722	0.495231845	6	7	T cell CD8+
PD-L2	DLBC	0.558619192	3.69E-05	5	7	T cell CD8+
CD155	DLBC	0.250868432	0.085455024	4	7	T cell CD8+
CD112	DLBC	0.087277464	0.555281618	3	7	T cell CD8+
SEMA4A	DLBC	0.029092488	0.844385456	2	7	T cell CD8+
VEGFA	DLBC	0.251519757	0.084619375	1	7	T cell CD8+
CTLA4	ESCA	0.446662557	2.08E-10	18	8	T cell CD8+
TIM3	ESCA	0.47584327	8.70E-12	17	8	T cell CD8+
LAG3	ESCA	0.370480245	2.26E-07	16	8	T cell CD8+
NRP1	ESCA	0.390154303	4.38E-08	15	8	T cell CD8+
PD-1	ESCA	0.453235345	1.04E-10	14	8	T cell CD8+
TIGIT	ESCA	0.47031265	1.63E-11	13	8	T cell CD8+
VISTA	ESCA	0.137263778	0.063161576	12	8	T cell CD8+
PD-L1	ESCA	0.36201961	4.43E-07	11	8	T cell CD8+
CD80	ESCA	0.435424091	6.53E-10	10	8	T cell CD8+
CD86	ESCA	0.409928532	7.53E-09	9	8	T cell CD8+
FGL1	ESCA	0.200798056	0.006274341	8	8	T cell CD8+
HMGB1	ESCA	-0.106412899	0.150518249	7	8	T cell CD8+
LGALS9	ESCA	0.149958583	0.04217609	6	8	T cell CD8+
PD-L2	ESCA	0.352166208	9.47E-07	5	8	T cell CD8+
CD155	ESCA	-0.028500703	0.70094453	4	8	T cell CD8+
CD112	ESCA	-0.001194352	0.987162132	3	8	T cell CD8+
SEMA4A	ESCA	0.020887683	0.77837742	2	8	T cell CD8+
VEGFA	ESCA	0.153131321	0.037961103	1	8	T cell CD8+
CTLA4	GBM	0.163447255	0.038907767	18	9	T cell CD8+
TIM3	GBM	-0.112270011	0.157522325	17	9	T cell CD8+
LAG3	GBM	0.158443689	0.045379821	16	9	T cell CD8+
NRP1	GBM	0.036610805	0.645790961	15	9	T cell CD8+
PD-1	GBM	0.173086839	0.028613139	14	9	T cell CD8+
TIGIT	GBM	0.122814728	0.121819929	13	9	T cell CD8+
VISTA	GBM	-0.193387437	0.014278689	12	9	T cell CD8+
PD-L1	GBM	-0.174481425	0.027336036	11	9	T cell CD8+
CD80	GBM	0.078026485	0.326729245	10	9	T cell CD8+
CD86	GBM	-0.044940232	0.572562171	9	9	T cell CD8+
FGL1	GBM	-0.065826609	0.408227444	8	9	T cell CD8+
HMGB1	GBM	0.184624399	0.019431275	7	9	T cell CD8+
LGALS9	GBM	-0.199598617	0.011391145	6	9	T cell CD8+
PD-L2	GBM	-0.028952303	0.716286944	5	9	T cell CD8+
CD155	GBM	-0.080423063	0.312043903	4	9	T cell CD8+
CD112	GBM	-0.138242705	0.081278251	3	9	T cell CD8+
SEMA4A	GBM	-0.089174382	0.262131207	2	9	T cell CD8+
VEGFA	GBM	-0.072316301	0.363479343	1	9	T cell CD8+
CTLA4	HNSC	0.723156414	2.70E-85	18	10	T cell CD8+
TIM3	HNSC	0.747391644	4.82E-94	17	10	T cell CD8+
LAG3	HNSC	0.771242085	1.09E-103	16	10	T cell CD8+
NRP1	HNSC	0.330234656	1.07E-14	15	10	T cell CD8+
PD-1	HNSC	0.77663401	4.96E-106	14	10	T cell CD8+
TIGIT	HNSC	0.788836364	1.38E-111	13	10	T cell CD8+
VISTA	HNSC	0.233194041	7.48E-08	12	10	T cell CD8+
PD-L1	HNSC	0.496082409	1.18E-33	11	10	T cell CD8+
CD80	HNSC	0.631233291	3.75E-59	10	10	T cell CD8+
CD86	HNSC	0.675144894	1.87E-70	9	10	T cell CD8+
FGL1	HNSC	0.089317863	0.041757405	8	10	T cell CD8+
HMGB1	HNSC	0.080237174	0.067514369	7	10	T cell CD8+
LGALS9	HNSC	0.607193388	1.06E-53	6	10	T cell CD8+
PD-L2	HNSC	0.56047375	2.40E-44	5	10	T cell CD8+
CD155	HNSC	-0.068898922	0.116596366	4	10	T cell CD8+
CD112	HNSC	0.17314838	7.22E-05	3	10	T cell CD8+
SEMA4A	HNSC	0.021533564	0.624193393	2	10	T cell CD8+
VEGFA	HNSC	-0.267598435	5.61E-10	1	10	T cell CD8+
CTLA4	KICH	0.068942546	0.582288117	18	11	T cell CD8+
TIM3	KICH	-0.08681766	0.488218974	17	11	T cell CD8+
LAG3	KICH	-0.106690325	0.393862966	16	11	T cell CD8+
NRP1	KICH	0.227972028	0.065622912	15	11	T cell CD8+
PD-1	KICH	0.054046719	0.666465763	14	11	T cell CD8+
TIGIT	KICH	0.096044254	0.443001346	13	11	T cell CD8+
VISTA	KICH	-0.027241415	0.828113218	12	11	T cell CD8+
PD-L1	KICH	0.38724559	0.001317162	11	11	T cell CD8+
CD80	KICH	0.060349237	0.630267021	10	11	T cell CD8+
CD86	KICH	0.05834464	0.641691998	9	11	T cell CD8+
FGL1	KICH	-0.207305979	0.094883598	8	11	T cell CD8+
HMGB1	KICH	0.134996347	0.279822925	7	11	T cell CD8+
LGALS9	KICH	-0.126228995	0.312522907	6	11	T cell CD8+
PD-L2	KICH	0.15081933	0.226747366	5	11	T cell CD8+
CD155	KICH	-0.081515499	0.515262042	4	11	T cell CD8+
CD112	KICH	-0.228306022	0.065217909	3	11	T cell CD8+
SEMA4A	KICH	-0.191023901	0.124435315	2	11	T cell CD8+
VEGFA	KICH	0.081390252	0.515909907	1	11	T cell CD8+
CTLA4	KIRC	0.432473448	1.06E-25	18	12	T cell CD8+
TIM3	KIRC	0.229610199	8.31E-08	17	12	T cell CD8+
LAG3	KIRC	0.554344904	2.87E-44	16	12	T cell CD8+
NRP1	KIRC	0.225639725	1.40E-07	15	12	T cell CD8+
PD-1	KIRC	0.549813657	1.96E-43	14	12	T cell CD8+
TIGIT	KIRC	0.644830704	5.62E-64	13	12	T cell CD8+
VISTA	KIRC	0.336045126	1.55E-15	12	12	T cell CD8+
PD-L1	KIRC	0.280112159	4.58E-11	11	12	T cell CD8+
CD80	KIRC	0.451673112	3.74E-28	10	12	T cell CD8+
CD86	KIRC	0.468326432	2.07E-30	9	12	T cell CD8+
FGL1	KIRC	-0.052717471	0.224341314	8	12	T cell CD8+
HMGB1	KIRC	0.272609646	1.55E-10	7	12	T cell CD8+
LGALS9	KIRC	0.344029975	2.96E-16	6	12	T cell CD8+
PD-L2	KIRC	0.63341376	4.00E-61	5	12	T cell CD8+
CD155	KIRC	-0.17166042	6.79E-05	4	12	T cell CD8+
CD112	KIRC	-0.105295748	0.015015795	3	12	T cell CD8+
SEMA4A	KIRC	0.329565716	5.72E-15	2	12	T cell CD8+
VEGFA	KIRC	0.022966981	0.596764619	1	12	T cell CD8+
CTLA4	KIRP	0.452935925	4.48E-16	18	13	T cell CD8+
TIM3	KIRP	0.207647145	3.71E-04	17	13	T cell CD8+
LAG3	KIRP	0.483889554	1.99E-18	16	13	T cell CD8+
NRP1	KIRP	0.147568199	0.011871828	15	13	T cell CD8+
PD-1	KIRP	0.362788438	1.89E-10	14	13	T cell CD8+
TIGIT	KIRP	0.645391633	1.47E-35	13	13	T cell CD8+
VISTA	KIRP	0.283046951	9.59E-07	12	13	T cell CD8+
PD-L1	KIRP	0.382345192	1.57E-11	11	13	T cell CD8+
CD80	KIRP	0.637506104	1.77E-34	10	13	T cell CD8+
CD86	KIRP	0.48876066	8.07E-19	9	13	T cell CD8+
FGL1	KIRP	0.187470963	0.001340293	8	13	T cell CD8+
HMGB1	KIRP	-0.053042658	0.368111491	7	13	T cell CD8+
LGALS9	KIRP	0.358730659	3.11E-10	6	13	T cell CD8+
PD-L2	KIRP	0.711356372	5.15E-46	5	13	T cell CD8+
CD155	KIRP	0.010116895	0.863795384	4	13	T cell CD8+
CD112	KIRP	-0.019335586	0.743001097	3	13	T cell CD8+
SEMA4A	KIRP	0.209333827	3.32E-04	2	13	T cell CD8+
VEGFA	KIRP	0.239076113	3.90E-05	1	13	T cell CD8+
CTLA4	LGG	-0.055003687	0.212266305	18	14	T cell CD8+
TIM3	LGG	-0.093590961	0.033545813	17	14	T cell CD8+
LAG3	LGG	-0.349403279	2.92E-16	16	14	T cell CD8+
NRP1	LGG	0.148841247	6.95E-04	15	14	T cell CD8+
PD-1	LGG	-0.065702193	0.136103797	14	14	T cell CD8+
TIGIT	LGG	0.112666115	0.010430081	13	14	T cell CD8+
VISTA	LGG	-0.237962736	4.47E-08	12	14	T cell CD8+
PD-L1	LGG	0.244608079	1.82E-08	11	14	T cell CD8+
CD80	LGG	0.021415665	0.627430736	10	14	T cell CD8+
CD86	LGG	-0.086038778	0.050783009	9	14	T cell CD8+
FGL1	LGG	0.179066018	4.30E-05	8	14	T cell CD8+
HMGB1	LGG	-0.198295407	5.66E-06	7	14	T cell CD8+
LGALS9	LGG	-0.2355164	6.19E-08	6	14	T cell CD8+
PD-L2	LGG	0.060078221	0.172997188	5	14	T cell CD8+
CD155	LGG	0.204702746	2.75E-06	4	14	T cell CD8+
CD112	LGG	-0.057986678	0.18847078	3	14	T cell CD8+
SEMA4A	LGG	0.02276462	0.605906415	2	14	T cell CD8+
VEGFA	LGG	0.004940812	0.910853405	1	14	T cell CD8+
CTLA4	LIHC	0.469886975	8.95E-22	18	15	T cell CD8+
TIM3	LIHC	0.589548589	4.24E-36	17	15	T cell CD8+
LAG3	LIHC	0.397192804	1.80E-15	16	15	T cell CD8+
NRP1	LIHC	0.267937146	1.61E-07	15	15	T cell CD8+
PD-1	LIHC	0.458945819	1.00E-20	14	15	T cell CD8+
TIGIT	LIHC	0.607349387	9.00E-39	13	15	T cell CD8+
VISTA	LIHC	0.449303806	7.82E-20	12	15	T cell CD8+
PD-L1	LIHC	0.543760746	6.22E-30	11	15	T cell CD8+
CD80	LIHC	0.608446517	6.08E-39	10	15	T cell CD8+
CD86	LIHC	0.626763398	6.91E-42	9	15	T cell CD8+
FGL1	LIHC	0.103424067	0.046513084	8	15	T cell CD8+
HMGB1	LIHC	0.111658527	0.031542127	7	15	T cell CD8+
LGALS9	LIHC	0.389705404	6.64E-15	6	15	T cell CD8+
PD-L2	LIHC	0.644912711	5.27E-45	5	15	T cell CD8+
CD155	LIHC	-0.188678179	2.57E-04	4	15	T cell CD8+
CD112	LIHC	-0.149047704	0.004011424	3	15	T cell CD8+
SEMA4A	LIHC	0.374052634	9.14E-14	2	15	T cell CD8+
VEGFA	LIHC	-0.09693494	0.062154379	1	15	T cell CD8+
CTLA4	LUAD	0.474551135	2.79E-30	18	16	T cell CD8+
TIM3	LUAD	0.548846851	7.53E-42	17	16	T cell CD8+
LAG3	LUAD	0.368933791	4.74E-18	16	16	T cell CD8+
NRP1	LUAD	0.305128941	1.47E-12	15	16	T cell CD8+
PD-1	LUAD	0.465434323	4.77E-29	14	16	T cell CD8+
TIGIT	LUAD	0.580551453	9.83E-48	13	16	T cell CD8+
VISTA	LUAD	0.427001884	3.08E-24	12	16	T cell CD8+
PD-L1	LUAD	0.500276197	5.72E-34	11	16	T cell CD8+
CD80	LUAD	0.540074462	2.49E-40	10	16	T cell CD8+
CD86	LUAD	0.561464177	4.08E-44	9	16	T cell CD8+
FGL1	LUAD	-0.26844814	5.97E-10	8	16	T cell CD8+
HMGB1	LUAD	0.058774702	0.182951995	7	16	T cell CD8+
LGALS9	LUAD	0.178789694	4.49E-05	6	16	T cell CD8+
PD-L2	LUAD	0.622830335	1.17E-56	5	16	T cell CD8+
CD155	LUAD	-0.102839028	0.019579492	4	16	T cell CD8+
CD112	LUAD	-0.184633412	2.49E-05	3	16	T cell CD8+
SEMA4A	LUAD	0.045266488	0.305226576	2	16	T cell CD8+
VEGFA	LUAD	-0.160903353	2.46E-04	1	16	T cell CD8+
CTLA4	LUSC	0.577717348	6.10E-46	18	17	T cell CD8+
TIM3	LUSC	0.679754476	3.44E-69	17	17	T cell CD8+
LAG3	LUSC	0.54897965	8.90E-41	16	17	T cell CD8+
NRP1	LUSC	0.446941827	5.66E-26	15	17	T cell CD8+
PD-1	LUSC	0.603807793	4.30E-51	14	17	T cell CD8+
TIGIT	LUSC	0.601193603	1.48E-50	13	17	T cell CD8+
VISTA	LUSC	0.431739867	3.64E-24	12	17	T cell CD8+
PD-L1	LUSC	0.326225615	6.91E-14	11	17	T cell CD8+
CD80	LUSC	0.641585068	1.87E-59	10	17	T cell CD8+
CD86	LUSC	0.626681623	5.11E-56	9	17	T cell CD8+
FGL1	LUSC	0.154088229	5.38E-04	8	17	T cell CD8+
HMGB1	LUSC	-0.041733732	0.351233079	7	17	T cell CD8+
LGALS9	LUSC	0.375197199	3.41E-18	6	17	T cell CD8+
PD-L2	LUSC	0.563140232	2.94E-43	5	17	T cell CD8+
CD155	LUSC	4.89E-04	0.991286129	4	17	T cell CD8+
CD112	LUSC	0.156465624	4.40E-04	3	17	T cell CD8+
SEMA4A	LUSC	-0.083174916	0.062845823	2	17	T cell CD8+
VEGFA	LUSC	-0.232537809	1.41E-07	1	17	T cell CD8+
CTLA4	MESO	0.354140847	7.65E-04	18	18	T cell CD8+
TIM3	MESO	0.246518918	0.021348498	17	18	T cell CD8+
LAG3	MESO	0.235291973	0.028248821	16	18	T cell CD8+
NRP1	MESO	0.222169571	0.038620175	15	18	T cell CD8+
PD-1	MESO	0.243748633	0.022900946	14	18	T cell CD8+
TIGIT	MESO	0.450262448	1.21E-05	13	18	T cell CD8+
VISTA	MESO	-0.070004374	0.519378132	12	18	T cell CD8+
PD-L1	MESO	0.454144492	9.95E-06	11	18	T cell CD8+
CD80	MESO	0.363217176	5.45E-04	10	18	T cell CD8+
CD86	MESO	0.242472844	0.023647673	9	18	T cell CD8+
FGL1	MESO	-0.053660783	0.621566759	8	18	T cell CD8+
HMGB1	MESO	-0.122785595	0.257215837	7	18	T cell CD8+
LGALS9	MESO	0.098199315	0.365526889	6	18	T cell CD8+
PD-L2	MESO	0.326365094	0.002035226	5	18	T cell CD8+
CD155	MESO	0.185481519	0.085433824	4	18	T cell CD8+
CD112	MESO	0.072738208	0.50315647	3	18	T cell CD8+
SEMA4A	MESO	0.292793614	0.005921716	2	18	T cell CD8+
VEGFA	MESO	0.214059197	0.04649476	1	18	T cell CD8+
CTLA4	OV	0.205201525	3.16E-04	18	19	T cell CD8+
TIM3	OV	0.185525695	0.001155341	17	19	T cell CD8+
LAG3	OV	0.146635473	0.010467319	16	19	T cell CD8+
NRP1	OV	0.204235493	3.38E-04	15	19	T cell CD8+
PD-1	OV	0.203235591	3.62E-04	14	19	T cell CD8+
TIGIT	OV	0.25635308	5.98E-06	13	19	T cell CD8+
VISTA	OV	0.151552225	0.008125187	12	19	T cell CD8+
PD-L1	OV	0.228403436	5.84E-05	11	19	T cell CD8+
CD80	OV	0.18512976	0.001184342	10	19	T cell CD8+
CD86	OV	0.192141804	7.58E-04	9	19	T cell CD8+
FGL1	OV	NA	NA	8	19	T cell CD8+
HMGB1	OV	-0.034714976	0.546532272	7	19	T cell CD8+
LGALS9	OV	0.061379738	0.286066834	6	19	T cell CD8+
PD-L2	OV	0.244172623	1.67E-05	5	19	T cell CD8+
CD155	OV	0.026990452	0.639254534	4	19	T cell CD8+
CD112	OV	-0.073159697	0.203361334	3	19	T cell CD8+
SEMA4A	OV	-0.007548972	0.89571166	2	19	T cell CD8+
VEGFA	OV	-0.048852293	0.396011094	1	19	T cell CD8+
CTLA4	PAAD	0.501213656	1.04E-12	18	20	T cell CD8+
TIM3	PAAD	0.491576491	3.22E-12	17	20	T cell CD8+
LAG3	PAAD	0.232999514	0.001748699	16	20	T cell CD8+
NRP1	PAAD	0.55946247	4.76E-16	15	20	T cell CD8+
PD-1	PAAD	0.479790495	1.23E-11	14	20	T cell CD8+
TIGIT	PAAD	0.638236505	9.48E-22	13	20	T cell CD8+
VISTA	PAAD	0.348442276	1.88E-06	12	20	T cell CD8+
PD-L1	PAAD	0.509394066	3.84E-13	11	20	T cell CD8+
CD80	PAAD	0.406595605	1.78E-08	10	20	T cell CD8+
CD86	PAAD	0.565703367	1.91E-16	9	20	T cell CD8+
FGL1	PAAD	-0.082877713	0.271406312	8	20	T cell CD8+
HMGB1	PAAD	0.101140618	0.179166874	7	20	T cell CD8+
LGALS9	PAAD	-0.162653775	0.030063712	6	20	T cell CD8+
PD-L2	PAAD	0.573550768	5.87E-17	5	20	T cell CD8+
CD155	PAAD	-0.220911367	0.003043998	4	20	T cell CD8+
CD112	PAAD	-0.388424019	8.43E-08	3	20	T cell CD8+
SEMA4A	PAAD	0.267099962	3.13E-04	2	20	T cell CD8+
VEGFA	PAAD	-0.166620032	0.026223273	1	20	T cell CD8+
CTLA4	PCPG	-0.061254708	0.415326537	18	21	T cell CD8+
TIM3	PCPG	0.129527337	0.083969514	17	21	T cell CD8+
LAG3	PCPG	-0.181857176	0.014834722	16	21	T cell CD8+
NRP1	PCPG	0.336697843	4.06E-06	15	21	T cell CD8+
PD-1	PCPG	0.138153985	0.065142506	14	21	T cell CD8+
TIGIT	PCPG	0.065314108	0.385039021	13	21	T cell CD8+
VISTA	PCPG	0.298786433	4.85E-05	12	21	T cell CD8+
PD-L1	PCPG	0.031015002	0.680233468	11	21	T cell CD8+
CD80	PCPG	0.15426592	0.039223279	10	21	T cell CD8+
CD86	PCPG	0.073157157	0.330442104	9	21	T cell CD8+
FGL1	PCPG	0.089569451	0.233119974	8	21	T cell CD8+
HMGB1	PCPG	0.089672128	0.23258253	7	21	T cell CD8+
LGALS9	PCPG	0.093990752	0.210761919	6	21	T cell CD8+
PD-L2	PCPG	0.34758019	1.87E-06	5	21	T cell CD8+
CD155	PCPG	0.002962777	0.968602066	4	21	T cell CD8+
CD112	PCPG	-0.017851987	0.812510229	3	21	T cell CD8+
SEMA4A	PCPG	-0.186579625	0.012392128	2	21	T cell CD8+
VEGFA	PCPG	0.398654615	3.26E-08	1	21	T cell CD8+
CTLA4	PRAD	0.087654	0.050825044	18	22	T cell CD8+
TIM3	PRAD	0.161753529	2.94E-04	17	22	T cell CD8+
LAG3	PRAD	-0.075064514	0.094604062	16	22	T cell CD8+
NRP1	PRAD	0.114872263	0.010378843	15	22	T cell CD8+
PD-1	PRAD	0.11259836	0.012008886	14	22	T cell CD8+
TIGIT	PRAD	0.24334675	3.93E-08	13	22	T cell CD8+
VISTA	PRAD	0.169437143	1.47E-04	12	22	T cell CD8+
PD-L1	PRAD	0.530691866	1.87E-37	11	22	T cell CD8+
CD80	PRAD	0.201595108	5.91E-06	10	22	T cell CD8+
CD86	PRAD	0.236730651	9.28E-08	9	22	T cell CD8+
FGL1	PRAD	-0.01887089	0.674722024	8	22	T cell CD8+
HMGB1	PRAD	-0.203839673	4.63E-06	7	22	T cell CD8+
LGALS9	PRAD	0.00112681	0.980009266	6	22	T cell CD8+
PD-L2	PRAD	0.338800973	8.17E-15	5	22	T cell CD8+
CD155	PRAD	-0.180736719	5.07E-05	4	22	T cell CD8+
CD112	PRAD	-0.229188232	2.40E-07	3	22	T cell CD8+
SEMA4A	PRAD	-0.074593507	0.096697866	2	22	T cell CD8+
VEGFA	PRAD	0.215358258	1.26E-06	1	22	T cell CD8+
CTLA4	READ	0.285439093	2.54E-04	18	23	T cell CD8+
TIM3	READ	0.204506035	0.009486318	17	23	T cell CD8+
LAG3	READ	-0.011426228	0.885971864	16	23	T cell CD8+
NRP1	READ	0.415653932	4.61E-08	15	23	T cell CD8+
PD-1	READ	0.023707957	0.766027484	14	23	T cell CD8+
TIGIT	READ	0.335005274	1.49E-05	13	23	T cell CD8+
VISTA	READ	-0.097398336	0.220478047	12	23	T cell CD8+
PD-L1	READ	0.387855971	4.03E-07	11	23	T cell CD8+
CD80	READ	0.228174608	0.003708385	10	23	T cell CD8+
CD86	READ	0.300284191	1.14E-04	9	23	T cell CD8+
FGL1	READ	0.499107864	1.85E-11	8	23	T cell CD8+
HMGB1	READ	0.09601254	0.227146052	7	23	T cell CD8+
LGALS9	READ	-0.232889957	0.00304049	6	23	T cell CD8+
PD-L2	READ	0.275372085	4.25E-04	5	23	T cell CD8+
CD155	READ	-0.170663893	0.030953076	4	23	T cell CD8+
CD112	READ	-0.211486443	0.007262193	3	23	T cell CD8+
SEMA4A	READ	-0.033657565	0.672645569	2	23	T cell CD8+
VEGFA	READ	-0.18343783	0.020239918	1	23	T cell CD8+
CTLA4	SARC	0.44308472	7.02E-14	18	24	T cell CD8+
TIM3	SARC	0.375619103	4.21E-10	17	24	T cell CD8+
LAG3	SARC	0.240797522	9.07E-05	16	24	T cell CD8+
NRP1	SARC	0.284337526	3.32E-06	15	24	T cell CD8+
PD-1	SARC	0.36834543	9.62E-10	14	24	T cell CD8+
TIGIT	SARC	0.481337654	2.00E-16	13	24	T cell CD8+
VISTA	SARC	0.097324597	0.118187591	12	24	T cell CD8+
PD-L1	SARC	0.267254544	1.30E-05	11	24	T cell CD8+
CD80	SARC	0.4838323	1.33E-16	10	24	T cell CD8+
CD86	SARC	0.388757224	8.99E-11	9	24	T cell CD8+
FGL1	SARC	0.169728065	0.0061777	8	24	T cell CD8+
HMGB1	SARC	0.040609963	0.515264232	7	24	T cell CD8+
LGALS9	SARC	0.283918864	3.43E-06	6	24	T cell CD8+
PD-L2	SARC	0.333176372	3.93E-08	5	24	T cell CD8+
CD155	SARC	-0.003775703	0.951780917	4	24	T cell CD8+
CD112	SARC	0.135001854	0.029848625	3	24	T cell CD8+
SEMA4A	SARC	0.35074636	6.52E-09	2	24	T cell CD8+
VEGFA	SARC	0.052738973	0.397978848	1	24	T cell CD8+
CTLA4	SKCM	0.51410005	5.35E-33	18	25	T cell CD8+
TIM3	SKCM	0.633782434	4.76E-54	17	25	T cell CD8+
LAG3	SKCM	0.571399532	5.31E-42	16	25	T cell CD8+
NRP1	SKCM	0.273859087	1.63E-09	15	25	T cell CD8+
PD-1	SKCM	0.573895548	1.96E-42	14	25	T cell CD8+
TIGIT	SKCM	0.659596404	6.88E-60	13	25	T cell CD8+
VISTA	SKCM	0.42675348	3.52E-22	12	25	T cell CD8+
PD-L1	SKCM	0.615847597	2.63E-50	11	25	T cell CD8+
CD80	SKCM	0.622340202	1.24E-51	10	25	T cell CD8+
CD86	SKCM	0.61644921	1.98E-50	9	25	T cell CD8+
FGL1	SKCM	-0.005536671	0.904811623	8	25	T cell CD8+
HMGB1	SKCM	-0.001714088	0.970467492	7	25	T cell CD8+
LGALS9	SKCM	0.372994412	6.29E-17	6	25	T cell CD8+
PD-L2	SKCM	0.653191746	2.19E-58	5	25	T cell CD8+
CD155	SKCM	-0.108718135	0.018515428	4	25	T cell CD8+
CD112	SKCM	-0.063727781	0.168254924	3	25	T cell CD8+
SEMA4A	SKCM	0.399018647	2.37E-19	2	25	T cell CD8+
VEGFA	SKCM	-0.10087175	0.028942841	1	25	T cell CD8+
CTLA4	STAD	0.611679504	5.97E-44	18	26	T cell CD8+
TIM3	STAD	0.699640955	2.81E-62	17	26	T cell CD8+
LAG3	STAD	0.60126711	3.76E-42	16	26	T cell CD8+
NRP1	STAD	0.436116906	1.07E-20	15	26	T cell CD8+
PD-1	STAD	0.66320723	6.26E-54	14	26	T cell CD8+
TIGIT	STAD	0.708395714	1.79E-64	13	26	T cell CD8+
VISTA	STAD	0.294014934	1.02E-09	12	26	T cell CD8+
PD-L1	STAD	0.550092301	3.39E-34	11	26	T cell CD8+
CD80	STAD	0.594895464	4.41E-41	10	26	T cell CD8+
CD86	STAD	0.681969698	4.47E-58	9	26	T cell CD8+
FGL1	STAD	-0.011408722	0.825256805	8	26	T cell CD8+
HMGB1	STAD	-0.196296386	5.67E-05	7	26	T cell CD8+
LGALS9	STAD	0.210838514	1.48E-05	6	26	T cell CD8+
PD-L2	STAD	0.742527419	6.95E-74	5	26	T cell CD8+
CD155	STAD	-0.185921769	1.39E-04	4	26	T cell CD8+
CD112	STAD	-0.174379268	3.58E-04	3	26	T cell CD8+
SEMA4A	STAD	0.334790445	2.51E-12	2	26	T cell CD8+
VEGFA	STAD	-0.11724483	0.016871269	1	26	T cell CD8+
CTLA4	TGCT	0.639198187	1.34E-18	18	27	T cell CD8+
TIM3	TGCT	0.550188008	3.03E-13	17	27	T cell CD8+
LAG3	TGCT	0.695204231	5.62E-23	16	27	T cell CD8+
NRP1	TGCT	-0.242241877	0.002820614	15	27	T cell CD8+
PD-1	TGCT	0.670538246	6.24E-21	14	27	T cell CD8+
TIGIT	TGCT	0.742278323	1.63E-27	13	27	T cell CD8+
VISTA	TGCT	0.146031379	0.074566513	12	27	T cell CD8+
PD-L1	TGCT	0.652236988	1.55E-19	11	27	T cell CD8+
CD80	TGCT	0.586232277	3.23E-15	10	27	T cell CD8+
CD86	TGCT	0.543037468	7.01E-13	9	27	T cell CD8+
FGL1	TGCT	-0.057991418	0.480873146	8	27	T cell CD8+
HMGB1	TGCT	-0.379641762	1.66E-06	7	27	T cell CD8+
LGALS9	TGCT	0.38020712	1.59E-06	6	27	T cell CD8+
PD-L2	TGCT	0.588138139	2.50E-15	5	27	T cell CD8+
CD155	TGCT	0.310035113	1.13E-04	4	27	T cell CD8+
CD112	TGCT	-0.398718165	4.34E-07	3	27	T cell CD8+
SEMA4A	TGCT	0.468417263	1.50E-09	2	27	T cell CD8+
VEGFA	TGCT	-0.550316014	2.99E-13	1	27	T cell CD8+
CTLA4	THCA	-0.23398266	1.17E-07	18	28	T cell CD8+
TIM3	THCA	-0.200070535	6.40E-06	17	28	T cell CD8+
LAG3	THCA	-0.281799214	1.34E-10	16	28	T cell CD8+
NRP1	THCA	0.126061478	0.004715227	15	28	T cell CD8+
PD-1	THCA	-0.251919238	1.08E-08	14	28	T cell CD8+
TIGIT	THCA	-0.15698285	4.21E-04	13	28	T cell CD8+
VISTA	THCA	-0.157089481	4.17E-04	12	28	T cell CD8+
PD-L1	THCA	0.160635823	3.06E-04	11	28	T cell CD8+
CD80	THCA	-0.108794671	0.014838084	10	28	T cell CD8+
CD86	THCA	-0.229781825	1.99E-07	9	28	T cell CD8+
FGL1	THCA	0.029077947	0.516103051	8	28	T cell CD8+
HMGB1	THCA	-0.087389132	0.050596191	7	28	T cell CD8+
LGALS9	THCA	-0.385910184	3.08E-19	6	28	T cell CD8+
PD-L2	THCA	-0.172156907	1.08E-04	5	28	T cell CD8+
CD155	THCA	0.003773059	0.932864161	4	28	T cell CD8+
CD112	THCA	-0.082072371	0.066426131	3	28	T cell CD8+
SEMA4A	THCA	0.00758866	0.865454221	2	28	T cell CD8+
VEGFA	THCA	0.207521286	2.81E-06	1	28	T cell CD8+
CTLA4	THYM	-0.324901374	2.94E-04	18	29	T cell CD8+
TIM3	THYM	-0.36361616	4.46E-05	17	29	T cell CD8+
LAG3	THYM	-0.484309887	2.09E-08	16	29	T cell CD8+
NRP1	THYM	-0.290645665	0.001280327	15	29	T cell CD8+
PD-1	THYM	0.543382233	1.43E-10	14	29	T cell CD8+
TIGIT	THYM	-0.399212371	6.28E-06	13	29	T cell CD8+
VISTA	THYM	-0.454034008	1.90E-07	12	29	T cell CD8+
PD-L1	THYM	-0.101252987	0.271161349	11	29	T cell CD8+
CD80	THYM	-0.166402735	0.069300259	10	29	T cell CD8+
CD86	THYM	-0.465383122	8.52E-08	9	29	T cell CD8+
FGL1	THYM	-0.243811817	0.00728578	8	29	T cell CD8+
HMGB1	THYM	0.770538149	7.87E-25	7	29	T cell CD8+
LGALS9	THYM	0.105503696	0.251446902	6	29	T cell CD8+
PD-L2	THYM	-0.062850753	0.495261875	5	29	T cell CD8+
CD155	THYM	-0.32255376	3.27E-04	4	29	T cell CD8+
CD112	THYM	-0.67936323	1.47E-17	3	29	T cell CD8+
SEMA4A	THYM	-0.500875148	5.67E-09	2	29	T cell CD8+
VEGFA	THYM	-0.409505753	3.41E-06	1	29	T cell CD8+
CTLA4	UCEC	0.580001274	3.80E-49	18	30	T cell CD8+
TIM3	UCEC	0.490044546	1.74E-33	17	30	T cell CD8+
LAG3	UCEC	0.474073557	3.66E-31	16	30	T cell CD8+
NRP1	UCEC	0.249784063	5.20E-09	15	30	T cell CD8+
PD-1	UCEC	0.530300726	6.47E-40	14	30	T cell CD8+
TIGIT	UCEC	0.592791152	8.69E-52	13	30	T cell CD8+
VISTA	UCEC	0.121861724	0.004883169	12	30	T cell CD8+
PD-L1	UCEC	0.373857953	4.31E-19	11	30	T cell CD8+
CD80	UCEC	0.437767789	2.57E-26	10	30	T cell CD8+
CD86	UCEC	0.470536005	1.15E-30	9	30	T cell CD8+
FGL1	UCEC	0.15276323	4.06E-04	8	30	T cell CD8+
HMGB1	UCEC	0.148987623	5.66E-04	7	30	T cell CD8+
LGALS9	UCEC	-0.014760295	0.734108249	6	30	T cell CD8+
PD-L2	UCEC	0.567024833	1.39E-46	5	30	T cell CD8+
CD155	UCEC	0.077453123	0.074270076	4	30	T cell CD8+
CD112	UCEC	-0.2821409	3.42E-11	3	30	T cell CD8+
SEMA4A	UCEC	-0.113892271	0.00855556	2	30	T cell CD8+
VEGFA	UCEC	-0.093301656	0.031425105	1	30	T cell CD8+
CTLA4	UCS	-0.062290353	0.645293438	18	31	T cell CD8+
TIM3	UCS	-0.001231527	0.992745866	17	31	T cell CD8+
LAG3	UCS	-0.282214156	0.033427701	16	31	T cell CD8+
NRP1	UCS	-0.005898367	0.965266723	15	31	T cell CD8+
PD-1	UCS	-0.060539279	0.654625098	14	31	T cell CD8+
TIGIT	UCS	-3.24E-04	0.998090993	13	31	T cell CD8+
VISTA	UCS	0.144412756	0.283824372	12	31	T cell CD8+
PD-L1	UCS	0.081877412	0.544857593	11	31	T cell CD8+
CD80	UCS	0.156147202	0.246089877	10	31	T cell CD8+
CD86	UCS	-0.030010371	0.824622517	9	31	T cell CD8+
FGL1	UCS	-0.114073485	0.398156326	8	31	T cell CD8+
HMGB1	UCS	-0.133329012	0.322793214	7	31	T cell CD8+
LGALS9	UCS	-0.237749546	0.074939536	6	31	T cell CD8+
PD-L2	UCS	0.060409645	0.655318046	5	31	T cell CD8+
CD155	UCS	-0.346772103	0.008226749	4	31	T cell CD8+
CD112	UCS	-0.590160747	1.36E-06	3	31	T cell CD8+
SEMA4A	UCS	-0.260889292	0.049981179	2	31	T cell CD8+
VEGFA	UCS	-0.116865439	0.386633154	1	31	T cell CD8+
CTLA4	UVM	0.305949708	0.005781141	18	32	T cell CD8+
TIM3	UVM	0.263327844	0.018273802	17	32	T cell CD8+
LAG3	UVM	0.281834751	0.011318826	16	32	T cell CD8+
NRP1	UVM	0.351889076	0.001370033	15	32	T cell CD8+
PD-1	UVM	0.310628217	0.005041865	14	32	T cell CD8+
TIGIT	UVM	0.297418969	0.007378751	13	32	T cell CD8+
VISTA	UVM	0.227486096	0.042421129	12	32	T cell CD8+
PD-L1	UVM	0.145922093	0.196512646	11	32	T cell CD8+
CD80	UVM	0.228369812	0.041603646	10	32	T cell CD8+
CD86	UVM	0.304596253	0.00601216	9	32	T cell CD8+
FGL1	UVM	0.008148961	0.942808367	8	32	T cell CD8+
HMGB1	UVM	0.351947679	0.001367325	7	32	T cell CD8+
LGALS9	UVM	0.110115507	0.330869933	6	32	T cell CD8+
PD-L2	UVM	0.114663119	0.311164232	5	32	T cell CD8+
CD155	UVM	0.199274492	0.07637243	4	32	T cell CD8+
CD112	UVM	-0.275165701	0.013499606	3	32	T cell CD8+
SEMA4A	UVM	-0.135478994	0.230830134	2	32	T cell CD8+
VEGFA	UVM	0.515368702	9.99E-07	1	32	T cell CD8+
CTLA4	ACC	0.117502848	0.3023911	18	1	Neutrophil
TIM3	ACC	0.250949367	0.02569693	17	1	Neutrophil
LAG3	ACC	-0.012171373	0.915216502	16	1	Neutrophil
NRP1	ACC	0.134810127	0.236200873	15	1	Neutrophil
PD-1	ACC	0.123971176	0.276364583	14	1	Neutrophil
TIGIT	ACC	0.02643666	0.817105623	13	1	Neutrophil
VISTA	ACC	0.156110029	0.169485304	12	1	Neutrophil
PD-L1	ACC	0.07736313	0.497977706	11	1	Neutrophil
CD80	ACC	0.244251579	0.030058098	10	1	Neutrophil
CD86	ACC	0.210126582	0.063071574	9	1	Neutrophil
FGL1	ACC	0.40149131	2.45E-04	8	1	Neutrophil
HMGB1	ACC	0.157935735	0.164489273	7	1	Neutrophil
LGALS9	ACC	0.13493184	0.235774155	6	1	Neutrophil
PD-L2	ACC	0.066103129	0.562719942	5	1	Neutrophil
CD155	ACC	0.077848101	0.495279282	4	1	Neutrophil
CD112	ACC	-0.039800389	0.727650127	3	1	Neutrophil
SEMA4A	ACC	0.11781889	0.301083485	2	1	Neutrophil
VEGFA	ACC	0.114045764	0.316936172	1	1	Neutrophil
CTLA4	BLCA	0.684900422	8.71E-58	18	2	Neutrophil
TIM3	BLCA	0.76123968	2.20E-78	17	2	Neutrophil
LAG3	BLCA	0.681231583	5.90E-57	16	2	Neutrophil
NRP1	BLCA	0.540118436	2.84E-32	15	2	Neutrophil
PD-1	BLCA	0.676688598	6.06E-56	14	2	Neutrophil
TIGIT	BLCA	0.675595313	1.06E-55	13	2	Neutrophil
VISTA	BLCA	0.416449548	1.52E-18	12	2	Neutrophil
PD-L1	BLCA	0.733798234	3.68E-70	11	2	Neutrophil
CD80	BLCA	0.787080147	3.26E-87	10	2	Neutrophil
CD86	BLCA	0.757046699	4.67E-77	9	2	Neutrophil
FGL1	BLCA	0.183712965	1.91E-04	8	2	Neutrophil
HMGB1	BLCA	-0.094673573	0.056038127	7	2	Neutrophil
LGALS9	BLCA	0.351955266	2.43E-13	6	2	Neutrophil
PD-L2	BLCA	0.779062505	2.40E-84	5	2	Neutrophil
CD155	BLCA	0.294597011	1.30E-09	4	2	Neutrophil
CD112	BLCA	0.130833172	0.008145584	3	2	Neutrophil
SEMA4A	BLCA	-0.161531752	0.001059245	2	2	Neutrophil
VEGFA	BLCA	-0.217754449	9.07E-06	1	2	Neutrophil
CTLA4	BRCA	0.666912466	1.47E-141	18	3	Neutrophil
TIM3	BRCA	0.706223596	8.17E-166	17	3	Neutrophil
LAG3	BRCA	0.502714756	4.62E-71	16	3	Neutrophil
NRP1	BRCA	0.441339033	2.59E-53	15	3	Neutrophil
PD-1	BRCA	0.593533407	5.25E-105	14	3	Neutrophil
TIGIT	BRCA	0.712331889	5.99E-170	13	3	Neutrophil
VISTA	BRCA	0.597220816	1.28E-106	12	3	Neutrophil
PD-L1	BRCA	0.731502221	1.16E-183	11	3	Neutrophil
CD80	BRCA	0.694901335	2.00E-158	10	3	Neutrophil
CD86	BRCA	0.774557933	2.84E-219	9	3	Neutrophil
FGL1	BRCA	-0.008666051	0.774738764	8	3	Neutrophil
HMGB1	BRCA	0.036442469	0.228655541	7	3	Neutrophil
LGALS9	BRCA	0.522942205	9.50E-78	6	3	Neutrophil
PD-L2	BRCA	0.829217791	6.72E-278	5	3	Neutrophil
CD155	BRCA	0.096458411	0.001409168	4	3	Neutrophil
CD112	BRCA	-0.367479981	2.79E-36	3	3	Neutrophil
SEMA4A	BRCA	0.052597043	0.082193084	2	3	Neutrophil
VEGFA	BRCA	-0.014381856	0.634820769	1	3	Neutrophil
CTLA4	CESC	0.640684612	1.58E-36	18	4	Neutrophil
TIM3	CESC	0.659478554	2.57E-39	17	4	Neutrophil
LAG3	CESC	0.564094175	6.15E-27	16	4	Neutrophil
NRP1	CESC	0.174703782	0.002235196	15	4	Neutrophil
PD-1	CESC	0.56958585	1.53E-27	14	4	Neutrophil
TIGIT	CESC	0.679239102	1.79E-42	13	4	Neutrophil
VISTA	CESC	0.470079618	4.06E-18	12	4	Neutrophil
PD-L1	CESC	0.65335899	2.19E-38	11	4	Neutrophil
CD80	CESC	0.718121631	1.81E-49	10	4	Neutrophil
CD86	CESC	0.678747042	2.16E-42	9	4	Neutrophil
FGL1	CESC	-0.053758811	0.350236242	8	4	Neutrophil
HMGB1	CESC	-0.149074826	0.009239534	7	4	Neutrophil
LGALS9	CESC	0.307146823	4.61E-08	6	4	Neutrophil
PD-L2	CESC	0.645350635	3.35E-37	5	4	Neutrophil
CD155	CESC	-0.077147849	0.179733021	4	4	Neutrophil
CD112	CESC	0.048232307	0.4020406	3	4	Neutrophil
SEMA4A	CESC	0.104291426	0.06939388	2	4	Neutrophil
VEGFA	CESC	0.002914342	0.95964102	1	4	Neutrophil
CTLA4	CHOL	0.1001287	0.561218047	18	5	Neutrophil
TIM3	CHOL	0.163449163	0.340837871	17	5	Neutrophil
LAG3	CHOL	-0.068468468	0.691530598	16	5	Neutrophil
NRP1	CHOL	0.234749035	0.168162382	15	5	Neutrophil
PD-1	CHOL	-0.019047619	0.912201411	14	5	Neutrophil
TIGIT	CHOL	0.084427284	0.624443995	13	5	Neutrophil
VISTA	CHOL	0.212355212	0.213718617	12	5	Neutrophil
PD-L1	CHOL	0.568082368	3.01E-04	11	5	Neutrophil
CD80	CHOL	0.238610039	0.161072822	10	5	Neutrophil
CD86	CHOL	0.215701416	0.206420456	9	5	Neutrophil
FGL1	CHOL	-0.113256113	0.510746454	8	5	Neutrophil
HMGB1	CHOL	-0.074388674	0.666338587	7	5	Neutrophil
LGALS9	CHOL	0.025997426	0.88036632	6	5	Neutrophil
PD-L2	CHOL	0.315315315	0.061036951	5	5	Neutrophil
CD155	CHOL	-0.013384813	0.938243293	4	5	Neutrophil
CD112	CHOL	-0.260746461	0.124544764	3	5	Neutrophil
SEMA4A	CHOL	0.137709138	0.423177116	2	5	Neutrophil
VEGFA	CHOL	0.024967825	0.885072205	1	5	Neutrophil
CTLA4	COAD	0.659140769	2.03E-57	18	6	Neutrophil
TIM3	COAD	0.759709365	9.09E-86	17	6	Neutrophil
LAG3	COAD	0.591759762	7.38E-44	16	6	Neutrophil
NRP1	COAD	0.744461092	1.28E-80	15	6	Neutrophil
PD-1	COAD	0.542228653	9.34E-36	14	6	Neutrophil
TIGIT	COAD	0.719017002	8.42E-73	13	6	Neutrophil
VISTA	COAD	0.542522712	8.43E-36	12	6	Neutrophil
PD-L1	COAD	0.797381633	2.57E-100	11	6	Neutrophil
CD80	COAD	0.735501161	9.18E-78	10	6	Neutrophil
CD86	COAD	0.792087204	4.31E-98	9	6	Neutrophil
FGL1	COAD	0.221222817	2.15E-06	8	6	Neutrophil
HMGB1	COAD	-0.090460694	0.055167224	7	6	Neutrophil
LGALS9	COAD	0.083951361	0.075228979	6	6	Neutrophil
PD-L2	COAD	0.803218027	7.55E-103	5	6	Neutrophil
CD155	COAD	-0.29037964	3.42E-10	4	6	Neutrophil
CD112	COAD	0.127548947	0.006743141	3	6	Neutrophil
SEMA4A	COAD	0.224897908	1.44E-06	2	6	Neutrophil
VEGFA	COAD	-0.15082537	0.001332132	1	6	Neutrophil
CTLA4	DLBC	0.518888406	1.58E-04	18	7	Neutrophil
TIM3	DLBC	0.53582284	8.68E-05	17	7	Neutrophil
LAG3	DLBC	0.490338689	4.03E-04	16	7	Neutrophil
NRP1	DLBC	0.543964394	6.44E-05	15	7	Neutrophil
PD-1	DLBC	0.288753799	0.046543157	14	7	Neutrophil
TIGIT	DLBC	0.301128962	0.03754056	13	7	Neutrophil
VISTA	DLBC	0.364198871	0.010934201	12	7	Neutrophil
PD-L1	DLBC	0.805688233	4.96E-12	11	7	Neutrophil
CD80	DLBC	0.472318715	7.00E-04	10	7	Neutrophil
CD86	DLBC	0.291901867	0.044101413	9	7	Neutrophil
FGL1	DLBC	-0.058523672	0.692758061	8	7	Neutrophil
HMGB1	DLBC	-0.305254017	0.034879137	7	7	Neutrophil
LGALS9	DLBC	-0.055254017	0.709144396	6	7	Neutrophil
PD-L2	DLBC	0.721775944	7.09E-09	5	7	Neutrophil
CD155	DLBC	0.465696917	8.51E-04	4	7	Neutrophil
CD112	DLBC	0.265197568	0.0685033	3	7	Neutrophil
SEMA4A	DLBC	0.025727312	0.862200089	2	7	Neutrophil
VEGFA	DLBC	0.43768997	0.001864173	1	7	Neutrophil
CTLA4	ESCA	0.622575177	3.92E-21	18	8	Neutrophil
TIM3	ESCA	0.61669781	1.16E-20	17	8	Neutrophil
LAG3	ESCA	0.516220069	6.38E-14	16	8	Neutrophil
NRP1	ESCA	0.333287742	3.78E-06	15	8	Neutrophil
PD-1	ESCA	0.471932731	1.36E-11	14	8	Neutrophil
TIGIT	ESCA	0.525593805	1.85E-14	13	8	Neutrophil
VISTA	ESCA	0.26187128	3.30E-04	12	8	Neutrophil
PD-L1	ESCA	0.524927279	2.02E-14	11	8	Neutrophil
CD80	ESCA	0.667411531	4.40E-25	10	8	Neutrophil
CD86	ESCA	0.633041167	5.36E-22	9	8	Neutrophil
FGL1	ESCA	0.0825588	0.265213379	8	8	Neutrophil
HMGB1	ESCA	-0.164350523	0.025790769	7	8	Neutrophil
LGALS9	ESCA	0.03499451	0.637213608	6	8	Neutrophil
PD-L2	ESCA	0.559578895	1.49E-16	5	8	Neutrophil
CD155	ESCA	0.027585675	0.710108013	4	8	Neutrophil
CD112	ESCA	-0.090545356	0.221571737	3	8	Neutrophil
SEMA4A	ESCA	0.098974254	0.181324743	2	8	Neutrophil
VEGFA	ESCA	-0.024129761	0.745083609	1	8	Neutrophil
CTLA4	GBM	0.425721108	2.00E-08	18	9	Neutrophil
TIM3	GBM	0.718281964	1.12E-26	17	9	Neutrophil
LAG3	GBM	0.011889136	0.881385461	16	9	Neutrophil
NRP1	GBM	0.475840853	2.03E-10	15	9	Neutrophil
PD-1	GBM	0.307901676	7.47E-05	14	9	Neutrophil
TIGIT	GBM	0.290288557	1.96E-04	13	9	Neutrophil
VISTA	GBM	0.572837806	2.47E-15	12	9	Neutrophil
PD-L1	GBM	0.38046701	6.95E-07	11	9	Neutrophil
CD80	GBM	0.416064104	4.46E-08	10	9	Neutrophil
CD86	GBM	0.728161256	1.04E-27	9	9	Neutrophil
FGL1	GBM	0.411298374	6.56E-08	8	9	Neutrophil
HMGB1	GBM	-0.198643502	0.011798698	7	9	Neutrophil
LGALS9	GBM	0.57026544	3.51E-15	6	9	Neutrophil
PD-L2	GBM	0.571015469	3.17E-15	5	9	Neutrophil
CD155	GBM	0.046856323	0.556285995	4	9	Neutrophil
CD112	GBM	0.293542717	1.65E-04	3	9	Neutrophil
SEMA4A	GBM	0.292549514	1.74E-04	2	9	Neutrophil
VEGFA	GBM	0.117490918	0.138971293	1	9	Neutrophil
CTLA4	HNSC	0.727497585	8.59E-87	18	10	Neutrophil
TIM3	HNSC	0.808476789	2.38E-121	17	10	Neutrophil
LAG3	HNSC	0.686962316	7.70E-74	16	10	Neutrophil
NRP1	HNSC	0.470017214	6.16E-30	15	10	Neutrophil
PD-1	HNSC	0.702177993	1.92E-78	14	10	Neutrophil
TIGIT	HNSC	0.756061939	2.03E-97	13	10	Neutrophil
VISTA	HNSC	0.235777305	5.31E-08	12	10	Neutrophil
PD-L1	HNSC	0.595341756	3.49E-51	11	10	Neutrophil
CD80	HNSC	0.806930843	1.53E-120	10	10	Neutrophil
CD86	HNSC	0.766436608	1.19E-101	9	10	Neutrophil
FGL1	HNSC	0.203955591	2.74E-06	8	10	Neutrophil
HMGB1	HNSC	0.016651803	0.70481263	7	10	Neutrophil
LGALS9	HNSC	0.614902507	2.12E-55	6	10	Neutrophil
PD-L2	HNSC	0.684675723	3.58E-73	5	10	Neutrophil
CD155	HNSC	-0.089413252	0.041538647	4	10	Neutrophil
CD112	HNSC	0.107817936	0.013898157	3	10	Neutrophil
SEMA4A	HNSC	0.018085411	0.680741134	2	10	Neutrophil
VEGFA	HNSC	-0.210925393	1.22E-06	1	10	Neutrophil
CTLA4	KICH	0.175921638	0.157675332	18	11	Neutrophil
TIM3	KICH	0.110907003	0.375328387	17	11	Neutrophil
LAG3	KICH	-0.048450057	0.699262228	16	11	Neutrophil
NRP1	KICH	0.163678113	0.189116641	15	11	Neutrophil
PD-1	KICH	0.103145941	0.40985296	14	11	Neutrophil
TIGIT	KICH	0.030957103	0.805101283	13	11	Neutrophil
VISTA	KICH	0.203799186	0.100732283	12	11	Neutrophil
PD-L1	KICH	0.047364576	0.705689403	11	11	Neutrophil
CD80	KICH	0.211191015	0.088717892	10	11	Neutrophil
CD86	KICH	0.204341927	0.099809184	9	11	Neutrophil
FGL1	KICH	0.005154142	0.967237968	8	11	Neutrophil
HMGB1	KICH	-0.12710573	0.309146618	7	11	Neutrophil
LGALS9	KICH	-0.019183801	0.878488022	6	11	Neutrophil
PD-L2	KICH	0.116668406	0.35087158	5	11	Neutrophil
CD155	KICH	-0.208642104	0.09272639	4	11	Neutrophil
CD112	KICH	-0.308255923	0.011799653	3	11	Neutrophil
SEMA4A	KICH	0.025696691	0.837723724	2	11	Neutrophil
VEGFA	KICH	0.34282434	0.004834777	1	11	Neutrophil
CTLA4	KIRC	0.558414854	5.00E-45	18	12	Neutrophil
TIM3	KIRC	0.212985222	6.95E-07	17	12	Neutrophil
LAG3	KIRC	0.45533815	1.22E-28	16	12	Neutrophil
NRP1	KIRC	0.254603303	2.48E-09	15	12	Neutrophil
PD-1	KIRC	0.467584135	2.63E-30	14	12	Neutrophil
TIGIT	KIRC	0.615855014	5.79E-57	13	12	Neutrophil
VISTA	KIRC	0.343647523	3.21E-16	12	12	Neutrophil
PD-L1	KIRC	0.41659112	8.65E-24	11	12	Neutrophil
CD80	KIRC	0.718285856	1.06E-85	10	12	Neutrophil
CD86	KIRC	0.703062817	1.19E-80	9	12	Neutrophil
FGL1	KIRC	-0.026694879	0.538579939	8	12	Neutrophil
HMGB1	KIRC	0.091574536	0.034545891	7	12	Neutrophil
LGALS9	KIRC	0.409801886	5.30E-23	6	12	Neutrophil
PD-L2	KIRC	0.73632168	3.88E-92	5	12	Neutrophil
CD155	KIRC	-0.01023941	0.81355192	4	12	Neutrophil
CD112	KIRC	-0.177702436	3.69E-05	3	12	Neutrophil
SEMA4A	KIRC	0.403798	2.54E-22	2	12	Neutrophil
VEGFA	KIRC	0.014783993	0.733455718	1	12	Neutrophil
CTLA4	KIRP	0.522788391	9.64E-22	18	13	Neutrophil
TIM3	KIRP	0.130766818	0.025958549	17	13	Neutrophil
LAG3	KIRP	0.454807573	3.28E-16	16	13	Neutrophil
NRP1	KIRP	0.284825643	8.14E-07	15	13	Neutrophil
PD-1	KIRP	0.361899338	2.11E-10	14	13	Neutrophil
TIGIT	KIRP	0.547045597	4.91E-24	13	13	Neutrophil
VISTA	KIRP	0.530770754	1.78E-22	12	13	Neutrophil
PD-L1	KIRP	0.072917756	0.215704816	11	13	Neutrophil
CD80	KIRP	0.580138878	1.76E-27	10	13	Neutrophil
CD86	KIRP	0.636641052	2.31E-34	9	13	Neutrophil
FGL1	KIRP	0.161830685	0.005741238	8	13	Neutrophil
HMGB1	KIRP	0.122724572	0.036725723	7	13	Neutrophil
LGALS9	KIRP	0.558240842	3.70E-25	6	13	Neutrophil
PD-L2	KIRP	0.551796848	1.66E-24	5	13	Neutrophil
CD155	KIRP	0.021752937	0.712214993	4	13	Neutrophil
CD112	KIRP	0.215786321	2.13E-04	3	13	Neutrophil
SEMA4A	KIRP	0.437130869	5.80E-15	2	13	Neutrophil
VEGFA	KIRP	0.014762158	0.802341124	1	13	Neutrophil
CTLA4	LGG	0.403732753	1.19E-21	18	14	Neutrophil
TIM3	LGG	0.813434053	4.72E-123	17	14	Neutrophil
LAG3	LGG	0.184046243	2.59E-05	16	14	Neutrophil
NRP1	LGG	0.212188787	1.15E-06	15	14	Neutrophil
PD-1	LGG	0.484036568	1.16E-31	14	14	Neutrophil
TIGIT	LGG	0.182855275	2.93E-05	13	14	Neutrophil
VISTA	LGG	0.489630285	1.83E-32	12	14	Neutrophil
PD-L1	LGG	0.595292673	8.61E-51	11	14	Neutrophil
CD80	LGG	0.571401241	4.68E-46	10	14	Neutrophil
CD86	LGG	0.820621777	5.33E-127	9	14	Neutrophil
FGL1	LGG	0.287634414	2.75E-11	8	14	Neutrophil
HMGB1	LGG	-0.163919708	1.84E-04	7	14	Neutrophil
LGALS9	LGG	0.676251347	3.12E-70	6	14	Neutrophil
PD-L2	LGG	0.742027161	2.52E-91	5	14	Neutrophil
CD155	LGG	0.11206358	0.01085133	4	14	Neutrophil
CD112	LGG	0.283642583	5.28E-11	3	14	Neutrophil
SEMA4A	LGG	-0.250753409	7.71E-09	2	14	Neutrophil
VEGFA	LGG	0.005586968	0.899253262	1	14	Neutrophil
CTLA4	LIHC	0.518667267	6.18E-27	18	15	Neutrophil
TIM3	LIHC	0.640942151	2.64E-44	17	15	Neutrophil
LAG3	LIHC	0.233099824	5.70E-06	16	15	Neutrophil
NRP1	LIHC	0.44128351	4.12E-19	15	15	Neutrophil
PD-1	LIHC	0.525333338	1.05E-27	14	15	Neutrophil
TIGIT	LIHC	0.541710014	1.12E-29	13	15	Neutrophil
VISTA	LIHC	0.431801935	2.78E-18	12	15	Neutrophil
PD-L1	LIHC	0.48680078	1.80E-23	11	15	Neutrophil
CD80	LIHC	0.697745473	2.06E-55	10	15	Neutrophil
CD86	LIHC	0.638229343	7.84E-44	9	15	Neutrophil
FGL1	LIHC	-0.052817499	0.310290716	8	15	Neutrophil
HMGB1	LIHC	0.00546956	0.916378637	7	15	Neutrophil
LGALS9	LIHC	0.5907538	2.83E-36	6	15	Neutrophil
PD-L2	LIHC	0.479938553	9.02E-23	5	15	Neutrophil
CD155	LIHC	-0.222617775	1.51E-05	4	15	Neutrophil
CD112	LIHC	0.018433885	0.723418616	3	15	Neutrophil
SEMA4A	LIHC	0.598646416	1.91E-37	2	15	Neutrophil
VEGFA	LIHC	0.224916987	1.22E-05	1	15	Neutrophil
[truncated: 1,459 more rows]
