# Supplementary material for: Pan-cancer analysis of co-inhibitory molecules revealing their potential prognostic and clinical values in immunotherapy
Source: Front Immunol. 2025 Mar 24;16:1544104. doi: 10.3389/fimmu.2025.1544104 (PMC11973099; doi:10.3389/fimmu.2025.1544104)
Supplement: Supplementary file 5 [file DataSheet5.csv]

Supplementary Table 5. Relationship between co-inhibitory molecules and immune cell infiltration from CIBERSORT-ABS
.row.names	.col.names	r	p.value	.row.id	.col.id	Cell
CTLA4	ACC	0.047029946	0.680649933	18	1	B cell naive
TIM3	ACC	-0.246201099	0.028728678	17	1	B cell naive
LAG3	ACC	0.098534217	0.387622573	16	1	B cell naive
NRP1	ACC	0.006832129	0.952348327	15	1	B cell naive
PD-1	ACC	0.021493701	0.850863439	14	1	B cell naive
TIGIT	ACC	0.064718416	0.570948106	13	1	B cell naive
VISTA	ACC	0.079993357	0.483435329	12	1	B cell naive
PD-L1	ACC	0.082427553	0.470180862	11	1	B cell naive
CD80	ACC	-0.03771092	0.741432566	10	1	B cell naive
CD86	ACC	-0.206943855	0.0672645	9	1	B cell naive
FGL1	ACC	0.053471654	0.639765888	8	1	B cell naive
HMGB1	ACC	-0.043266079	0.704981097	7	1	B cell naive
LGALS9	ACC	-0.060144738	0.598516941	6	1	B cell naive
PD-L2	ACC	-0.003367197	0.976504625	5	1	B cell naive
CD155	ACC	0.077316727	0.498236294	4	1	B cell naive
CD112	ACC	-0.017526429	0.878156128	3	1	B cell naive
SEMA4A	ACC	0.077121174	0.499326828	2	1	B cell naive
VEGFA	ACC	0.22195254	0.049309207	1	1	B cell naive
CTLA4	BLCA	0.175677969	3.63E-04	18	2	B cell naive
TIM3	BLCA	0.125603023	0.01110629	17	2	B cell naive
LAG3	BLCA	0.10821351	0.02885066	16	2	B cell naive
NRP1	BLCA	0.179367128	2.71E-04	15	2	B cell naive
PD-1	BLCA	0.194145022	7.91E-05	14	2	B cell naive
TIGIT	BLCA	0.206243439	2.69E-05	13	2	B cell naive
VISTA	BLCA	0.037655455	0.448128739	12	2	B cell naive
PD-L1	BLCA	0.097992655	0.047923657	11	2	B cell naive
CD80	BLCA	0.141041252	0.004311348	10	2	B cell naive
CD86	BLCA	0.105975305	0.032350045	9	2	B cell naive
FGL1	BLCA	0.041355374	0.404770725	8	2	B cell naive
HMGB1	BLCA	-0.036726426	0.459414649	7	2	B cell naive
LGALS9	BLCA	-0.029956466	0.546262623	6	2	B cell naive
PD-L2	BLCA	0.13791247	0.00526276	5	2	B cell naive
CD155	BLCA	0.06066582	0.22142171	4	2	B cell naive
CD112	BLCA	0.047711351	0.336394884	3	2	B cell naive
SEMA4A	BLCA	-0.195898612	6.79E-05	2	2	B cell naive
VEGFA	BLCA	-0.176319528	3.45E-04	1	2	B cell naive
CTLA4	BRCA	0.269096374	1.38E-19	18	3	B cell naive
TIM3	BRCA	0.067334115	0.02600866	17	3	B cell naive
LAG3	BRCA	0.103760217	5.91E-04	16	3	B cell naive
NRP1	BRCA	0.222627998	9.66E-14	15	3	B cell naive
PD-1	BRCA	0.290005802	1.27E-22	14	3	B cell naive
TIGIT	BRCA	0.351133301	4.59E-33	13	3	B cell naive
VISTA	BRCA	0.257631934	4.96E-18	12	3	B cell naive
PD-L1	BRCA	0.308447671	1.60E-25	11	3	B cell naive
CD80	BRCA	0.143371718	1.94E-06	10	3	B cell naive
CD86	BRCA	0.1234116	4.29E-05	9	3	B cell naive
FGL1	BRCA	0.02337549	0.440097979	8	3	B cell naive
HMGB1	BRCA	0.097572709	0.001238657	7	3	B cell naive
LGALS9	BRCA	0.147675057	9.41E-07	6	3	B cell naive
PD-L2	BRCA	0.266192894	3.48E-19	5	3	B cell naive
CD155	BRCA	-0.129994385	1.62E-05	4	3	B cell naive
CD112	BRCA	-0.055053317	0.068851915	3	3	B cell naive
SEMA4A	BRCA	0.09354445	0.001962279	2	3	B cell naive
VEGFA	BRCA	-0.125087329	3.37E-05	1	3	B cell naive
CTLA4	CESC	-0.091010758	0.113289859	18	4	B cell naive
TIM3	CESC	-0.150197546	0.008718728	17	4	B cell naive
LAG3	CESC	-0.076868998	0.181316021	16	4	B cell naive
NRP1	CESC	0.008313262	0.885222481	15	4	B cell naive
PD-1	CESC	-0.02783388	0.628815516	14	4	B cell naive
TIGIT	CESC	-0.047363021	0.410586258	13	4	B cell naive
VISTA	CESC	-0.181200095	0.001510704	12	4	B cell naive
PD-L1	CESC	-0.118336721	0.039205649	11	4	B cell naive
CD80	CESC	-0.100796405	0.079314627	10	4	B cell naive
CD86	CESC	-0.152021903	0.007927965	9	4	B cell naive
FGL1	CESC	-0.05731022	0.319279246	8	4	B cell naive
HMGB1	CESC	0.049595094	0.388859193	7	4	B cell naive
LGALS9	CESC	0.111747384	0.051599975	6	4	B cell naive
PD-L2	CESC	-0.141925286	0.0132526	5	4	B cell naive
CD155	CESC	-0.118256329	0.03934015	4	4	B cell naive
CD112	CESC	0.026949001	0.63976943	3	4	B cell naive
SEMA4A	CESC	-0.069417007	0.227510325	2	4	B cell naive
VEGFA	CESC	-0.066640622	0.246692516	1	4	B cell naive
CTLA4	CHOL	0.210799622	0.217171215	18	5	B cell naive
TIM3	CHOL	-0.134333092	0.434741553	17	5	B cell naive
LAG3	CHOL	0.205632965	0.228912675	16	5	B cell naive
NRP1	CHOL	-0.158099716	0.357086499	15	5	B cell naive
PD-1	CHOL	0.044949919	0.794622466	14	5	B cell naive
TIGIT	CHOL	0.233274582	0.170927928	13	5	B cell naive
VISTA	CHOL	0.293724473	0.082081368	12	5	B cell naive
PD-L1	CHOL	-0.06664988	0.699336644	11	5	B cell naive
CD80	CHOL	-0.077758194	0.652157191	10	5	B cell naive
CD86	CHOL	-0.03513327	0.8388046	9	5	B cell naive
FGL1	CHOL	0.068716543	0.69046817	8	5	B cell naive
HMGB1	CHOL	0.102816482	0.550699442	7	5	B cell naive
LGALS9	CHOL	-0.075174865	0.663019292	6	5	B cell naive
PD-L2	CHOL	0.171533026	0.317157978	5	5	B cell naive
CD155	CHOL	-0.06303322	0.714950521	4	5	B cell naive
CD112	CHOL	-0.201499639	0.238611156	3	5	B cell naive
SEMA4A	CHOL	0.132783095	0.440108764	2	5	B cell naive
VEGFA	CHOL	-0.043916588	0.799246204	1	5	B cell naive
CTLA4	COAD	0.228982317	9.14E-07	18	6	B cell naive
TIM3	COAD	0.241250793	2.22E-07	17	6	B cell naive
LAG3	COAD	0.181645959	1.07E-04	16	6	B cell naive
NRP1	COAD	0.269173736	6.57E-09	15	6	B cell naive
PD-1	COAD	0.225135195	1.40E-06	14	6	B cell naive
TIGIT	COAD	0.284425175	8.04E-10	13	6	B cell naive
VISTA	COAD	0.12776719	0.006648737	12	6	B cell naive
PD-L1	COAD	0.198185063	2.29E-05	11	6	B cell naive
CD80	COAD	0.215006894	4.18E-06	10	6	B cell naive
CD86	COAD	0.281092294	1.29E-09	9	6	B cell naive
FGL1	COAD	0.085158247	0.071116271	8	6	B cell naive
HMGB1	COAD	0.03046525	0.519174951	7	6	B cell naive
LGALS9	COAD	-0.102752956	0.029299858	6	6	B cell naive
PD-L2	COAD	0.248619387	9.12E-08	5	6	B cell naive
CD155	COAD	-0.097829466	0.038034505	4	6	B cell naive
CD112	COAD	-0.103317159	0.028418548	3	6	B cell naive
SEMA4A	COAD	0.073800051	0.117978844	2	6	B cell naive
VEGFA	COAD	-0.117489796	0.012629606	1	6	B cell naive
CTLA4	DLBC	0.137209807	0.352387637	18	7	B cell naive
TIM3	DLBC	-0.030484807	0.837036695	17	7	B cell naive
LAG3	DLBC	0.123742397	0.402063667	16	7	B cell naive
NRP1	DLBC	0.045304593	0.759785338	15	7	B cell naive
PD-1	DLBC	0.319329764	0.026942996	14	7	B cell naive
TIGIT	DLBC	0.254753814	0.080564352	13	7	B cell naive
VISTA	DLBC	-0.104020248	0.481688832	12	7	B cell naive
PD-L1	DLBC	-0.081198904	0.583251966	11	7	B cell naive
CD80	DLBC	-0.236722135	0.105244029	10	7	B cell naive
CD86	DLBC	-0.139351069	0.344851254	9	7	B cell naive
FGL1	DLBC	0.110612021	0.454192919	8	7	B cell naive
HMGB1	DLBC	0.090383791	0.541237045	7	7	B cell naive
LGALS9	DLBC	-0.208265892	0.155460956	6	7	B cell naive
PD-L2	DLBC	-0.202236549	0.168050742	5	7	B cell naive
CD155	DLBC	-0.106386906	0.471717448	4	7	B cell naive
CD112	DLBC	-0.2358769	0.106529215	3	7	B cell naive
SEMA4A	DLBC	-0.255880794	0.079187706	2	7	B cell naive
VEGFA	DLBC	0.079395736	0.591669592	1	7	B cell naive
CTLA4	ESCA	0.129341666	0.080139503	18	8	B cell naive
TIM3	ESCA	-0.022137598	0.765490121	17	8	B cell naive
LAG3	ESCA	-0.008811588	0.905501982	16	8	B cell naive
NRP1	ESCA	0.069752861	0.34677024	15	8	B cell naive
PD-1	ESCA	0.161062992	0.028950778	14	8	B cell naive
TIGIT	ESCA	0.174277438	0.017979518	13	8	B cell naive
VISTA	ESCA	-0.06505152	0.380313912	12	8	B cell naive
PD-L1	ESCA	-0.109170136	0.140165035	11	8	B cell naive
CD80	ESCA	0.031946411	0.666832715	10	8	B cell naive
CD86	ESCA	-0.105942613	0.15234042	9	8	B cell naive
FGL1	ESCA	0.187642042	0.010752164	8	8	B cell naive
HMGB1	ESCA	0.125585683	0.089385211	7	8	B cell naive
LGALS9	ESCA	0.258521858	3.95E-04	6	8	B cell naive
PD-L2	ESCA	-0.067719267	0.36104385	5	8	B cell naive
CD155	ESCA	0.142655933	0.053386196	4	8	B cell naive
CD112	ESCA	0.24733807	7.12E-04	3	8	B cell naive
SEMA4A	ESCA	-0.208168977	0.004573541	2	8	B cell naive
VEGFA	ESCA	-0.01498381	0.840013266	1	8	B cell naive
CTLA4	GBM	0.130032885	0.101240387	18	9	B cell naive
TIM3	GBM	0.073352988	0.356623714	17	9	B cell naive
LAG3	GBM	0.103104425	0.194488726	16	9	B cell naive
NRP1	GBM	-0.129042645	0.103889378	15	9	B cell naive
PD-1	GBM	0.051795942	0.515387123	14	9	B cell naive
TIGIT	GBM	0.050409737	0.52670658	13	9	B cell naive
VISTA	GBM	0.145835406	0.065757272	12	9	B cell naive
PD-L1	GBM	-0.158695695	0.045033613	11	9	B cell naive
CD80	GBM	0.03888497	0.625416369	10	9	B cell naive
CD86	GBM	0.036186798	0.649619596	9	9	B cell naive
FGL1	GBM	0.148001613	0.061802567	8	9	B cell naive
HMGB1	GBM	0.140944412	0.075448542	7	9	B cell naive
LGALS9	GBM	0.110699553	0.163450879	6	9	B cell naive
PD-L2	GBM	0.00751463	0.924863358	5	9	B cell naive
CD155	GBM	-0.145595403	0.066207867	4	9	B cell naive
CD112	GBM	-0.056026555	0.481630539	3	9	B cell naive
SEMA4A	GBM	0.177572458	0.024678027	2	9	B cell naive
VEGFA	GBM	-0.299869675	1.17E-04	1	9	B cell naive
CTLA4	HNSC	0.117656061	0.007234584	18	10	B cell naive
TIM3	HNSC	0.123981218	0.004635424	17	10	B cell naive
LAG3	HNSC	0.126417262	0.003884253	16	10	B cell naive
NRP1	HNSC	0.036124527	0.411047357	15	10	B cell naive
PD-1	HNSC	0.214376604	8.05E-07	14	10	B cell naive
TIGIT	HNSC	0.225234844	2.10E-07	13	10	B cell naive
VISTA	HNSC	-0.046138929	0.293646014	12	10	B cell naive
PD-L1	HNSC	0.109047822	0.012842308	11	10	B cell naive
CD80	HNSC	0.103869389	0.017821877	10	10	B cell naive
CD86	HNSC	0.075288274	0.086319537	9	10	B cell naive
FGL1	HNSC	-0.016251486	0.71158853	8	10	B cell naive
HMGB1	HNSC	0.020028332	0.648632442	7	10	B cell naive
LGALS9	HNSC	0.134768073	0.002071044	6	10	B cell naive
PD-L2	HNSC	0.06793068	0.121834906	5	10	B cell naive
CD155	HNSC	-0.197087471	5.96E-06	4	10	B cell naive
CD112	HNSC	-0.142837764	0.001090297	3	10	B cell naive
SEMA4A	HNSC	0.073531683	0.093931626	2	10	B cell naive
VEGFA	HNSC	-0.085197326	0.052178993	1	10	B cell naive
CTLA4	KICH	0.043624295	0.727990694	18	11	B cell naive
TIM3	KICH	-0.0542014	0.665567769	17	11	B cell naive
LAG3	KICH	0.032646161	0.794693633	16	11	B cell naive
NRP1	KICH	0.025920593	0.836329221	15	11	B cell naive
PD-1	KICH	-0.018067888	0.885507282	14	11	B cell naive
TIGIT	KICH	0.177392098	0.154176356	13	11	B cell naive
VISTA	KICH	0.045470693	0.716952149	12	11	B cell naive
PD-L1	KICH	0.016855696	0.893142084	11	11	B cell naive
CD80	KICH	0.157425903	0.206809748	10	11	B cell naive
CD86	KICH	-0.012803645	0.918729665	9	11	B cell naive
FGL1	KICH	-0.067522249	0.590102327	8	11	B cell naive
HMGB1	KICH	0.017732944	0.887615868	7	11	B cell naive
LGALS9	KICH	0.079599821	0.525216084	6	11	B cell naive
PD-L2	KICH	-0.10687806	0.39302644	5	11	B cell naive
CD155	KICH	0.203417124	0.101386071	4	11	B cell naive
CD112	KICH	0.139169145	0.265087527	3	11	B cell naive
SEMA4A	KICH	-0.060467458	0.629595883	2	11	B cell naive
VEGFA	KICH	-0.054995101	0.660967358	1	11	B cell naive
CTLA4	KIRC	-0.221239261	2.47E-07	18	12	B cell naive
TIM3	KIRC	-0.160980617	1.90E-04	17	12	B cell naive
LAG3	KIRC	-0.368688613	1.32E-18	16	12	B cell naive
NRP1	KIRC	0.27633337	8.50E-11	15	12	B cell naive
PD-1	KIRC	-0.363263125	4.53E-18	14	12	B cell naive
TIGIT	KIRC	-0.274107765	1.22E-10	13	12	B cell naive
VISTA	KIRC	-0.1279993	0.003072984	12	12	B cell naive
PD-L1	KIRC	0.055360974	0.201925321	11	12	B cell naive
CD80	KIRC	-0.092925532	0.03195615	10	12	B cell naive
CD86	KIRC	-0.1847833	1.76E-05	9	12	B cell naive
FGL1	KIRC	0.016488012	0.704103191	8	12	B cell naive
HMGB1	KIRC	0.088373908	0.041402959	7	12	B cell naive
LGALS9	KIRC	-0.197193117	4.50E-06	6	12	B cell naive
PD-L2	KIRC	-0.04031297	0.352946216	5	12	B cell naive
CD155	KIRC	-0.006493399	0.881110678	4	12	B cell naive
CD112	KIRC	-0.096145281	0.026444634	3	12	B cell naive
SEMA4A	KIRC	-0.268760446	2.85E-10	2	12	B cell naive
VEGFA	KIRC	0.083882879	0.05293483	1	12	B cell naive
CTLA4	KIRP	0.103492822	0.078486653	18	13	B cell naive
TIM3	KIRP	0.03867491	0.511817055	17	13	B cell naive
LAG3	KIRP	0.053958823	0.359884996	16	13	B cell naive
NRP1	KIRP	0.095625052	0.104135073	15	13	B cell naive
PD-1	KIRP	0.143716577	0.014302917	14	13	B cell naive
TIGIT	KIRP	0.126989506	0.030620216	13	13	B cell naive
VISTA	KIRP	0.043117337	0.464516053	12	13	B cell naive
PD-L1	KIRP	0.093151466	0.113443194	11	13	B cell naive
CD80	KIRP	0.164565499	0.004961456	10	13	B cell naive
CD86	KIRP	0.031277793	0.595785416	9	13	B cell naive
FGL1	KIRP	0.153990752	0.008621025	8	13	B cell naive
HMGB1	KIRP	-0.115818209	0.048789054	7	13	B cell naive
LGALS9	KIRP	-0.001710104	0.976867561	6	13	B cell naive
PD-L2	KIRP	0.160431115	0.006181389	5	13	B cell naive
CD155	KIRP	0.111839885	0.057130492	4	13	B cell naive
CD112	KIRP	0.043678972	0.458713276	3	13	B cell naive
SEMA4A	KIRP	0.065415458	0.266842386	2	13	B cell naive
VEGFA	KIRP	-0.028405191	0.629997026	1	13	B cell naive
CTLA4	LGG	0.016336449	0.711220412	18	14	B cell naive
TIM3	LGG	-0.004329167	0.921851505	17	14	B cell naive
LAG3	LGG	-0.016291706	0.711976099	16	14	B cell naive
NRP1	LGG	0.050399321	0.253120652	15	14	B cell naive
PD-1	LGG	0.097192213	0.027268175	14	14	B cell naive
TIGIT	LGG	0.073682146	0.094534035	13	14	B cell naive
VISTA	LGG	0.020842651	0.636671913	12	14	B cell naive
PD-L1	LGG	0.058729619	0.182861826	11	14	B cell naive
CD80	LGG	-7.55E-04	0.986340875	10	14	B cell naive
CD86	LGG	-0.031863098	0.470160137	9	14	B cell naive
FGL1	LGG	0.141185464	0.001302357	8	14	B cell naive
HMGB1	LGG	-0.135035955	0.002111532	7	14	B cell naive
LGALS9	LGG	0.016568467	0.707306305	6	14	B cell naive
PD-L2	LGG	0.002639839	0.952298769	5	14	B cell naive
CD155	LGG	0.086967002	0.04832926	4	14	B cell naive
CD112	LGG	0.01335064	0.762235678	3	14	B cell naive
SEMA4A	LGG	0.093644252	0.033444619	2	14	B cell naive
VEGFA	LGG	0.082486301	0.061154577	1	14	B cell naive
CTLA4	LIHC	0.089899918	0.083763564	18	15	B cell naive
TIM3	LIHC	0.09626561	0.063989439	17	15	B cell naive
LAG3	LIHC	-0.036972151	0.477720506	16	15	B cell naive
NRP1	LIHC	0.072567911	0.16305216	15	15	B cell naive
PD-1	LIHC	0.081279019	0.118088292	14	15	B cell naive
TIGIT	LIHC	0.136757763	0.008348142	13	15	B cell naive
VISTA	LIHC	0.072158424	0.165445455	12	15	B cell naive
PD-L1	LIHC	0.185786216	3.21E-04	11	15	B cell naive
CD80	LIHC	0.149821997	0.003823356	10	15	B cell naive
CD86	LIHC	0.100587712	0.052888468	9	15	B cell naive
FGL1	LIHC	0.14491018	0.005165563	8	15	B cell naive
HMGB1	LIHC	-0.016138468	0.756697786	7	15	B cell naive
LGALS9	LIHC	0.021871218	0.674559919	6	15	B cell naive
PD-L2	LIHC	0.108476517	0.036750849	5	15	B cell naive
CD155	LIHC	8.53E-04	0.986941339	4	15	B cell naive
CD112	LIHC	0.051824618	0.319486695	3	15	B cell naive
SEMA4A	LIHC	0.078698956	0.130259006	2	15	B cell naive
VEGFA	LIHC	0.022122275	0.671041393	1	15	B cell naive
CTLA4	LUAD	0.160594863	2.53E-04	18	16	B cell naive
TIM3	LUAD	0.036013577	0.414753661	17	16	B cell naive
LAG3	LUAD	0.085277089	0.053104897	16	16	B cell naive
NRP1	LUAD	-0.083110376	0.059463142	15	16	B cell naive
PD-1	LUAD	0.147616894	7.79E-04	14	16	B cell naive
TIGIT	LUAD	0.210142741	1.50E-06	13	16	B cell naive
VISTA	LUAD	0.045112556	0.30687584	12	16	B cell naive
PD-L1	LUAD	0.026383293	0.55025282	11	16	B cell naive
CD80	LUAD	0.106075941	0.016031632	10	16	B cell naive
CD86	LUAD	0.043764684	0.321568207	9	16	B cell naive
FGL1	LUAD	0.03190741	0.469975531	8	16	B cell naive
HMGB1	LUAD	0.018136659	0.68135123	7	16	B cell naive
LGALS9	LUAD	0.015381848	0.727658393	6	16	B cell naive
PD-L2	LUAD	0.081689515	0.063965189	5	16	B cell naive
CD155	LUAD	-0.019379242	0.660837218	4	16	B cell naive
CD112	LUAD	0.008864668	0.840943764	3	16	B cell naive
SEMA4A	LUAD	0.046048999	0.296933394	2	16	B cell naive
VEGFA	LUAD	-0.132279931	0.002631092	1	16	B cell naive
CTLA4	LUSC	0.212549509	1.58E-06	18	17	B cell naive
TIM3	LUSC	0.178476901	5.89E-05	17	17	B cell naive
LAG3	LUSC	0.137121468	0.002097492	16	17	B cell naive
NRP1	LUSC	0.034933044	0.435277646	15	17	B cell naive
PD-1	LUSC	0.222779995	4.72E-07	14	17	B cell naive
TIGIT	LUSC	0.230313347	1.86E-07	13	17	B cell naive
VISTA	LUSC	0.028142722	0.52969583	12	17	B cell naive
PD-L1	LUSC	0.139300577	0.001775442	11	17	B cell naive
CD80	LUSC	0.180182168	4.99E-05	10	17	B cell naive
CD86	LUSC	0.165482074	1.99E-04	9	17	B cell naive
FGL1	LUSC	0.054566714	0.222758415	8	17	B cell naive
HMGB1	LUSC	0.024884656	0.57842366	7	17	B cell naive
LGALS9	LUSC	0.163876415	2.30E-04	6	17	B cell naive
PD-L2	LUSC	0.150953844	6.99E-04	5	17	B cell naive
CD155	LUSC	-0.083333836	0.062343125	4	17	B cell naive
CD112	LUSC	-0.06142976	0.169800114	3	17	B cell naive
SEMA4A	LUSC	0.090445095	0.043018811	2	17	B cell naive
VEGFA	LUSC	-0.149261671	8.04E-04	1	17	B cell naive
CTLA4	MESO	0.123273	0.255317496	18	18	B cell naive
TIM3	MESO	-0.131887031	0.223339913	17	18	B cell naive
LAG3	MESO	-0.093001374	0.391571266	16	18	B cell naive
NRP1	MESO	0.125591438	0.246418797	15	18	B cell naive
PD-1	MESO	-0.049252653	0.650528094	14	18	B cell naive
TIGIT	MESO	0.106685808	0.325353241	13	18	B cell naive
VISTA	MESO	-0.024070279	0.824860897	12	18	B cell naive
PD-L1	MESO	0.173901636	0.107204649	11	18	B cell naive
CD80	MESO	0.015267757	0.888378275	10	18	B cell naive
CD86	MESO	-0.086253402	0.426983662	9	18	B cell naive
FGL1	MESO	-0.035277988	0.745640625	8	18	B cell naive
HMGB1	MESO	0.002129946	0.984378828	7	18	B cell naive
LGALS9	MESO	-0.038847959	0.720909431	6	18	B cell naive
PD-L2	MESO	0.011252902	0.917609617	5	18	B cell naive
CD155	MESO	-0.061749595	0.569916849	4	18	B cell naive
CD112	MESO	0.056773437	0.601454697	3	18	B cell naive
SEMA4A	MESO	-0.001244039	0.990875752	2	18	B cell naive
VEGFA	MESO	-0.094942829	0.381716813	1	18	B cell naive
CTLA4	OV	0.106844664	0.062807037	18	19	B cell naive
TIM3	OV	0.002442922	0.966165171	17	19	B cell naive
LAG3	OV	0.018012354	0.754441961	16	19	B cell naive
NRP1	OV	0.100137568	0.081307528	15	19	B cell naive
PD-1	OV	0.136528925	0.017227322	14	19	B cell naive
TIGIT	OV	0.134682376	0.01880839	13	19	B cell naive
VISTA	OV	0.04928149	0.391869075	12	19	B cell naive
PD-L1	OV	0.085676971	0.136114695	11	19	B cell naive
CD80	OV	0.033033254	0.566144878	10	19	B cell naive
CD86	OV	0.006721411	0.907089597	9	19	B cell naive
FGL1	OV	NA	NA	8	19	B cell naive
HMGB1	OV	0.003908152	0.945896684	7	19	B cell naive
LGALS9	OV	-0.049979467	0.385189255	6	19	B cell naive
PD-L2	OV	0.060670027	0.291685248	5	19	B cell naive
CD155	OV	0.133647029	0.019748998	4	19	B cell naive
CD112	OV	0.0644405	0.262673533	3	19	B cell naive
SEMA4A	OV	0.091536149	0.111214519	2	19	B cell naive
VEGFA	OV	-0.054127249	0.346939292	1	19	B cell naive
CTLA4	PAAD	0.552294527	1.33E-15	18	20	B cell naive
TIM3	PAAD	0.252497027	6.73E-04	17	20	B cell naive
LAG3	PAAD	0.357747023	9.46E-07	16	20	B cell naive
NRP1	PAAD	0.206096421	0.005780299	15	20	B cell naive
PD-1	PAAD	0.523246708	6.72E-14	14	20	B cell naive
TIGIT	PAAD	0.59154703	3.49E-18	13	20	B cell naive
VISTA	PAAD	0.250940658	7.29E-04	12	20	B cell naive
PD-L1	PAAD	0.155515595	0.038186468	11	20	B cell naive
CD80	PAAD	0.220810395	0.003057762	10	20	B cell naive
CD86	PAAD	0.295429401	6.24E-05	9	20	B cell naive
FGL1	PAAD	-0.014242541	0.850335767	8	20	B cell naive
HMGB1	PAAD	0.10480888	0.163828239	7	20	B cell naive
LGALS9	PAAD	-0.064343286	0.393502301	6	20	B cell naive
PD-L2	PAAD	0.310039327	2.54E-05	5	20	B cell naive
CD155	PAAD	-0.117840761	0.117213214	4	20	B cell naive
CD112	PAAD	-0.306881069	3.09E-05	3	20	B cell naive
SEMA4A	PAAD	0.154163986	0.039916434	2	20	B cell naive
VEGFA	PAAD	-0.285198117	1.14E-04	1	20	B cell naive
CTLA4	PCPG	0.075047696	0.318063985	18	21	B cell naive
TIM3	PCPG	0.028847444	0.70147629	17	21	B cell naive
LAG3	PCPG	-0.172077641	0.021260768	16	21	B cell naive
NRP1	PCPG	0.17055969	0.022448128	15	21	B cell naive
PD-1	PCPG	0.060647766	0.419971933	14	21	B cell naive
TIGIT	PCPG	0.046460563	0.536853021	13	21	B cell naive
VISTA	PCPG	0.266534098	3.10E-04	12	21	B cell naive
PD-L1	PCPG	0.041968398	0.576973438	11	21	B cell naive
CD80	PCPG	0.083080878	0.268868588	10	21	B cell naive
CD86	PCPG	0.008249093	0.912731365	9	21	B cell naive
FGL1	PCPG	0.114882309	0.125688584	8	21	B cell naive
HMGB1	PCPG	-0.104484267	0.163945524	7	21	B cell naive
LGALS9	PCPG	0.111976503	0.135608651	6	21	B cell naive
PD-L2	PCPG	0.184708866	0.013313936	5	21	B cell naive
CD155	PCPG	-0.00190592	0.979799044	4	21	B cell naive
CD112	PCPG	0.08410428	0.262995187	3	21	B cell naive
SEMA4A	PCPG	-0.139183033	0.063147588	2	21	B cell naive
VEGFA	PCPG	0.212307603	0.004328378	1	21	B cell naive
CTLA4	PRAD	0.127226979	0.004500834	18	22	B cell naive
TIM3	PRAD	0.135712208	0.002430037	17	22	B cell naive
LAG3	PRAD	-0.020540364	0.647806391	16	22	B cell naive
NRP1	PRAD	0.011444676	0.799103337	15	22	B cell naive
PD-1	PRAD	0.117971802	0.0084739	14	22	B cell naive
TIGIT	PRAD	0.241129528	5.25E-08	13	22	B cell naive
VISTA	PRAD	0.137244247	0.002166007	12	22	B cell naive
PD-L1	PRAD	0.351550604	6.65E-16	11	22	B cell naive
CD80	PRAD	0.191139212	1.79E-05	10	22	B cell naive
CD86	PRAD	0.212387633	1.77E-06	9	22	B cell naive
FGL1	PRAD	-0.001559481	0.972335895	8	22	B cell naive
HMGB1	PRAD	-0.178591055	6.24E-05	7	22	B cell naive
LGALS9	PRAD	0.06263537	0.163252804	6	22	B cell naive
PD-L2	PRAD	0.277714359	2.98E-10	5	22	B cell naive
CD155	PRAD	-0.055436518	0.217310697	4	22	B cell naive
CD112	PRAD	-0.226933018	3.17E-07	3	22	B cell naive
SEMA4A	PRAD	-0.072476906	0.10656689	2	22	B cell naive
VEGFA	PRAD	0.015788528	0.725500497	1	22	B cell naive
CTLA4	READ	0.334503444	1.54E-05	18	23	B cell naive
TIM3	READ	0.259423333	9.24E-04	17	23	B cell naive
LAG3	READ	0.175088134	0.026795831	16	23	B cell naive
NRP1	READ	0.204348067	0.009542952	15	23	B cell naive
PD-1	READ	0.255563261	0.001107704	14	23	B cell naive
TIGIT	READ	0.341597186	9.84E-06	13	23	B cell naive
VISTA	READ	0.101158923	0.20308714	12	23	B cell naive
PD-L1	READ	0.221590211	0.004861998	11	23	B cell naive
CD80	READ	0.240744151	0.002165413	10	23	B cell naive
CD86	READ	0.278445236	3.64E-04	9	23	B cell naive
FGL1	READ	0.131583107	0.097200725	8	23	B cell naive
HMGB1	READ	-0.095938986	0.227503904	7	23	B cell naive
LGALS9	READ	-0.040826887	0.608239215	6	23	B cell naive
PD-L2	READ	0.243720797	0.001898623	5	23	B cell naive
CD155	READ	-0.186534278	0.018188397	4	23	B cell naive
CD112	READ	-0.026354585	0.740791233	3	23	B cell naive
SEMA4A	READ	0.042846795	0.590596699	2	23	B cell naive
VEGFA	READ	-0.064105182	0.420620913	1	23	B cell naive
CTLA4	SARC	7.32E-04	0.990642377	18	24	B cell naive
TIM3	SARC	-0.219759615	3.66E-04	17	24	B cell naive
LAG3	SARC	-0.081430136	0.191441864	16	24	B cell naive
NRP1	SARC	0.072240633	0.246662622	15	24	B cell naive
PD-1	SARC	-0.010378434	0.867982506	14	24	B cell naive
TIGIT	SARC	0.00413824	0.947157437	13	24	B cell naive
VISTA	SARC	-0.006294178	0.919704271	12	24	B cell naive
PD-L1	SARC	-0.030832082	0.621367796	11	24	B cell naive
CD80	SARC	-0.102589621	0.099478524	10	24	B cell naive
CD86	SARC	-0.182162372	0.003259934	9	24	B cell naive
FGL1	SARC	0.091772284	0.140777709	8	24	B cell naive
HMGB1	SARC	0.045535833	0.465595733	7	24	B cell naive
LGALS9	SARC	-0.112483578	0.0707256	6	24	B cell naive
PD-L2	SARC	-0.183027593	0.003113383	5	24	B cell naive
CD155	SARC	-0.10857281	0.081155367	4	24	B cell naive
CD112	SARC	-0.096633193	0.120835977	3	24	B cell naive
SEMA4A	SARC	-0.08609189	0.167161506	2	24	B cell naive
VEGFA	SARC	-0.078667355	0.206997765	1	24	B cell naive
CTLA4	SKCM	0.123039683	0.007638835	18	25	B cell naive
TIM3	SKCM	0.025107815	0.587557034	17	25	B cell naive
LAG3	SKCM	0.031700096	0.493438341	16	25	B cell naive
NRP1	SKCM	0.099065746	0.031955894	15	25	B cell naive
PD-1	SKCM	0.099413271	0.031356115	14	25	B cell naive
TIGIT	SKCM	0.161981625	4.29E-04	13	25	B cell naive
VISTA	SKCM	0.122756277	0.007780757	12	25	B cell naive
PD-L1	SKCM	0.089699618	0.052221589	11	25	B cell naive
CD80	SKCM	0.135541415	0.003270587	10	25	B cell naive
CD86	SKCM	0.076427031	0.098303029	9	25	B cell naive
FGL1	SKCM	-0.004362799	0.924925758	8	25	B cell naive
HMGB1	SKCM	-0.045393262	0.326623609	7	25	B cell naive
LGALS9	SKCM	0.03069878	0.507197655	6	25	B cell naive
PD-L2	SKCM	0.09220453	0.045961854	5	25	B cell naive
CD155	SKCM	-0.125281862	0.006595112	4	25	B cell naive
CD112	SKCM	-0.10021156	0.030014736	3	25	B cell naive
SEMA4A	SKCM	0.0759956	0.100222139	2	25	B cell naive
VEGFA	SKCM	-0.183456225	6.43E-05	1	25	B cell naive
CTLA4	STAD	0.18700136	1.27E-04	18	26	B cell naive
TIM3	STAD	0.078282281	0.111302572	17	26	B cell naive
LAG3	STAD	0.07878797	0.10900443	16	26	B cell naive
NRP1	STAD	0.166919673	6.40E-04	15	26	B cell naive
PD-1	STAD	0.207080354	2.12E-05	14	26	B cell naive
TIGIT	STAD	0.276779541	9.82E-09	13	26	B cell naive
VISTA	STAD	0.146144998	0.002842666	12	26	B cell naive
PD-L1	STAD	0.034817199	0.479345644	11	26	B cell naive
CD80	STAD	0.174252426	3.62E-04	10	26	B cell naive
CD86	STAD	0.100616437	0.040488342	9	26	B cell naive
FGL1	STAD	0.12153387	0.01824138	8	26	B cell naive
HMGB1	STAD	-0.110234129	0.024722299	7	26	B cell naive
LGALS9	STAD	-0.106486472	0.030088643	6	26	B cell naive
PD-L2	STAD	0.202935718	3.11E-05	5	26	B cell naive
CD155	STAD	-0.130280308	0.007875976	4	26	B cell naive
CD112	STAD	-0.117420476	0.016706419	3	26	B cell naive
SEMA4A	STAD	0.149184184	0.002311265	2	26	B cell naive
VEGFA	STAD	-0.052818238	0.283049827	1	26	B cell naive
CTLA4	TGCT	0.418571698	9.80E-08	18	27	B cell naive
TIM3	TGCT	0.174968663	0.03223039	17	27	B cell naive
LAG3	TGCT	0.399070084	4.23E-07	16	27	B cell naive
NRP1	TGCT	-0.17494377	0.032255325	15	27	B cell naive
PD-1	TGCT	0.463623839	2.30E-09	14	27	B cell naive
TIGIT	TGCT	0.509227175	2.85E-11	13	27	B cell naive
VISTA	TGCT	0.070679125	0.3900796	12	27	B cell naive
PD-L1	TGCT	0.354807395	8.39E-06	11	27	B cell naive
CD80	TGCT	0.259763699	0.001326806	10	27	B cell naive
CD86	TGCT	0.284322077	4.22E-04	9	27	B cell naive
FGL1	TGCT	-0.079887925	0.33115376	8	27	B cell naive
HMGB1	TGCT	-0.474263669	8.75E-10	7	27	B cell naive
LGALS9	TGCT	0.187571456	0.021533691	6	27	B cell naive
PD-L2	TGCT	0.322589193	5.67E-05	5	27	B cell naive
CD155	TGCT	0.325156692	4.91E-05	4	27	B cell naive
CD112	TGCT	-0.543888413	6.35E-13	3	27	B cell naive
SEMA4A	TGCT	0.400474741	3.82E-07	2	27	B cell naive
VEGFA	TGCT	-0.573251072	1.77E-14	1	27	B cell naive
CTLA4	THCA	0.187331558	2.44E-05	18	28	B cell naive
TIM3	THCA	0.119552526	0.007386942	17	28	B cell naive
LAG3	THCA	0.176402669	7.20E-05	16	28	B cell naive
NRP1	THCA	0.035196997	0.431814094	15	28	B cell naive
PD-1	THCA	0.179139745	5.52E-05	14	28	B cell naive
TIGIT	THCA	0.237319047	7.63E-08	13	28	B cell naive
VISTA	THCA	0.043481006	0.331416336	12	28	B cell naive
PD-L1	THCA	0.21703663	9.37E-07	11	28	B cell naive
CD80	THCA	0.164513662	2.17E-04	10	28	B cell naive
CD86	THCA	0.141573776	0.001488325	9	28	B cell naive
FGL1	THCA	0.00326219	0.941937014	8	28	B cell naive
HMGB1	THCA	-0.072880318	0.103233679	7	28	B cell naive
LGALS9	THCA	0.002077691	0.963000279	6	28	B cell naive
PD-L2	THCA	0.212722034	1.55E-06	5	28	B cell naive
CD155	THCA	-0.051936276	0.24589793	4	28	B cell naive
CD112	THCA	-0.208744364	2.44E-06	3	28	B cell naive
SEMA4A	THCA	-0.033816855	0.450099606	2	28	B cell naive
VEGFA	THCA	0.00115389	0.979446331	1	28	B cell naive
CTLA4	THYM	0.446066999	3.29E-07	18	29	B cell naive
TIM3	THYM	0.219755023	0.015880234	17	29	B cell naive
LAG3	THYM	0.240961078	0.008021795	16	29	B cell naive
NRP1	THYM	0.003458816	0.970091961	15	29	B cell naive
PD-1	THYM	-0.159040785	0.082735461	14	29	B cell naive
TIGIT	THYM	0.439833732	5.00E-07	13	29	B cell naive
VISTA	THYM	0.247231337	0.006482291	12	29	B cell naive
PD-L1	THYM	0.336244977	1.74E-04	11	29	B cell naive
CD80	THYM	0.395738456	7.69E-06	10	29	B cell naive
CD86	THYM	0.206409913	0.023706328	9	29	B cell naive
FGL1	THYM	-0.007064732	0.938956738	8	29	B cell naive
HMGB1	THYM	-0.332961876	2.03E-04	7	29	B cell naive
LGALS9	THYM	0.054915635	0.551359725	6	29	B cell naive
PD-L2	THYM	0.251134065	0.005662231	5	29	B cell naive
CD155	THYM	0.045981903	0.617992042	4	29	B cell naive
CD112	THYM	0.041404059	0.653428774	3	29	B cell naive
SEMA4A	THYM	0.256812442	0.004633845	2	29	B cell naive
VEGFA	THYM	0.090891018	0.323502925	1	29	B cell naive
CTLA4	UCEC	-0.026777402	0.537708498	18	30	B cell naive
TIM3	UCEC	-0.157458846	2.66E-04	17	30	B cell naive
LAG3	UCEC	-0.105699623	0.01472485	16	30	B cell naive
NRP1	UCEC	0.072460868	0.095001885	15	30	B cell naive
PD-1	UCEC	-0.090220153	0.037499089	14	30	B cell naive
TIGIT	UCEC	-0.032845479	0.449644929	13	30	B cell naive
VISTA	UCEC	-0.130670161	0.002529486	12	30	B cell naive
PD-L1	UCEC	0.081615298	0.059947649	11	30	B cell naive
CD80	UCEC	0.040602257	0.349953851	10	30	B cell naive
CD86	UCEC	-0.137905538	0.001429764	9	30	B cell naive
FGL1	UCEC	0.045293783	0.297048026	8	30	B cell naive
HMGB1	UCEC	0.092403316	0.033102205	7	30	B cell naive
LGALS9	UCEC	-0.18243784	2.30E-05	6	30	B cell naive
PD-L2	UCEC	-0.025594795	0.55582434	5	30	B cell naive
CD155	UCEC	0.03598036	0.407552913	4	30	B cell naive
CD112	UCEC	-0.092949239	0.032074158	3	30	B cell naive
SEMA4A	UCEC	-0.105076343	0.015324689	2	30	B cell naive
VEGFA	UCEC	0.15480421	3.39E-04	1	30	B cell naive
CTLA4	UCS	0.273171297	0.039783397	18	31	B cell naive
TIM3	UCS	-0.119314265	0.376690979	17	31	B cell naive
LAG3	UCS	-0.018184959	0.893194772	16	31	B cell naive
NRP1	UCS	0.052199991	0.699768319	15	31	B cell naive
PD-1	UCS	0.167000723	0.214370934	14	31	B cell naive
TIGIT	UCS	0.091578932	0.498080032	13	31	B cell naive
VISTA	UCS	0.115193213	0.393510937	12	31	B cell naive
PD-L1	UCS	0.094112604	0.486215392	11	31	B cell naive
CD80	UCS	-0.052331666	0.699046931	10	31	B cell naive
CD86	UCS	-0.113688702	0.399760054	9	31	B cell naive
FGL1	UCS	-0.004093988	0.975888195	8	31	B cell naive
HMGB1	UCS	-0.125921031	0.350642818	7	31	B cell naive
LGALS9	UCS	-0.207622521	0.121206574	6	31	B cell naive
PD-L2	UCS	-0.070646604	0.60152635	5	31	B cell naive
CD155	UCS	-0.186363126	0.165126921	4	31	B cell naive
CD112	UCS	-0.112772913	0.40359211	3	31	B cell naive
SEMA4A	UCS	-0.060507508	0.654794899	2	31	B cell naive
VEGFA	UCS	0.067506755	0.617819398	1	31	B cell naive
CTLA4	UVM	-0.136916986	0.225871687	18	32	B cell naive
TIM3	UVM	-0.300111178	0.006837062	17	32	B cell naive
LAG3	UVM	-0.280054654	0.011868602	16	32	B cell naive
NRP1	UVM	-0.181815711	0.106505884	15	32	B cell naive
PD-1	UVM	-0.348002116	0.001560813	14	32	B cell naive
TIGIT	UVM	-0.260987772	0.019372282	13	32	B cell naive
VISTA	UVM	-0.215393754	0.055008698	12	32	B cell naive
PD-L1	UVM	-0.281884456	0.011303799	11	32	B cell naive
CD80	UVM	-0.164878368	0.143869973	10	32	B cell naive
CD86	UVM	-0.268362937	0.016090228	9	32	B cell naive
FGL1	UVM	0.025953503	0.819241861	8	32	B cell naive
HMGB1	UVM	-0.114279409	0.312796974	7	32	B cell naive
LGALS9	UVM	-0.195836267	0.081693137	6	32	B cell naive
PD-L2	UVM	-0.181637484	0.106855311	5	32	B cell naive
CD155	UVM	0.091870284	0.417654994	4	32	B cell naive
CD112	UVM	0.172607296	0.125753265	3	32	B cell naive
SEMA4A	UVM	-4.99E-04	0.996494689	2	32	B cell naive
VEGFA	UVM	-0.099165725	0.381483836	1	32	B cell naive
CTLA4	ACC	0.027332521	0.811020912	18	1	B cell memory
TIM3	ACC	0.215623385	0.056330453	17	1	B cell memory
LAG3	ACC	-0.081732931	0.473942966	16	1	B cell memory
NRP1	ACC	0.074362641	0.5148417	15	1	B cell memory
PD-1	ACC	0.032979621	0.77293684	14	1	B cell memory
TIGIT	ACC	-0.004839008	0.966239829	13	1	B cell memory
VISTA	ACC	-0.042525252	0.709806094	12	1	B cell memory
PD-L1	ACC	-0.164355805	0.147783517	11	1	B cell memory
CD80	ACC	-0.065051303	0.568964924	10	1	B cell memory
CD86	ACC	0.217772267	0.053860393	9	1	B cell memory
FGL1	ACC	0.082676323	0.468837459	8	1	B cell memory
HMGB1	ACC	0.207404852	0.066643613	7	1	B cell memory
LGALS9	ACC	0.066709604	0.559133936	6	1	B cell memory
PD-L2	ACC	0.075003992	0.511212761	5	1	B cell memory
CD155	ACC	-0.031309594	0.784148216	4	1	B cell memory
CD112	ACC	0.027671573	0.80872096	3	1	B cell memory
SEMA4A	ACC	0.010254316	0.92853201	2	1	B cell memory
VEGFA	ACC	-0.239619238	0.033426168	1	1	B cell memory
CTLA4	BLCA	0.181456739	2.29E-04	18	2	B cell memory
TIM3	BLCA	0.191155585	1.02E-04	17	2	B cell memory
LAG3	BLCA	0.142088123	0.004029559	16	2	B cell memory
NRP1	BLCA	-0.03402134	0.493162562	15	2	B cell memory
PD-1	BLCA	0.179013236	2.79E-04	14	2	B cell memory
TIGIT	BLCA	0.184684669	1.76E-04	13	2	B cell memory
VISTA	BLCA	0.220291157	7.08E-06	12	2	B cell memory
PD-L1	BLCA	-0.006207851	0.900516478	11	2	B cell memory
CD80	BLCA	0.162287387	0.001002509	10	2	B cell memory
CD86	BLCA	0.229233369	2.89E-06	9	2	B cell memory
FGL1	BLCA	0.108598638	0.028282492	8	2	B cell memory
HMGB1	BLCA	-0.05071011	0.30687133	7	2	B cell memory
LGALS9	BLCA	0.170787087	5.31E-04	6	2	B cell memory
PD-L2	BLCA	0.130339302	0.008391429	5	2	B cell memory
CD155	BLCA	-0.109081508	0.027583723	4	2	B cell memory
CD112	BLCA	0.02995274	0.546312566	3	2	B cell memory
SEMA4A	BLCA	0.163415983	9.23E-04	2	2	B cell memory
VEGFA	BLCA	-0.186077067	1.57E-04	1	2	B cell memory
CTLA4	BRCA	0.270626391	8.45E-20	18	3	B cell memory
TIM3	BRCA	0.195664088	6.82E-11	17	3	B cell memory
LAG3	BRCA	0.236881627	2.09E-15	16	3	B cell memory
NRP1	BRCA	-0.049934153	0.098944785	15	3	B cell memory
PD-1	BRCA	0.29341153	3.84E-23	14	3	B cell memory
TIGIT	BRCA	0.25012084	4.72E-17	13	3	B cell memory
VISTA	BRCA	0.300993381	2.52E-24	12	3	B cell memory
PD-L1	BRCA	0.094949172	0.001674647	11	3	B cell memory
CD80	BRCA	0.158228737	1.45E-07	10	3	B cell memory
CD86	BRCA	0.244972002	2.12E-16	9	3	B cell memory
FGL1	BRCA	-0.020940016	0.48920607	8	3	B cell memory
HMGB1	BRCA	-0.02219702	0.463499689	7	3	B cell memory
LGALS9	BRCA	0.234071469	4.55E-15	6	3	B cell memory
PD-L2	BRCA	0.190643271	2.10E-10	5	3	B cell memory
CD155	BRCA	0.062300484	0.039462427	4	3	B cell memory
CD112	BRCA	-0.078248509	0.00965497	3	3	B cell memory
SEMA4A	BRCA	0.101876301	7.44E-04	2	3	B cell memory
VEGFA	BRCA	-0.050283378	0.09660402	1	3	B cell memory
CTLA4	CESC	0.383611258	4.28E-12	18	4	B cell memory
TIM3	CESC	0.321985912	9.21E-09	17	4	B cell memory
LAG3	CESC	0.268228107	2.09E-06	16	4	B cell memory
NRP1	CESC	-0.067847787	0.238217944	15	4	B cell memory
PD-1	CESC	0.267316189	2.27E-06	14	4	B cell memory
TIGIT	CESC	0.310312837	3.29E-08	13	4	B cell memory
VISTA	CESC	0.298963647	1.08E-07	12	4	B cell memory
PD-L1	CESC	0.150353196	0.008648625	11	4	B cell memory
CD80	CESC	0.320900056	1.04E-08	10	4	B cell memory
CD86	CESC	0.383825023	4.15E-12	9	4	B cell memory
FGL1	CESC	-0.053410643	0.35336992	8	4	B cell memory
HMGB1	CESC	0.002620594	0.963706014	7	4	B cell memory
LGALS9	CESC	0.175845388	0.002088483	6	4	B cell memory
PD-L2	CESC	0.261122537	3.94E-06	5	4	B cell memory
CD155	CESC	-0.084045904	0.143757308	4	4	B cell memory
CD112	CESC	-0.080861758	0.159614667	3	4	B cell memory
SEMA4A	CESC	0.221466949	9.86E-05	2	4	B cell memory
VEGFA	CESC	-0.111431028	0.052269063	1	4	B cell memory
CTLA4	CHOL	0.339655944	0.04269187	18	5	B cell memory
TIM3	CHOL	0.459566213	0.004806355	17	5	B cell memory
LAG3	CHOL	0.090943182	0.597848452	16	5	B cell memory
NRP1	CHOL	0.321736768	0.055681563	15	5	B cell memory
PD-1	CHOL	0.31580862	0.060611618	14	5	B cell memory
TIGIT	CHOL	0.408907493	0.013279344	13	5	B cell memory
VISTA	CHOL	0.407829647	0.013548081	12	5	B cell memory
PD-L1	CHOL	0.42318894	0.010122211	11	5	B cell memory
CD80	CHOL	0.432620085	0.00840788	10	5	B cell memory
CD86	CHOL	0.558727964	3.98E-04	9	5	B cell memory
FGL1	CHOL	-0.100509057	0.559723901	8	5	B cell memory
HMGB1	CHOL	-0.1767666	0.302391376	7	5	B cell memory
LGALS9	CHOL	0.126916263	0.460749239	6	5	B cell memory
PD-L2	CHOL	0.416587139	0.011491736	5	5	B cell memory
CD155	CHOL	-0.011721566	0.945905376	4	5	B cell memory
CD112	CHOL	-0.078952155	0.647160496	3	5	B cell memory
SEMA4A	CHOL	0.179057021	0.296068701	2	5	B cell memory
VEGFA	CHOL	-0.352051163	0.035230541	1	5	B cell memory
CTLA4	COAD	0.147020518	0.001765333	18	6	B cell memory
TIM3	COAD	0.118040866	0.012216552	17	6	B cell memory
LAG3	COAD	0.107566084	0.022483461	16	6	B cell memory
NRP1	COAD	0.088999125	0.059234281	15	6	B cell memory
PD-1	COAD	0.119126703	0.011437434	14	6	B cell memory
TIGIT	COAD	0.146207942	0.001873162	13	6	B cell memory
VISTA	COAD	0.120022418	0.010828161	12	6	B cell memory
PD-L1	COAD	0.016618742	0.725152881	11	6	B cell memory
CD80	COAD	0.105508428	0.025208206	10	6	B cell memory
CD86	COAD	0.099996743	0.03394965	9	6	B cell memory
FGL1	COAD	-0.03287979	0.486595511	8	6	B cell memory
HMGB1	COAD	-0.043677113	0.355280338	7	6	B cell memory
LGALS9	COAD	0.092750096	0.049264596	6	6	B cell memory
PD-L2	COAD	0.110910705	0.018597974	5	6	B cell memory
CD155	COAD	0.060725151	0.198520208	4	6	B cell memory
CD112	COAD	0.073050543	0.121768279	3	6	B cell memory
SEMA4A	COAD	0.086274902	0.067476449	2	6	B cell memory
VEGFA	COAD	0.023123294	0.624685775	1	6	B cell memory
CTLA4	DLBC	-0.056773773	0.701511198	18	7	B cell memory
TIM3	DLBC	-0.315566652	0.028900371	17	7	B cell memory
LAG3	DLBC	-0.337928789	0.018819086	16	7	B cell memory
NRP1	DLBC	0.133847156	0.364424423	15	7	B cell memory
PD-1	DLBC	-0.208749457	0.154482078	14	7	B cell memory
TIGIT	DLBC	-0.198762484	0.175632681	13	7	B cell memory
VISTA	DLBC	-0.146439427	0.320619398	12	7	B cell memory
PD-L1	DLBC	0.171732523	0.243157665	11	7	B cell memory
CD80	DLBC	0.291250543	0.044597831	10	7	B cell memory
CD86	DLBC	0.005753365	0.969041822	9	7	B cell memory
FGL1	DLBC	-0.222865542	0.127864223	8	7	B cell memory
HMGB1	DLBC	-0.150238819	0.308085585	7	7	B cell memory
LGALS9	DLBC	-0.063721233	0.666996135	6	7	B cell memory
PD-L2	DLBC	-0.030720799	0.835792457	5	7	B cell memory
CD155	DLBC	-0.087820234	0.55281524	4	7	B cell memory
CD112	DLBC	-0.114633087	0.43784993	3	7	B cell memory
SEMA4A	DLBC	0.15588363	0.29005105	2	7	B cell memory
VEGFA	DLBC	0.229374729	0.116821528	1	7	B cell memory
CTLA4	ESCA	0.33088405	4.48E-06	18	8	B cell memory
TIM3	ESCA	0.348683776	1.23E-06	17	8	B cell memory
LAG3	ESCA	0.335168321	3.31E-06	16	8	B cell memory
NRP1	ESCA	0.180835763	0.014027963	15	8	B cell memory
PD-1	ESCA	0.400827549	1.72E-08	14	8	B cell memory
TIGIT	ESCA	0.397345675	2.34E-08	13	8	B cell memory
VISTA	ESCA	0.274518655	1.63E-04	12	8	B cell memory
PD-L1	ESCA	0.192375344	0.008891292	11	8	B cell memory
CD80	ESCA	0.338929709	2.52E-06	10	8	B cell memory
CD86	ESCA	0.30719044	2.22E-05	9	8	B cell memory
FGL1	ESCA	0.007134132	0.923430184	8	8	B cell memory
HMGB1	ESCA	-0.025457438	0.731580554	7	8	B cell memory
LGALS9	ESCA	0.366717232	3.06E-07	6	8	B cell memory
PD-L2	ESCA	0.189351295	0.010043917	5	8	B cell memory
CD155	ESCA	-0.039809024	0.591593233	4	8	B cell memory
CD112	ESCA	0.156590354	0.033776272	3	8	B cell memory
SEMA4A	ESCA	0.019375614	0.794048526	2	8	B cell memory
VEGFA	ESCA	-0.065027912	0.380487192	1	8	B cell memory
CTLA4	GBM	-0.080787744	0.309847649	18	9	B cell memory
TIM3	GBM	0.050772997	0.523728166	17	9	B cell memory
LAG3	GBM	-0.161213485	0.041694206	16	9	B cell memory
NRP1	GBM	0.25955642	9.18E-04	15	9	B cell memory
PD-1	GBM	-0.058893126	0.459453433	14	9	B cell memory
TIGIT	GBM	-0.06124701	0.441674583	13	9	B cell memory
VISTA	GBM	-0.035770806	0.653384796	12	9	B cell memory
PD-L1	GBM	0.260076744	8.96E-04	11	9	B cell memory
CD80	GBM	-0.017755322	0.823655634	10	9	B cell memory
CD86	GBM	0.063138365	0.427676447	9	9	B cell memory
FGL1	GBM	0.00853598	0.914687495	8	9	B cell memory
HMGB1	GBM	-0.132041623	0.096030677	7	9	B cell memory
LGALS9	GBM	0.040023697	0.615318589	6	9	B cell memory
PD-L2	GBM	0.053252192	0.503631893	5	9	B cell memory
CD155	GBM	0.209958745	0.00770484	4	9	B cell memory
CD112	GBM	0.198225419	0.01198109	3	9	B cell memory
SEMA4A	GBM	-0.093327921	0.240465941	2	9	B cell memory
VEGFA	GBM	0.290893751	1.90E-04	1	9	B cell memory
CTLA4	HNSC	0.237438872	4.25E-08	18	10	B cell memory
TIM3	HNSC	0.126326515	0.003910129	17	10	B cell memory
LAG3	HNSC	0.160935243	2.29E-04	16	10	B cell memory
NRP1	HNSC	-0.126196329	0.003947523	15	10	B cell memory
PD-1	HNSC	0.225708603	1.97E-07	14	10	B cell memory
TIGIT	HNSC	0.217053368	5.81E-07	13	10	B cell memory
VISTA	HNSC	0.160828966	2.31E-04	12	10	B cell memory
PD-L1	HNSC	-0.048111876	0.273466866	11	10	B cell memory
CD80	HNSC	0.112734558	0.010089023	10	10	B cell memory
CD86	HNSC	0.135731341	0.001921729	9	10	B cell memory
FGL1	HNSC	-0.103168164	0.018611777	8	10	B cell memory
HMGB1	HNSC	0.055153053	0.209256557	7	10	B cell memory
LGALS9	HNSC	0.290045141	1.54E-11	6	10	B cell memory
PD-L2	HNSC	-0.024683252	0.574391461	5	10	B cell memory
CD155	HNSC	-0.14725945	7.56E-04	4	10	B cell memory
CD112	HNSC	0.032304216	0.462297732	3	10	B cell memory
SEMA4A	HNSC	0.169881096	9.91E-05	2	10	B cell memory
VEGFA	HNSC	-0.075490879	0.085474464	1	10	B cell memory
CTLA4	KICH	0.128989791	0.301971082	18	11	B cell memory
TIM3	KICH	0.074635915	0.551448173	17	11	B cell memory
LAG3	KICH	0.166183056	0.182342756	16	11	B cell memory
NRP1	KICH	0.070964656	0.571245001	15	11	B cell memory
PD-1	KICH	0.176110619	0.157222387	14	11	B cell memory
TIGIT	KICH	0.14860788	0.233710662	13	11	B cell memory
VISTA	KICH	0.040891577	0.744429032	12	11	B cell memory
PD-L1	KICH	0.234609076	0.05794507	11	11	B cell memory
CD80	KICH	0.177667359	0.153527821	10	11	B cell memory
CD86	KICH	0.145092844	0.245080621	9	11	B cell memory
FGL1	KICH	0.013952875	0.911463093	8	11	B cell memory
HMGB1	KICH	0.150482565	0.227798322	7	11	B cell memory
LGALS9	KICH	0.008631364	0.945162346	6	11	B cell memory
PD-L2	KICH	0.180008861	0.148092739	5	11	B cell memory
CD155	KICH	-0.099709834	0.42570826	4	11	B cell memory
CD112	KICH	-0.213518864	0.085177343	3	11	B cell memory
SEMA4A	KICH	-0.012068288	0.923382836	2	11	B cell memory
VEGFA	KICH	0.073542349	0.557310534	1	11	B cell memory
CTLA4	KIRC	0.248114009	6.41E-09	18	12	B cell memory
TIM3	KIRC	0.051715156	0.233288026	17	12	B cell memory
LAG3	KIRC	0.198143919	4.04E-06	16	12	B cell memory
NRP1	KIRC	-0.248341648	6.20E-09	15	12	B cell memory
PD-1	KIRC	0.201362743	2.79E-06	14	12	B cell memory
TIGIT	KIRC	0.203380169	2.20E-06	13	12	B cell memory
VISTA	KIRC	0.10442197	0.01587813	12	12	B cell memory
PD-L1	KIRC	0.017290481	0.690427964	11	12	B cell memory
CD80	KIRC	0.163941885	1.44E-04	10	12	B cell memory
CD86	KIRC	0.223158734	1.93E-07	9	12	B cell memory
FGL1	KIRC	-0.011614614	0.789065997	8	12	B cell memory
HMGB1	KIRC	-0.014624635	0.736221503	7	12	B cell memory
LGALS9	KIRC	0.253055943	3.12E-09	6	12	B cell memory
PD-L2	KIRC	0.094567222	0.029034165	5	12	B cell memory
CD155	KIRC	0.131621832	0.002327975	4	12	B cell memory
CD112	KIRC	0.12358182	0.004271676	3	12	B cell memory
SEMA4A	KIRC	0.255822124	2.07E-09	2	12	B cell memory
VEGFA	KIRC	-0.128665361	0.002921541	1	12	B cell memory
CTLA4	KIRP	0.248355533	1.88E-05	18	13	B cell memory
TIM3	KIRP	0.07807831	0.184870138	17	13	B cell memory
LAG3	KIRP	0.224544217	1.15E-04	16	13	B cell memory
NRP1	KIRP	-0.031104846	0.597821155	15	13	B cell memory
PD-1	KIRP	0.140071407	0.016995436	14	13	B cell memory
TIGIT	KIRP	0.256568942	9.66E-06	13	13	B cell memory
VISTA	KIRP	0.197095636	7.38E-04	12	13	B cell memory
PD-L1	KIRP	-0.040709893	0.489844186	11	13	B cell memory
CD80	KIRP	0.206778917	3.93E-04	10	13	B cell memory
CD86	KIRP	0.297439622	2.46E-07	9	13	B cell memory
FGL1	KIRP	0.074812677	0.203980468	8	13	B cell memory
HMGB1	KIRP	0.17995942	0.002094336	7	13	B cell memory
LGALS9	KIRP	0.29881232	2.15E-07	6	13	B cell memory
PD-L2	KIRP	0.184627993	0.001590124	5	13	B cell memory
CD155	KIRP	-0.067075513	0.254868252	4	13	B cell memory
CD112	KIRP	0.09850588	0.094066916	3	13	B cell memory
SEMA4A	KIRP	0.178175527	0.002322773	2	13	B cell memory
VEGFA	KIRP	0.011488415	0.845547859	1	13	B cell memory
CTLA4	LGG	0.060297125	0.171434111	18	14	B cell memory
TIM3	LGG	0.137525975	0.001740318	17	14	B cell memory
LAG3	LGG	-0.032057432	0.467455341	16	14	B cell memory
NRP1	LGG	0.034249408	0.437549454	15	14	B cell memory
PD-1	LGG	0.002627709	0.952517696	14	14	B cell memory
TIGIT	LGG	-0.014393314	0.744290272	13	14	B cell memory
VISTA	LGG	0.042285161	0.337743381	12	14	B cell memory
PD-L1	LGG	0.069036796	0.117282963	11	14	B cell memory
CD80	LGG	0.059889808	0.17435103	10	14	B cell memory
CD86	LGG	0.141455267	0.001274472	9	14	B cell memory
FGL1	LGG	-0.040066418	0.363724194	8	14	B cell memory
HMGB1	LGG	0.053628856	0.223933757	7	14	B cell memory
LGALS9	LGG	0.124451951	0.004637907	6	14	B cell memory
PD-L2	LGG	0.12602869	0.004139652	5	14	B cell memory
CD155	LGG	-0.043354186	0.325660783	4	14	B cell memory
CD112	LGG	0.053461728	0.225382655	3	14	B cell memory
SEMA4A	LGG	-0.101038853	0.021706068	2	14	B cell memory
VEGFA	LGG	-0.071342926	0.105504797	1	14	B cell memory
CTLA4	LIHC	0.11026559	0.033739071	18	15	B cell memory
TIM3	LIHC	0.113114937	0.029376922	17	15	B cell memory
LAG3	LIHC	0.065812277	0.205968904	16	15	B cell memory
NRP1	LIHC	0.166228641	0.001311872	15	15	B cell memory
PD-1	LIHC	0.168708615	0.001106276	14	15	B cell memory
TIGIT	LIHC	0.095911601	0.06497788	13	15	B cell memory
VISTA	LIHC	0.076708614	0.140293226	12	15	B cell memory
PD-L1	LIHC	-0.090680232	0.081102273	11	15	B cell memory
CD80	LIHC	0.103268632	0.046844956	10	15	B cell memory
CD86	LIHC	0.141286704	0.006413081	9	15	B cell memory
FGL1	LIHC	-0.084253016	0.105182147	8	15	B cell memory
HMGB1	LIHC	0.065915215	0.205258885	7	15	B cell memory
LGALS9	LIHC	0.199794818	1.07E-04	6	15	B cell memory
PD-L2	LIHC	0.013570436	0.794466541	5	15	B cell memory
CD155	LIHC	-0.091718048	0.077669124	4	15	B cell memory
CD112	LIHC	0.149672092	0.003859131	3	15	B cell memory
SEMA4A	LIHC	0.220966825	1.75E-05	2	15	B cell memory
VEGFA	LIHC	0.078335242	0.132050015	1	15	B cell memory
CTLA4	LUAD	0.33552551	5.13E-15	18	16	B cell memory
TIM3	LUAD	0.212149949	1.18E-06	17	16	B cell memory
LAG3	LUAD	0.222864773	3.23E-07	16	16	B cell memory
NRP1	LUAD	0.012616598	0.775160123	15	16	B cell memory
PD-1	LUAD	0.331989111	1.02E-14	14	16	B cell memory
TIGIT	LUAD	0.389606097	4.09E-20	13	16	B cell memory
VISTA	LUAD	0.391262943	2.76E-20	12	16	B cell memory
PD-L1	LUAD	0.143518716	0.001090911	11	16	B cell memory
CD80	LUAD	0.255208065	4.23E-09	10	16	B cell memory
CD86	LUAD	0.236616197	5.51E-08	9	16	B cell memory
FGL1	LUAD	-0.092585652	0.035683928	8	16	B cell memory
HMGB1	LUAD	-0.063310046	0.151377735	7	16	B cell memory
LGALS9	LUAD	0.311073252	5.12E-13	6	16	B cell memory
PD-L2	LUAD	0.164005836	1.85E-04	5	16	B cell memory
CD155	LUAD	-0.12228973	0.005454517	4	16	B cell memory
CD112	LUAD	-0.006525834	0.882550765	3	16	B cell memory
SEMA4A	LUAD	0.178647415	4.56E-05	2	16	B cell memory
VEGFA	LUAD	-0.110607615	0.012015191	1	16	B cell memory
CTLA4	LUSC	0.304828612	3.11E-12	18	17	B cell memory
TIM3	LUSC	0.172317295	1.06E-04	17	17	B cell memory
LAG3	LUSC	0.155638484	4.72E-04	16	17	B cell memory
NRP1	LUSC	0.162956502	2.49E-04	15	17	B cell memory
PD-1	LUSC	0.260590932	3.20E-09	14	17	B cell memory
TIGIT	LUSC	0.293529322	2.06E-11	13	17	B cell memory
VISTA	LUSC	0.347961123	1.05E-15	12	17	B cell memory
PD-L1	LUSC	0.061963734	0.166112831	11	17	B cell memory
CD80	LUSC	0.193847758	1.24E-05	10	17	B cell memory
CD86	LUSC	0.221094239	5.78E-07	9	17	B cell memory
FGL1	LUSC	0.142335797	0.001402063	8	17	B cell memory
HMGB1	LUSC	-0.039839033	0.373549577	7	17	B cell memory
LGALS9	LUSC	0.244981397	2.78E-08	6	17	B cell memory
PD-L2	LUSC	0.074752616	0.09465264	5	17	B cell memory
CD155	LUSC	0.014672329	0.743207719	4	17	B cell memory
CD112	LUSC	0.193438134	1.30E-05	3	17	B cell memory
SEMA4A	LUSC	0.062957724	0.159409379	2	17	B cell memory
VEGFA	LUSC	0.009730534	0.828005782	1	17	B cell memory
CTLA4	MESO	0.120079096	0.267931926	18	18	B cell memory
TIM3	MESO	-0.037984012	0.726869349	17	18	B cell memory
LAG3	MESO	0.031791171	0.770047095	16	18	B cell memory
NRP1	MESO	-0.085994976	0.428375294	15	18	B cell memory
PD-1	MESO	0.073571705	0.498263613	14	18	B cell memory
TIGIT	MESO	0.020392208	0.851288814	13	18	B cell memory
VISTA	MESO	0.083711425	0.440784442	12	18	B cell memory
PD-L1	MESO	-0.123105037	0.255970594	11	18	B cell memory
CD80	MESO	0.074699385	0.491683601	10	18	B cell memory
CD86	MESO	-0.017187718	0.874449514	9	18	B cell memory
FGL1	MESO	0.105369503	0.331392258	8	18	B cell memory
HMGB1	MESO	0.064935558	0.550140646	7	18	B cell memory
LGALS9	MESO	0.062200934	0.567095115	6	18	B cell memory
PD-L2	MESO	-0.002659445	0.980496135	5	18	B cell memory
CD155	MESO	0.062811761	0.563286788	4	18	B cell memory
CD112	MESO	0.086915915	0.42342785	3	18	B cell memory
SEMA4A	MESO	0.045990538	0.672302114	2	18	B cell memory
VEGFA	MESO	-0.020392208	0.851288814	1	18	B cell memory
CTLA4	OV	0.106416969	0.06387309	18	19	B cell memory
TIM3	OV	0.16370763	0.004210917	17	19	B cell memory
LAG3	OV	0.139128242	0.015198748	16	19	B cell memory
NRP1	OV	0.018169776	0.752365493	15	19	B cell memory
PD-1	OV	0.087320229	0.128734523	14	19	B cell memory
TIGIT	OV	0.108386829	0.059083973	13	19	B cell memory
VISTA	OV	0.102133406	0.075391861	12	19	B cell memory
PD-L1	OV	0.053795872	0.349903713	11	19	B cell memory
CD80	OV	0.13210381	0.021226801	10	19	B cell memory
CD86	OV	0.174077789	0.002319578	9	19	B cell memory
FGL1	OV	NA	NA	8	19	B cell memory
HMGB1	OV	-0.032608758	0.571148036	7	19	B cell memory
LGALS9	OV	0.160215144	0.005109494	6	19	B cell memory
PD-L2	OV	0.119850275	0.036744989	5	19	B cell memory
CD155	OV	-0.063306903	0.271179478	4	19	B cell memory
CD112	OV	-0.028939802	0.615238999	3	19	B cell memory
SEMA4A	OV	0.032592627	0.571338577	2	19	B cell memory
VEGFA	OV	0.009118007	0.874199736	1	19	B cell memory
CTLA4	PAAD	0.065900332	0.382131172	18	20	B cell memory
TIM3	PAAD	0.076774923	0.308396229	17	20	B cell memory
LAG3	PAAD	-0.016239248	0.829653205	16	20	B cell memory
NRP1	PAAD	-0.107180371	0.154447829	15	20	B cell memory
PD-1	PAAD	0.095332478	0.205578214	14	20	B cell memory
TIGIT	PAAD	0.119936055	0.110793969	13	20	B cell memory
VISTA	PAAD	0.129872926	0.084017106	12	20	B cell memory
PD-L1	PAAD	-0.140171656	0.062017343	11	20	B cell memory
CD80	PAAD	0.014969673	0.842791282	10	20	B cell memory
CD86	PAAD	0.042380965	0.574319457	9	20	B cell memory
FGL1	PAAD	-0.128821139	0.086578767	8	20	B cell memory
HMGB1	PAAD	0.033851281	0.653735278	7	20	B cell memory
LGALS9	PAAD	0.268551868	2.90E-04	6	20	B cell memory
PD-L2	PAAD	-0.026058484	0.729889294	5	20	B cell memory
CD155	PAAD	-0.132161269	0.078653841	4	20	B cell memory
CD112	PAAD	0.123700391	0.099956167	3	20	B cell memory
SEMA4A	PAAD	0.151766447	0.043147317	2	20	B cell memory
VEGFA	PAAD	-0.012019907	0.873478613	1	20	B cell memory
CTLA4	PCPG	0.118653026	0.113662965	18	21	B cell memory
TIM3	PCPG	0.205084668	0.005887933	17	21	B cell memory
LAG3	PCPG	0.137179	0.06707988	16	21	B cell memory
NRP1	PCPG	-0.029750676	0.692595017	15	21	B cell memory
PD-1	PCPG	0.083918689	0.264053741	14	21	B cell memory
TIGIT	PCPG	0.192115202	0.009984556	13	21	B cell memory
VISTA	PCPG	0.060335913	0.422370508	12	21	B cell memory
PD-L1	PCPG	0.053851405	0.474019211	11	21	B cell memory
CD80	PCPG	0.159778129	0.032642402	10	21	B cell memory
CD86	PCPG	0.199970998	0.007277988	9	21	B cell memory
FGL1	PCPG	-0.056656208	0.451267671	8	21	B cell memory
HMGB1	PCPG	-0.015301345	0.83890389	7	21	B cell memory
LGALS9	PCPG	0.201238705	0.006908581	6	21	B cell memory
PD-L2	PCPG	0.169304843	0.023472416	5	21	B cell memory
CD155	PCPG	-0.045467715	0.545599334	4	21	B cell memory
CD112	PCPG	0.001393051	0.985234246	3	21	B cell memory
SEMA4A	PCPG	0.260900305	4.20E-04	2	21	B cell memory
VEGFA	PCPG	-0.214948672	0.003858266	1	21	B cell memory
CTLA4	PRAD	0.343076428	3.57E-15	18	22	B cell memory
TIM3	PRAD	0.284507195	1.04E-10	17	22	B cell memory
LAG3	PRAD	0.263028156	2.61E-09	16	22	B cell memory
NRP1	PRAD	0.099664513	0.026296139	15	22	B cell memory
PD-1	PRAD	0.328076642	6.18E-14	14	22	B cell memory
TIGIT	PRAD	0.349053006	1.10E-15	13	22	B cell memory
VISTA	PRAD	0.193386349	1.42E-05	12	22	B cell memory
PD-L1	PRAD	0.035109206	0.434816077	11	22	B cell memory
CD80	PRAD	0.243550696	3.82E-08	10	22	B cell memory
CD86	PRAD	0.274501561	4.84E-10	9	22	B cell memory
FGL1	PRAD	0.011090083	0.805200954	8	22	B cell memory
HMGB1	PRAD	0.156052067	4.80E-04	7	22	B cell memory
LGALS9	PRAD	0.33809314	9.36E-15	6	22	B cell memory
PD-L2	PRAD	0.199564834	7.36E-06	5	22	B cell memory
CD155	PRAD	-0.131983945	0.003199606	4	22	B cell memory
CD112	PRAD	-0.029826114	0.507073326	3	22	B cell memory
SEMA4A	PRAD	-0.018398525	0.682415425	2	22	B cell memory
VEGFA	PRAD	-0.198458016	8.29E-06	1	22	B cell memory
CTLA4	READ	-0.096752714	0.223567067	18	23	B cell memory
TIM3	READ	-0.09731199	0.220889408	17	23	B cell memory
LAG3	READ	0.010975498	0.890441234	16	23	B cell memory
NRP1	READ	-0.094232417	0.235918677	15	23	B cell memory
PD-1	READ	-0.038212735	0.631410485	14	23	B cell memory
TIGIT	READ	0.001124117	0.988744144	13	23	B cell memory
VISTA	READ	0.145327311	0.066714174	12	23	B cell memory
PD-L1	READ	-0.161594471	0.041207454	11	23	B cell memory
CD80	READ	-0.035466627	0.656143502	10	23	B cell memory
CD86	READ	-0.095766782	0.228343271	9	23	B cell memory
FGL1	READ	-0.108628783	0.171520745	8	23	B cell memory
HMGB1	READ	0.06442164	0.41832629	7	23	B cell memory
LGALS9	READ	0.184895492	0.0192505	6	23	B cell memory
PD-L2	READ	-0.054434713	0.494190454	5	23	B cell memory
CD155	READ	-0.023380541	0.76916726	4	23	B cell memory
CD112	READ	0.080197283	0.313408722	3	23	B cell memory
SEMA4A	READ	0.208979058	0.008001154	2	23	B cell memory
VEGFA	READ	-0.0327783	0.680723496	1	23	B cell memory
CTLA4	SARC	0.089837107	0.149382834	18	24	B cell memory
TIM3	SARC	0.195947107	0.001529679	17	24	B cell memory
LAG3	SARC	0.184906289	0.002815526	16	24	B cell memory
NRP1	SARC	-0.177682031	0.004123576	15	24	B cell memory
PD-1	SARC	0.108010094	0.08275339	14	24	B cell memory
TIGIT	SARC	0.082792787	0.18409211	13	24	B cell memory
VISTA	SARC	0.089198305	0.152309288	12	24	B cell memory
PD-L1	SARC	0.053972287	0.387021765	11	24	B cell memory
CD80	SARC	0.174766201	0.004791422	10	24	B cell memory
CD86	SARC	0.164250453	0.008082906	9	24	B cell memory
FGL1	SARC	0.068681616	0.270774608	8	24	B cell memory
HMGB1	SARC	0.060857245	0.329276688	7	24	B cell memory
LGALS9	SARC	0.161102462	0.009400243	6	24	B cell memory
PD-L2	SARC	0.106575582	0.086942044	5	24	B cell memory
CD155	SARC	0.030799653	0.621734923	4	24	B cell memory
CD112	SARC	0.09640304	0.121727734	3	24	B cell memory
SEMA4A	SARC	0.199452419	0.001251656	2	24	B cell memory
VEGFA	SARC	-0.064101857	0.304096096	1	24	B cell memory
CTLA4	SKCM	0.198619887	1.47E-05	18	25	B cell memory
TIM3	SKCM	0.297029059	5.23E-11	17	25	B cell memory
LAG3	SKCM	0.245242207	7.48E-08	16	25	B cell memory
NRP1	SKCM	0.141677635	0.002101015	15	25	B cell memory
PD-1	SKCM	0.295612345	6.52E-11	14	25	B cell memory
TIGIT	SKCM	0.332932055	1.33E-13	13	25	B cell memory
VISTA	SKCM	0.32237265	8.39E-13	12	25	B cell memory
PD-L1	SKCM	0.1665406	2.92E-04	11	25	B cell memory
CD80	SKCM	0.304891645	1.51E-11	10	25	B cell memory
CD86	SKCM	0.331274526	1.78E-13	9	25	B cell memory
FGL1	SKCM	0.017317335	0.708360756	8	25	B cell memory
HMGB1	SKCM	0.028719354	0.534977146	7	25	B cell memory
LGALS9	SKCM	0.330511978	2.04E-13	6	25	B cell memory
PD-L2	SKCM	0.24482168	7.89E-08	5	25	B cell memory
CD155	SKCM	-0.144126133	0.001752363	4	25	B cell memory
CD112	SKCM	0.039949518	0.388028073	3	25	B cell memory
SEMA4A	SKCM	0.303429611	1.91E-11	2	25	B cell memory
VEGFA	SKCM	-0.015243762	0.741956668	1	25	B cell memory
CTLA4	STAD	0.197975961	4.88E-05	18	26	B cell memory
TIM3	STAD	0.129384095	0.008317429	17	26	B cell memory
LAG3	STAD	0.190122487	9.74E-05	16	26	B cell memory
NRP1	STAD	0.123537435	0.011778462	15	26	B cell memory
PD-1	STAD	0.308405472	1.35E-10	14	26	B cell memory
TIGIT	STAD	0.337093075	1.74E-12	13	26	B cell memory
VISTA	STAD	0.372899108	3.88E-15	12	26	B cell memory
PD-L1	STAD	0.041802669	0.395665503	11	26	B cell memory
CD80	STAD	0.097696617	0.046702452	10	26	B cell memory
CD86	STAD	0.178818121	2.51E-04	9	26	B cell memory
FGL1	STAD	0.049521082	0.337598551	8	26	B cell memory
HMGB1	STAD	-0.11001511	0.025011485	7	26	B cell memory
LGALS9	STAD	0.208895232	1.79E-05	6	26	B cell memory
PD-L2	STAD	0.170633741	4.81E-04	5	26	B cell memory
CD155	STAD	-0.181307449	2.05E-04	4	26	B cell memory
CD112	STAD	-0.060096189	0.221834626	3	26	B cell memory
SEMA4A	STAD	0.177545245	2.78E-04	2	26	B cell memory
VEGFA	STAD	-0.299945137	4.49E-10	1	26	B cell memory
CTLA4	TGCT	0.076097351	0.354682639	18	27	B cell memory
TIM3	TGCT	0.043317833	0.598650639	17	27	B cell memory
LAG3	TGCT	0.04827704	0.55742767	16	27	B cell memory
NRP1	TGCT	0.160208275	0.050183416	15	27	B cell memory
PD-1	TGCT	0.081240121	0.323007986	14	27	B cell memory
TIGIT	TGCT	0.0439919	0.592967831	13	27	B cell memory
VISTA	TGCT	0.266166192	9.94E-04	12	27	B cell memory
PD-L1	TGCT	-0.041509287	0.614017223	11	27	B cell memory
CD80	TGCT	0.019337297	0.814307068	10	27	B cell memory
CD86	TGCT	0.069127979	0.400591689	9	27	B cell memory
FGL1	TGCT	-0.0847851	0.302272082	8	27	B cell memory
HMGB1	TGCT	0.107965072	0.188482145	7	27	B cell memory
LGALS9	TGCT	0.174330581	0.032874747	6	27	B cell memory
PD-L2	TGCT	0.044172454	0.591449815	5	27	B cell memory
CD155	TGCT	-0.126008402	0.124415245	4	27	B cell memory
CD112	TGCT	0.098982528	0.22816316	3	27	B cell memory
SEMA4A	TGCT	0.074225611	0.366676868	2	27	B cell memory
VEGFA	TGCT	0.130705806	0.110875957	1	27	B cell memory
CTLA4	THCA	0.453490801	8.82E-27	18	28	B cell memory
TIM3	THCA	0.443329089	1.55E-25	17	28	B cell memory
LAG3	THCA	0.316598647	3.98E-13	16	28	B cell memory
NRP1	THCA	-0.002293717	0.959156466	15	28	B cell memory
PD-1	THCA	0.253724766	8.44E-09	14	28	B cell memory
TIGIT	THCA	0.425347626	1.97E-23	13	28	B cell memory
VISTA	THCA	0.174591586	8.55E-05	12	28	B cell memory
PD-L1	THCA	0.17837719	5.95E-05	11	28	B cell memory
CD80	THCA	0.472896328	2.80E-29	10	28	B cell memory
CD86	THCA	0.466665949	1.85E-28	9	28	B cell memory
FGL1	THCA	0.127516202	0.004253164	8	28	B cell memory
HMGB1	THCA	0.153533158	5.64E-04	7	28	B cell memory
LGALS9	THCA	0.467600341	1.40E-28	6	28	B cell memory
PD-L2	THCA	0.347352796	1.18E-15	5	28	B cell memory
CD155	THCA	-0.033665133	0.452136115	4	28	B cell memory
CD112	THCA	0.018690984	0.676420755	3	28	B cell memory
SEMA4A	THCA	0.0968959	0.030119821	2	28	B cell memory
VEGFA	THCA	-0.235338355	9.85E-08	1	28	B cell memory
CTLA4	THYM	0.003310494	0.971373926	18	29	B cell memory
TIM3	THYM	0.15945431	0.081929276	17	29	B cell memory
LAG3	THYM	0.025159756	0.785030255	16	29	B cell memory
NRP1	THYM	0.104541923	0.2558187	15	29	B cell memory
PD-1	THYM	-0.022114101	0.810530608	14	29	B cell memory
TIGIT	THYM	0.044646371	0.628244707	13	29	B cell memory
VISTA	THYM	0.10691154	0.2451407	12	29	B cell memory
PD-L1	THYM	-0.115358527	0.209603775	11	29	B cell memory
CD80	THYM	0.036840574	0.6895397	10	29	B cell memory
CD86	THYM	0.181366297	0.047429333	9	29	B cell memory
FGL1	THYM	0.054583444	0.553773688	8	29	B cell memory
HMGB1	THYM	-0.012517153	0.892067431	7	29	B cell memory
LGALS9	THYM	-0.023117704	0.80210437	6	29	B cell memory
PD-L2	THYM	-0.011471734	0.901033974	5	29	B cell memory
CD155	THYM	0.034798521	0.705933551	4	29	B cell memory
CD112	THYM	0.087327353	0.342913777	3	29	B cell memory
SEMA4A	THYM	-0.116118199	0.20659846	2	29	B cell memory
VEGFA	THYM	0.084295637	0.359993371	1	29	B cell memory
CTLA4	UCEC	0.137168065	0.001517274	18	30	B cell memory
TIM3	UCEC	0.285288133	2.02E-11	17	30	B cell memory
LAG3	UCEC	0.191994309	8.21E-06	16	30	B cell memory
NRP1	UCEC	-0.005256869	0.903717991	15	30	B cell memory
PD-1	UCEC	0.157568623	2.64E-04	14	30	B cell memory
TIGIT	UCEC	0.157770343	2.59E-04	13	30	B cell memory
VISTA	UCEC	0.313810821	1.27E-13	12	30	B cell memory
PD-L1	UCEC	0.065731138	0.12998307	11	30	B cell memory
CD80	UCEC	0.131600088	0.002354256	10	30	B cell memory
CD86	UCEC	0.286304484	1.70E-11	9	30	B cell memory
FGL1	UCEC	-0.028689339	0.509059637	8	30	B cell memory
HMGB1	UCEC	-0.061819213	0.154482335	7	30	B cell memory
LGALS9	UCEC	0.23474726	4.29E-08	6	30	B cell memory
PD-L2	UCEC	0.169002077	8.96E-05	5	30	B cell memory
CD155	UCEC	-0.123287749	0.004401838	4	30	B cell memory
CD112	UCEC	0.128661132	0.002949331	3	30	B cell memory
SEMA4A	UCEC	0.127397927	0.00324482	2	30	B cell memory
VEGFA	UCEC	-0.212925495	7.18E-07	1	30	B cell memory
CTLA4	UCS	-0.04923322	0.716090691	18	31	B cell memory
TIM3	UCS	0.378085522	0.003734961	17	31	B cell memory
LAG3	UCS	0.24792309	0.062962495	16	31	B cell memory
NRP1	UCS	-0.006444427	0.962053438	15	31	B cell memory
PD-1	UCS	0.183778564	0.171172532	14	31	B cell memory
TIGIT	UCS	0.161148135	0.23109881	13	31	B cell memory
VISTA	UCS	0.132935034	0.324238008	12	31	B cell memory
PD-L1	UCS	0.187443297	0.162647124	11	31	B cell memory
CD80	UCS	0.348510502	0.007889518	10	31	B cell memory
CD86	UCS	0.317650288	0.016049034	9	31	B cell memory
FGL1	UCS	0.137208119	0.308786227	8	31	B cell memory
HMGB1	UCS	0.071488175	0.597191597	7	31	B cell memory
LGALS9	UCS	0.338032661	0.010118866	6	31	B cell memory
PD-L2	UCS	0.25290628	0.05768525	5	31	B cell memory
CD155	UCS	-0.009741575	0.94266594	4	31	B cell memory
CD112	UCS	0.048782811	0.718580004	3	31	B cell memory
SEMA4A	UCS	0.183628693	0.171527976	2	31	B cell memory
VEGFA	UCS	-0.149907856	0.265704628	1	31	B cell memory
CTLA4	UVM	-0.019018154	0.867022691	18	32	B cell memory
TIM3	UVM	0.193407206	0.085626844	17	32	B cell memory
LAG3	UVM	0.113992565	0.314021139	16	32	B cell memory
NRP1	UVM	0.117335772	0.299944934	15	32	B cell memory
PD-1	UVM	0.153801342	0.173163094	14	32	B cell memory
TIGIT	UVM	0.0737829	0.515411049	13	32	B cell memory
VISTA	UVM	0.09905598	0.382013582	12	32	B cell memory
PD-L1	UVM	0.214760591	0.05574403	11	32	B cell memory
CD80	UVM	0.067917653	0.549436287	10	32	B cell memory
CD86	UVM	0.203760362	0.069851143	9	32	B cell memory
FGL1	UVM	0.035160265	0.75684293	8	32	B cell memory
HMGB1	UVM	-0.020140124	0.859255794	7	32	B cell memory
LGALS9	UVM	0.090697964	0.423646654	6	32	B cell memory
PD-L2	UVM	0.106942174	0.345079232	5	32	B cell memory
CD155	UVM	-0.303274686	0.006245567	4	32	B cell memory
CD112	UVM	-0.132016224	0.243080143	3	32	B cell memory
SEMA4A	UVM	0.044526661	0.694921401	2	32	B cell memory
VEGFA	UVM	-0.174952166	0.120616881	1	32	B cell memory
CTLA4	ACC	0.029604817	0.795638339	18	1	B cell plasma
TIM3	ACC	-0.260475554	0.020425892	17	1	B cell plasma
LAG3	ACC	0.068324254	0.549640111	16	1	B cell plasma
NRP1	ACC	0.154710681	0.173389473	15	1	B cell plasma
PD-1	ACC	-0.065177668	0.568212947	14	1	B cell plasma
TIGIT	ACC	0.081701828	0.4741118	13	1	B cell plasma
VISTA	ACC	0.035344334	0.75714149	12	1	B cell plasma
PD-L1	ACC	0.020719597	0.856176163	11	1	B cell plasma
CD80	ACC	-0.149781474	0.187666621	10	1	B cell plasma
CD86	ACC	-0.261182441	0.020074599	9	1	B cell plasma
FGL1	ACC	-0.110805432	0.330970911	8	1	B cell plasma
HMGB1	ACC	-0.029445487	0.796714483	7	1	B cell plasma
LGALS9	ACC	-0.259110531	0.021119144	6	1	B cell plasma
PD-L2	ACC	-0.04279128	0.708072131	5	1	B cell plasma
CD155	ACC	0.080901962	0.478464754	4	1	B cell plasma
CD112	ACC	0.06749549	0.554503339	3	1	B cell plasma
SEMA4A	ACC	-0.037343117	0.743867232	2	1	B cell plasma
VEGFA	ACC	0.152663148	0.179220222	1	1	B cell plasma
CTLA4	BLCA	0.16189939	0.001031281	18	2	B cell plasma
TIM3	BLCA	0.095374859	0.054234704	17	2	B cell plasma
LAG3	BLCA	0.102610956	0.038288567	16	2	B cell plasma
NRP1	BLCA	-0.01356926	0.78465544	15	2	B cell plasma
PD-1	BLCA	0.181083128	2.36E-04	14	2	B cell plasma
TIGIT	BLCA	0.230903304	2.43E-06	13	2	B cell plasma
VISTA	BLCA	2.83E-04	0.99544633	12	2	B cell plasma
PD-L1	BLCA	0.039055628	0.431419515	11	2	B cell plasma
CD80	BLCA	0.091894399	0.063681034	10	2	B cell plasma
CD86	BLCA	0.099037725	0.045581965	9	2	B cell plasma
FGL1	BLCA	-0.004841909	0.922327529	8	2	B cell plasma
HMGB1	BLCA	-0.047559332	0.337938517	7	2	B cell plasma
LGALS9	BLCA	0.042285059	0.394282405	6	2	B cell plasma
PD-L2	BLCA	0.084933998	0.086635964	5	2	B cell plasma
CD155	BLCA	-0.062190133	0.210009706	4	2	B cell plasma
CD112	BLCA	-0.010450419	0.833319418	3	2	B cell plasma
SEMA4A	BLCA	0.072511926	0.143713617	2	2	B cell plasma
VEGFA	BLCA	-0.117314068	0.017761701	1	2	B cell plasma
CTLA4	BRCA	0.116664813	1.11E-04	18	3	B cell plasma
TIM3	BRCA	-0.079071226	0.008916409	17	3	B cell plasma
LAG3	BRCA	0.012696894	0.67499479	16	3	B cell plasma
NRP1	BRCA	0.118054325	9.15E-05	15	3	B cell plasma
PD-1	BRCA	0.162356958	6.76E-08	14	3	B cell plasma
TIGIT	BRCA	0.154012833	3.11E-07	13	3	B cell plasma
VISTA	BRCA	0.158700196	1.33E-07	12	3	B cell plasma
PD-L1	BRCA	0.113990308	1.59E-04	11	3	B cell plasma
CD80	BRCA	-0.032443804	0.283870613	10	3	B cell plasma
CD86	BRCA	-0.03486876	0.249398501	9	3	B cell plasma
FGL1	BRCA	3.95E-04	0.989585604	8	3	B cell plasma
HMGB1	BRCA	0.081299069	0.007163015	7	3	B cell plasma
LGALS9	BRCA	-0.05329856	0.078185024	6	3	B cell plasma
PD-L2	BRCA	0.137902218	4.74E-06	5	3	B cell plasma
CD155	BRCA	-0.048669853	0.107799251	4	3	B cell plasma
CD112	BRCA	-0.031448988	0.298903287	3	3	B cell plasma
SEMA4A	BRCA	0.084471213	0.005198567	2	3	B cell plasma
VEGFA	BRCA	-0.049249897	0.103662102	1	3	B cell plasma
CTLA4	CESC	0.144782045	0.011494606	18	4	B cell plasma
TIM3	CESC	0.042165335	0.463878759	17	4	B cell plasma
LAG3	CESC	0.099512916	0.083234182	16	4	B cell plasma
NRP1	CESC	0.024098639	0.675578702	15	4	B cell plasma
PD-1	CESC	0.141699243	0.013401306	14	4	B cell plasma
TIGIT	CESC	0.154030453	0.007131847	13	4	B cell plasma
VISTA	CESC	0.083245092	0.147627484	12	4	B cell plasma
PD-L1	CESC	0.024096925	0.675600462	11	4	B cell plasma
CD80	CESC	0.041754495	0.468248549	10	4	B cell plasma
CD86	CESC	0.029630204	0.606829081	9	4	B cell plasma
FGL1	CESC	0.087934105	0.126058275	8	4	B cell plasma
HMGB1	CESC	-0.174862075	0.002214307	7	4	B cell plasma
LGALS9	CESC	0.070516322	0.220215353	6	4	B cell plasma
PD-L2	CESC	0.0410412	0.475888891	5	4	B cell plasma
CD155	CESC	-0.054845695	0.340567058	4	4	B cell plasma
CD112	CESC	0.047099709	0.413195824	3	4	B cell plasma
SEMA4A	CESC	-0.032216486	0.575789945	2	4	B cell plasma
VEGFA	CESC	-0.108690208	0.058373452	1	4	B cell plasma
CTLA4	CHOL	0.353609842	0.034372651	18	5	B cell plasma
TIM3	CHOL	0.040683244	0.813756906	17	5	B cell plasma
LAG3	CHOL	0.199515088	0.243364707	16	5	B cell plasma
NRP1	CHOL	0.07328557	0.671006418	15	5	B cell plasma
PD-1	CHOL	0.020341622	0.906262249	14	5	B cell plasma
TIGIT	CHOL	0.242984856	0.153303317	13	5	B cell plasma
VISTA	CHOL	0.140440788	0.413947316	12	5	B cell plasma
PD-L1	CHOL	0.157717234	0.358265825	11	5	B cell plasma
CD80	CHOL	-0.070777699	0.68166357	10	5	B cell plasma
CD86	CHOL	0.050436077	0.770192946	9	5	B cell plasma
FGL1	CHOL	-0.353609842	0.034372651	8	5	B cell plasma
HMGB1	CHOL	0.245492727	0.148974107	7	5	B cell plasma
LGALS9	CHOL	-0.231002805	0.175252395	6	5	B cell plasma
PD-L2	CHOL	0.253573646	0.135631031	5	5	B cell plasma
CD155	CHOL	-0.282832143	0.094637461	4	5	B cell plasma
CD112	CHOL	-0.323515387	0.054266344	3	5	B cell plasma
SEMA4A	CHOL	0.179452118	0.29498665	2	5	B cell plasma
VEGFA	CHOL	8.36E-04	0.996139274	1	5	B cell plasma
CTLA4	COAD	0.08389193	0.075436399	18	6	B cell plasma
TIM3	COAD	5.33E-04	0.991010288	17	6	B cell plasma
LAG3	COAD	0.075282538	0.110755663	16	6	B cell plasma
NRP1	COAD	-1.82E-04	0.996932654	15	6	B cell plasma
PD-1	COAD	0.093960457	0.046363652	14	6	B cell plasma
TIGIT	COAD	0.135572126	0.003961221	13	6	B cell plasma
VISTA	COAD	0.109995582	0.019598086	12	6	B cell plasma
PD-L1	COAD	0.034979298	0.459187327	11	6	B cell plasma
CD80	COAD	0.094828951	0.044371573	10	6	B cell plasma
CD86	COAD	0.058760638	0.213459218	9	6	B cell plasma
FGL1	COAD	-0.066736986	0.157554674	8	6	B cell plasma
HMGB1	COAD	0.020302377	0.6675413	7	6	B cell plasma
LGALS9	COAD	-0.049585877	0.293904157	6	6	B cell plasma
PD-L2	COAD	0.092876227	0.048955373	5	6	B cell plasma
CD155	COAD	0.008581674	0.855942325	4	6	B cell plasma
CD112	COAD	-0.158829206	7.21E-04	3	6	B cell plasma
SEMA4A	COAD	0.014332339	0.761733805	2	6	B cell plasma
VEGFA	COAD	0.052281332	0.268412029	1	6	B cell plasma
CTLA4	DLBC	0.121728001	0.409827558	18	7	B cell plasma
TIM3	DLBC	0.055626797	0.707269404	17	7	B cell plasma
LAG3	DLBC	-0.188716867	0.198938099	16	7	B cell plasma
NRP1	DLBC	0.110129222	0.456177281	15	7	B cell plasma
PD-1	DLBC	-0.032843481	0.824619079	14	7	B cell plasma
TIGIT	DLBC	0.022191541	0.88099096	13	7	B cell plasma
VISTA	DLBC	-0.186527301	0.204295068	12	7	B cell plasma
PD-L1	DLBC	-0.049058101	0.740550294	11	7	B cell plasma
CD80	DLBC	0.173626619	0.237920092	10	7	B cell plasma
CD86	DLBC	0.306124914	0.034337649	9	7	B cell plasma
FGL1	DLBC	-0.077202747	0.60197905	8	7	B cell plasma
HMGB1	DLBC	-0.014202586	0.92367194	7	7	B cell plasma
LGALS9	DLBC	-0.084978809	0.565784053	6	7	B cell plasma
PD-L2	DLBC	-0.108945673	0.461061693	5	7	B cell plasma
CD155	DLBC	-0.277423854	0.056256474	4	7	B cell plasma
CD112	DLBC	-0.228543286	0.118190262	3	7	B cell plasma
SEMA4A	DLBC	0.36595331	0.010528281	2	7	B cell plasma
VEGFA	DLBC	-0.119005839	0.420455052	1	7	B cell plasma
CTLA4	ESCA	0.137487196	0.062729256	18	8	B cell plasma
TIM3	ESCA	-0.031001996	0.676118112	17	8	B cell plasma
LAG3	ESCA	0.137533562	0.06263984	16	8	B cell plasma
NRP1	ESCA	0.066974898	0.366358588	15	8	B cell plasma
PD-1	ESCA	0.179366068	0.014840423	14	8	B cell plasma
TIGIT	ESCA	0.186214829	0.01137691	13	8	B cell plasma
VISTA	ESCA	0.171649861	0.019815475	12	8	B cell plasma
PD-L1	ESCA	0.025370363	0.732463683	11	8	B cell plasma
CD80	ESCA	-0.017959404	0.808801437	10	8	B cell plasma
CD86	ESCA	-0.004630883	0.950253366	9	8	B cell plasma
FGL1	ESCA	0.10449325	0.158060876	8	8	B cell plasma
HMGB1	ESCA	0.004912948	0.947227585	7	8	B cell plasma
LGALS9	ESCA	0.081379514	0.272123615	6	8	B cell plasma
PD-L2	ESCA	0.05920846	0.424655754	5	8	B cell plasma
CD155	ESCA	-0.116224158	0.116153259	4	8	B cell plasma
CD112	ESCA	-0.026044613	0.725634649	3	8	B cell plasma
SEMA4A	ESCA	0.201926507	0.005981904	2	8	B cell plasma
VEGFA	ESCA	-0.041958082	0.571721746	1	8	B cell plasma
CTLA4	GBM	-0.032523861	0.683067898	18	9	B cell plasma
TIM3	GBM	-0.189744175	0.016254531	17	9	B cell plasma
LAG3	GBM	0.076530957	0.33611497	16	9	B cell plasma
NRP1	GBM	-0.357544668	3.46E-06	15	9	B cell plasma
PD-1	GBM	-0.039524722	0.619734565	14	9	B cell plasma
TIGIT	GBM	0.02165349	0.785789876	13	9	B cell plasma
VISTA	GBM	-0.027219607	0.732601094	12	9	B cell plasma
PD-L1	GBM	-0.230319978	0.003389654	11	9	B cell plasma
CD80	GBM	-0.108415191	0.172369639	10	9	B cell plasma
CD86	GBM	-0.165403678	0.036597629	9	9	B cell plasma
FGL1	GBM	-0.088631609	0.265058034	8	9	B cell plasma
HMGB1	GBM	0.019187712	0.809689464	7	9	B cell plasma
LGALS9	GBM	-0.201325115	0.010685763	6	9	B cell plasma
PD-L2	GBM	-0.157508115	0.046684616	5	9	B cell plasma
CD155	GBM	-0.214423305	0.006474277	4	9	B cell plasma
CD112	GBM	-0.306528428	8.07E-05	3	9	B cell plasma
SEMA4A	GBM	0.19924641	0.01153997	2	9	B cell plasma
VEGFA	GBM	-0.11367499	0.152356551	1	9	B cell plasma
CTLA4	HNSC	-0.005425297	0.901775327	18	10	B cell plasma
TIM3	HNSC	-0.092958917	0.034066908	17	10	B cell plasma
LAG3	HNSC	-0.03111536	0.478943206	16	10	B cell plasma
NRP1	HNSC	-0.085133686	0.052355581	15	10	B cell plasma
PD-1	HNSC	0.063051961	0.151066454	14	10	B cell plasma
TIGIT	HNSC	0.087338769	0.046520176	13	10	B cell plasma
VISTA	HNSC	0.036092332	0.41146471	12	10	B cell plasma
PD-L1	HNSC	-0.102502272	0.019389978	11	10	B cell plasma
CD80	HNSC	-0.092042323	0.035879294	10	10	B cell plasma
CD86	HNSC	-0.109259451	0.012667944	9	10	B cell plasma
FGL1	HNSC	-0.132495172	0.002466336	8	10	B cell plasma
HMGB1	HNSC	-0.10686003	0.014772715	7	10	B cell plasma
LGALS9	HNSC	0.070183999	0.10991804	6	10	B cell plasma
PD-L2	HNSC	-0.19546751	7.12E-06	5	10	B cell plasma
CD155	HNSC	-0.221549048	3.33E-07	4	10	B cell plasma
CD112	HNSC	-0.056064758	0.201813937	3	10	B cell plasma
SEMA4A	HNSC	0.305173641	1.14E-12	2	10	B cell plasma
VEGFA	HNSC	0.079828581	0.068927507	1	10	B cell plasma
CTLA4	KICH	-0.017689288	0.887890754	18	11	B cell plasma
TIM3	KICH	-0.120033794	0.337053239	17	11	B cell plasma
LAG3	KICH	-0.054503754	0.663813822	16	11	B cell plasma
NRP1	KICH	0.028517703	0.820191636	15	11	B cell plasma
PD-1	KICH	-0.052288125	0.676707774	14	11	B cell plasma
TIGIT	KICH	0.140287012	0.261230336	13	11	B cell plasma
VISTA	KICH	-0.199079929	0.109041281	12	11	B cell plasma
PD-L1	KICH	-0.011026287	0.929980727	11	11	B cell plasma
CD80	KICH	-0.070238392	0.575200054	10	11	B cell plasma
CD86	KICH	-0.239418983	0.052849796	9	11	B cell plasma
FGL1	KICH	0.079273231	0.526922609	8	11	B cell plasma
HMGB1	KICH	-0.060487659	0.629481235	7	11	B cell plasma
LGALS9	KICH	-0.122000532	0.329138218	6	11	B cell plasma
PD-L2	KICH	-0.102333151	0.413572142	5	11	B cell plasma
CD155	KICH	0.33265074	0.006352252	4	11	B cell plasma
CD112	KICH	0.206068126	0.096916988	3	11	B cell plasma
SEMA4A	KICH	-0.078271993	0.532171527	2	11	B cell plasma
VEGFA	KICH	0.019562768	0.87610636	1	11	B cell plasma
CTLA4	KIRC	0.282926883	2.87E-11	18	12	B cell plasma
TIM3	KIRC	0.172617327	6.18E-05	17	12	B cell plasma
LAG3	KIRC	0.354187392	3.38E-17	16	12	B cell plasma
NRP1	KIRC	0.12235314	0.004673094	15	12	B cell plasma
PD-1	KIRC	0.396155392	1.79E-21	14	12	B cell plasma
TIGIT	KIRC	0.426847532	5.17E-25	13	12	B cell plasma
VISTA	KIRC	0.203142415	2.26E-06	12	12	B cell plasma
PD-L1	KIRC	0.241674006	1.60E-08	11	12	B cell plasma
CD80	KIRC	0.248064993	6.45E-09	10	12	B cell plasma
CD86	KIRC	0.16572132	1.21E-04	9	12	B cell plasma
FGL1	KIRC	-0.039233667	0.365994831	8	12	B cell plasma
HMGB1	KIRC	-0.030231521	0.486134879	7	12	B cell plasma
LGALS9	KIRC	0.093110001	0.031615753	6	12	B cell plasma
PD-L2	KIRC	0.295706899	3.23E-12	5	12	B cell plasma
CD155	KIRC	0.012528857	0.772900237	4	12	B cell plasma
CD112	KIRC	-0.105320096	0.014992367	3	12	B cell plasma
SEMA4A	KIRC	0.210874547	9.00E-07	2	12	B cell plasma
VEGFA	KIRC	0.141086271	0.001091042	1	12	B cell plasma
CTLA4	KIRP	0.157393386	0.007242244	18	13	B cell plasma
TIM3	KIRP	-0.172174268	0.003267796	17	13	B cell plasma
LAG3	KIRP	0.135577239	0.020915904	16	13	B cell plasma
NRP1	KIRP	0.163738479	0.005186564	15	13	B cell plasma
PD-1	KIRP	0.208852044	3.43E-04	14	13	B cell plasma
TIGIT	KIRP	0.222410809	1.34E-04	13	13	B cell plasma
VISTA	KIRP	-0.015763666	0.789236047	12	13	B cell plasma
PD-L1	KIRP	0.101479886	0.084503575	11	13	B cell plasma
CD80	KIRP	0.064108537	0.276536111	10	13	B cell plasma
CD86	KIRP	-0.148050358	0.011594758	9	13	B cell plasma
FGL1	KIRP	0.02918928	0.620575981	8	13	B cell plasma
HMGB1	KIRP	0.083587829	0.15566957	7	13	B cell plasma
LGALS9	KIRP	-0.083137531	0.157916926	6	13	B cell plasma
PD-L2	KIRP	0.014359521	0.807625623	5	13	B cell plasma
CD155	KIRP	-0.016109442	0.784724989	4	13	B cell plasma
CD112	KIRP	0.06687923	0.256264362	3	13	B cell plasma
SEMA4A	KIRP	0.138347392	0.018416215	2	13	B cell plasma
VEGFA	KIRP	0.077781505	0.186550558	1	13	B cell plasma
CTLA4	LGG	-0.113106462	0.010131462	18	14	B cell plasma
TIM3	LGG	-0.459938098	2.25E-28	17	14	B cell plasma
LAG3	LGG	-0.299336873	3.84E-12	16	14	B cell plasma
NRP1	LGG	-0.099842953	0.023319111	15	14	B cell plasma
PD-1	LGG	-0.248472338	1.06E-08	14	14	B cell plasma
TIGIT	LGG	0.156119915	3.71E-04	13	14	B cell plasma
VISTA	LGG	-0.285405364	3.97E-11	12	14	B cell plasma
PD-L1	LGG	0.048091065	0.275536692	11	14	B cell plasma
CD80	LGG	-0.279160762	1.08E-10	10	14	B cell plasma
CD86	LGG	-0.444505208	2.12E-26	9	14	B cell plasma
FGL1	LGG	0.131006753	0.00286799	8	14	B cell plasma
HMGB1	LGG	-0.249542201	9.14E-09	7	14	B cell plasma
LGALS9	LGG	-0.481691698	2.48E-31	6	14	B cell plasma
PD-L2	LGG	-0.326093314	3.00E-14	5	14	B cell plasma
CD155	LGG	0.090265176	0.040399218	4	14	B cell plasma
CD112	LGG	-0.304248613	1.63E-12	3	14	B cell plasma
SEMA4A	LGG	0.513594575	4.51E-36	2	14	B cell plasma
VEGFA	LGG	-0.04237922	0.336668909	1	14	B cell plasma
CTLA4	LIHC	0.274308172	7.92E-08	18	15	B cell plasma
TIM3	LIHC	0.15862875	0.002180188	17	15	B cell plasma
LAG3	LIHC	0.272694042	9.49E-08	16	15	B cell plasma
NRP1	LIHC	0.026346516	0.612965397	15	15	B cell plasma
PD-1	LIHC	0.23366937	5.40E-06	14	15	B cell plasma
TIGIT	LIHC	0.303257915	2.49E-09	13	15	B cell plasma
VISTA	LIHC	0.101258083	0.051319506	12	15	B cell plasma
PD-L1	LIHC	0.239302967	3.14E-06	11	15	B cell plasma
CD80	LIHC	0.198379072	1.20E-04	10	15	B cell plasma
CD86	LIHC	0.14625196	0.004762133	9	15	B cell plasma
FGL1	LIHC	0.005541256	0.91528659	8	15	B cell plasma
HMGB1	LIHC	-0.013655588	0.793205919	7	15	B cell plasma
LGALS9	LIHC	0.072482953	0.163546555	6	15	B cell plasma
PD-L2	LIHC	0.197986447	1.24E-04	5	15	B cell plasma
CD155	LIHC	-0.070973889	0.172516788	4	15	B cell plasma
CD112	LIHC	-0.018552003	0.721719523	3	15	B cell plasma
SEMA4A	LIHC	0.18361816	3.78E-04	2	15	B cell plasma
VEGFA	LIHC	-0.004047068	0.938075208	1	15	B cell plasma
CTLA4	LUAD	0.17894457	4.43E-05	18	16	B cell plasma
TIM3	LUAD	-0.119693377	0.006538912	17	16	B cell plasma
LAG3	LUAD	0.176145824	5.84E-05	16	16	B cell plasma
NRP1	LUAD	-0.008619742	0.845282274	15	16	B cell plasma
PD-1	LUAD	0.165358199	1.64E-04	14	16	B cell plasma
TIGIT	LUAD	0.231077564	1.14E-07	13	16	B cell plasma
VISTA	LUAD	0.151133134	5.79E-04	12	16	B cell plasma
PD-L1	LUAD	-0.057296436	0.194228861	11	16	B cell plasma
CD80	LUAD	-0.061674387	0.162249949	10	16	B cell plasma
CD86	LUAD	-0.052118842	0.237724582	9	16	B cell plasma
FGL1	LUAD	0.212742349	1.10E-06	8	16	B cell plasma
HMGB1	LUAD	-0.036078515	0.413912231	7	16	B cell plasma
LGALS9	LUAD	-0.160456442	2.56E-04	6	16	B cell plasma
PD-L2	LUAD	0.004449327	0.919767617	5	16	B cell plasma
CD155	LUAD	-0.014129516	0.749054318	4	16	B cell plasma
CD112	LUAD	-0.022112672	0.616611657	3	16	B cell plasma
SEMA4A	LUAD	0.095912149	0.029531078	2	16	B cell plasma
VEGFA	LUAD	-0.024334304	0.581652212	1	16	B cell plasma
CTLA4	LUSC	0.252146613	1.05E-08	18	17	B cell plasma
TIM3	LUSC	0.174966629	8.25E-05	17	17	B cell plasma
LAG3	LUSC	0.198888952	7.27E-06	16	17	B cell plasma
NRP1	LUSC	0.097946761	0.028369235	15	17	B cell plasma
PD-1	LUSC	0.280396353	1.67E-10	14	17	B cell plasma
TIGIT	LUSC	0.313333291	7.11E-13	13	17	B cell plasma
VISTA	LUSC	0.280489788	1.65E-10	12	17	B cell plasma
PD-L1	LUSC	0.03239276	0.469417664	11	17	B cell plasma
CD80	LUSC	0.14933349	7.99E-04	10	17	B cell plasma
CD86	LUSC	0.186025466	2.79E-05	9	17	B cell plasma
FGL1	LUSC	0.013160049	0.768881156	8	17	B cell plasma
HMGB1	LUSC	-0.1067798	0.016806006	7	17	B cell plasma
LGALS9	LUSC	0.124654811	0.005204624	6	17	B cell plasma
PD-L2	LUSC	0.149484199	7.90E-04	5	17	B cell plasma
CD155	LUSC	-0.037938881	0.396788353	4	17	B cell plasma
CD112	LUSC	0.104772669	0.018989801	3	17	B cell plasma
SEMA4A	LUSC	0.084079332	0.060029031	2	17	B cell plasma
VEGFA	LUSC	-0.074734034	0.094734911	1	17	B cell plasma
CTLA4	MESO	0.334470162	0.00154377	18	18	B cell plasma
TIM3	MESO	0.183918932	0.088148038	17	18	B cell plasma
LAG3	MESO	0.255191898	0.017056643	16	18	B cell plasma
NRP1	MESO	-0.163426109	0.130412288	15	18	B cell plasma
PD-1	MESO	0.290422583	0.006356877	14	18	B cell plasma
TIGIT	MESO	0.439055494	2.10E-05	13	18	B cell plasma
VISTA	MESO	0.156047955	0.148929091	12	18	B cell plasma
PD-L1	MESO	0.208229949	0.052938819	11	18	B cell plasma
CD80	MESO	0.146899044	0.17454507	10	18	B cell plasma
CD86	MESO	0.193713431	0.072212648	9	18	B cell plasma
FGL1	MESO	0.051617946	0.634920134	8	18	B cell plasma
HMGB1	MESO	-0.156435308	0.147910388	7	18	B cell plasma
LGALS9	MESO	0.101615625	0.349002571	6	18	B cell plasma
PD-L2	MESO	0.195004608	0.07029691	5	18	B cell plasma
CD155	MESO	0.098793481	0.362619031	4	18	B cell plasma
CD112	MESO	0.101136045	0.351293698	3	18	B cell plasma
SEMA4A	MESO	0.316965492	0.002778562	2	18	B cell plasma
VEGFA	MESO	0.040303166	0.710908429	1	18	B cell plasma
CTLA4	OV	0.183963561	0.001273698	18	19	B cell plasma
TIM3	OV	-0.048852755	0.396006622	17	19	B cell plasma
LAG3	OV	0.195577645	6.05E-04	16	19	B cell plasma
NRP1	OV	-0.034787802	0.545690595	15	19	B cell plasma
PD-1	OV	0.153079673	0.007499342	14	19	B cell plasma
TIGIT	OV	0.209857725	2.29E-04	13	19	B cell plasma
VISTA	OV	-0.059014872	0.30507326	12	19	B cell plasma
PD-L1	OV	0.21224449	1.93E-04	11	19	B cell plasma
CD80	OV	0.114509939	0.046054829	10	19	B cell plasma
CD86	OV	-0.007826609	0.891899148	9	19	B cell plasma
FGL1	OV	NA	NA	8	19	B cell plasma
HMGB1	OV	-0.148498149	0.009517634	7	19	B cell plasma
LGALS9	OV	0.019333464	0.737072108	6	19	B cell plasma
PD-L2	OV	0.13394721	0.019472166	5	19	B cell plasma
CD155	OV	-0.012047313	0.834296538	4	19	B cell plasma
CD112	OV	-0.069880012	0.22441724	3	19	B cell plasma
SEMA4A	OV	0.056727856	0.324229621	2	19	B cell plasma
VEGFA	OV	0.076026286	0.186162553	1	19	B cell plasma
CTLA4	PAAD	0.206980132	0.005569803	18	20	B cell plasma
TIM3	PAAD	0.093498027	0.214475738	17	20	B cell plasma
LAG3	PAAD	0.249735552	7.74E-04	16	20	B cell plasma
NRP1	PAAD	0.193127474	0.009798748	15	20	B cell plasma
PD-1	PAAD	0.264325835	3.63E-04	14	20	B cell plasma
TIGIT	PAAD	0.271216343	2.50E-04	13	20	B cell plasma
VISTA	PAAD	0.041140199	0.585586647	12	20	B cell plasma
PD-L1	PAAD	0.151535746	0.043469447	11	20	B cell plasma
CD80	PAAD	0.024130658	0.74917944	10	20	B cell plasma
CD86	PAAD	0.121191379	0.107081999	9	20	B cell plasma
FGL1	PAAD	0.049294891	0.513472793	8	20	B cell plasma
HMGB1	PAAD	-0.014035113	0.85249049	7	20	B cell plasma
LGALS9	PAAD	-0.079253657	0.292991712	6	20	B cell plasma
PD-L2	PAAD	0.245068924	9.77E-04	5	20	B cell plasma
CD155	PAAD	-0.027427511	0.716291937	4	20	B cell plasma
CD112	PAAD	-0.203776053	0.006367242	3	20	B cell plasma
SEMA4A	PAAD	0.086759122	0.249514752	2	20	B cell plasma
VEGFA	PAAD	-0.11844329	0.115338317	1	20	B cell plasma
CTLA4	PCPG	0.126025899	0.092761349	18	21	B cell plasma
TIM3	PCPG	0.011930742	0.874055089	17	21	B cell plasma
LAG3	PCPG	0.10196579	0.174401931	16	21	B cell plasma
NRP1	PCPG	-0.070908615	0.345561114	15	21	B cell plasma
PD-1	PCPG	0.147941772	0.048115355	14	21	B cell plasma
TIGIT	PCPG	0.280163104	1.46E-04	13	21	B cell plasma
VISTA	PCPG	0.027437359	0.715422128	12	21	B cell plasma
PD-L1	PCPG	0.27526704	1.92E-04	11	21	B cell plasma
CD80	PCPG	0.059872185	0.425951881	10	21	B cell plasma
CD86	PCPG	0.055567296	0.460026964	9	21	B cell plasma
FGL1	PCPG	0.012631751	0.866721726	8	21	B cell plasma
HMGB1	PCPG	-0.207848512	0.005239983	7	21	B cell plasma
LGALS9	PCPG	-0.008662447	0.908377067	6	21	B cell plasma
PD-L2	PCPG	0.108217817	0.149316329	5	21	B cell plasma
CD155	PCPG	-0.040309672	0.592133959	4	21	B cell plasma
CD112	PCPG	-0.081140346	0.280249092	3	21	B cell plasma
SEMA4A	PCPG	-0.02896898	0.700278858	2	21	B cell plasma
VEGFA	PCPG	-0.147221844	0.049226545	1	21	B cell plasma
CTLA4	PRAD	0.078184561	0.081633703	18	22	B cell plasma
TIM3	PRAD	0.070379229	0.117116581	17	22	B cell plasma
LAG3	PRAD	0.128635525	0.004072932	16	22	B cell plasma
NRP1	PRAD	-0.104748383	0.019503936	15	22	B cell plasma
PD-1	PRAD	0.127137501	0.004529342	14	22	B cell plasma
TIGIT	PRAD	0.150667054	7.53E-04	13	22	B cell plasma
VISTA	PRAD	0.300332452	8.08E-12	12	22	B cell plasma
PD-L1	PRAD	0.330787642	3.73E-14	11	22	B cell plasma
CD80	PRAD	0.033985763	0.449665919	10	22	B cell plasma
CD86	PRAD	0.12844155	0.004129587	9	22	B cell plasma
FGL1	PRAD	0.110981839	0.013301433	8	22	B cell plasma
HMGB1	PRAD	-0.126015107	0.004901043	7	22	B cell plasma
LGALS9	PRAD	0.111788178	0.012642122	6	22	B cell plasma
PD-L2	PRAD	0.242377529	4.46E-08	5	22	B cell plasma
CD155	PRAD	0.027926586	0.534510966	4	22	B cell plasma
CD112	PRAD	-0.064617915	0.150310508	3	22	B cell plasma
SEMA4A	PRAD	-0.027886501	0.535097925	2	22	B cell plasma
VEGFA	PRAD	0.286426892	7.71E-11	1	22	B cell plasma
CTLA4	READ	0.125462926	0.113922827	18	23	B cell plasma
TIM3	READ	0.117383783	0.139334432	17	23	B cell plasma
LAG3	READ	0.098765047	0.214039241	16	23	B cell plasma
NRP1	READ	0.042807355	0.59093894	15	23	B cell plasma
PD-1	READ	0.122806587	0.121844842	14	23	B cell plasma
TIGIT	READ	0.226857654	0.003917164	13	23	B cell plasma
VISTA	READ	-0.006214089	0.937838272	12	23	B cell plasma
PD-L1	READ	0.159107165	0.044473074	11	23	B cell plasma
CD80	READ	0.270034375	5.54E-04	10	23	B cell plasma
CD86	READ	0.208518369	0.008143954	9	23	B cell plasma
FGL1	READ	-0.036817088	0.643931648	8	23	B cell plasma
HMGB1	READ	0.042301403	0.595337304	7	23	B cell plasma
LGALS9	READ	0.029771739	0.708615484	6	23	B cell plasma
PD-L2	READ	0.131219508	0.098136563	5	23	B cell plasma
CD155	READ	-0.002688605	0.973082991	4	23	B cell plasma
CD112	READ	-0.164924262	0.037152738	3	23	B cell plasma
SEMA4A	READ	0.126333542	0.11141568	2	23	B cell plasma
VEGFA	READ	-0.082802559	0.297896307	1	23	B cell plasma
CTLA4	SARC	0.030600079	0.623996319	18	24	B cell plasma
TIM3	SARC	-0.18222671	0.003248825	17	24	B cell plasma
LAG3	SARC	0.024841705	0.690691342	16	24	B cell plasma
NRP1	SARC	0.028830357	0.64420149	15	24	B cell plasma
PD-1	SARC	0.074009448	0.235252631	14	24	B cell plasma
TIGIT	SARC	-0.012995969	0.835113837	13	24	B cell plasma
VISTA	SARC	-0.195510484	0.001568014	12	24	B cell plasma
PD-L1	SARC	-0.02485214	0.690568091	11	24	B cell plasma
CD80	SARC	-0.092429784	0.137941907	10	24	B cell plasma
CD86	SARC	-0.18416533	0.002929766	9	24	B cell plasma
FGL1	SARC	-0.001979212	0.974712597	8	24	B cell plasma
HMGB1	SARC	0.096284083	0.122190648	7	24	B cell plasma
LGALS9	SARC	-0.189950384	0.002139329	6	24	B cell plasma
PD-L2	SARC	-0.117901202	0.058108778	5	24	B cell plasma
CD155	SARC	0.053168054	0.394145875	4	24	B cell plasma
CD112	SARC	0.023797171	0.70306914	3	24	B cell plasma
SEMA4A	SARC	0.019286619	0.75738531	2	24	B cell plasma
VEGFA	SARC	-0.01888471	0.762288034	1	24	B cell plasma
CTLA4	SKCM	0.175453176	1.34E-04	18	25	B cell plasma
TIM3	SKCM	0.24046837	1.35E-07	17	25	B cell plasma
LAG3	SKCM	0.24759058	5.56E-08	16	25	B cell plasma
NRP1	SKCM	0.16845083	2.48E-04	15	25	B cell plasma
PD-1	SKCM	0.245674431	7.08E-08	14	25	B cell plasma
TIGIT	SKCM	0.29132889	1.26E-10	13	25	B cell plasma
VISTA	SKCM	0.198922191	1.43E-05	12	25	B cell plasma
PD-L1	SKCM	0.228990848	5.37E-07	11	25	B cell plasma
CD80	SKCM	0.265211559	5.44E-09	10	25	B cell plasma
CD86	SKCM	0.265724347	5.08E-09	9	25	B cell plasma
FGL1	SKCM	0.086921313	0.059979885	8	25	B cell plasma
HMGB1	SKCM	0.032848666	0.477904266	7	25	B cell plasma
LGALS9	SKCM	0.142996741	0.001906005	6	25	B cell plasma
PD-L2	SKCM	0.302022017	2.39E-11	5	25	B cell plasma
CD155	SKCM	-0.087682601	0.057764765	4	25	B cell plasma
CD112	SKCM	-0.011199584	0.808855242	3	25	B cell plasma
SEMA4A	SKCM	0.206157205	6.76E-06	2	25	B cell plasma
VEGFA	SKCM	0.081167915	0.079086174	1	25	B cell plasma
CTLA4	STAD	0.168090776	5.85E-04	18	26	B cell plasma
TIM3	STAD	0.13064782	0.007701079	17	26	B cell plasma
LAG3	STAD	0.199113078	4.41E-05	16	26	B cell plasma
NRP1	STAD	0.083118286	0.090823772	15	26	B cell plasma
PD-1	STAD	0.209964765	1.61E-05	14	26	B cell plasma
TIGIT	STAD	0.253446668	1.67E-07	13	26	B cell plasma
VISTA	STAD	0.165809667	6.96E-04	12	26	B cell plasma
PD-L1	STAD	0.090715042	0.064857353	11	26	B cell plasma
CD80	STAD	0.14436528	0.003203248	10	26	B cell plasma
CD86	STAD	0.160918899	0.001002786	9	26	B cell plasma
FGL1	STAD	0.197926343	1.09E-04	8	26	B cell plasma
HMGB1	STAD	-0.061525616	0.211015901	7	26	B cell plasma
LGALS9	STAD	0.042707822	0.385505863	6	26	B cell plasma
PD-L2	STAD	0.166264332	6.73E-04	5	26	B cell plasma
CD155	STAD	-0.008709042	0.859598798	4	26	B cell plasma
CD112	STAD	0.080023656	0.103546023	3	26	B cell plasma
SEMA4A	STAD	0.324735044	1.20E-11	2	26	B cell plasma
VEGFA	STAD	0.032210083	0.51287994	1	26	B cell plasma
CTLA4	TGCT	-0.096421106	0.240486864	18	27	B cell plasma
TIM3	TGCT	-0.214012007	0.008545651	17	27	B cell plasma
LAG3	TGCT	-0.003099109	0.969975711	16	27	B cell plasma
NRP1	TGCT	0.008503326	0.91774495	15	27	B cell plasma
PD-1	TGCT	0.03190491	0.698324194	14	27	B cell plasma
TIGIT	TGCT	0.072044903	0.380962593	13	27	B cell plasma
VISTA	TGCT	-0.081506754	0.321417155	12	27	B cell plasma
PD-L1	TGCT	-0.054165564	0.510330006	11	27	B cell plasma
CD80	TGCT	-0.208384253	0.010497927	10	27	B cell plasma
CD86	TGCT	-0.20218067	0.013095485	9	27	B cell plasma
FGL1	TGCT	-0.045061794	0.583998568	8	27	B cell plasma
HMGB1	TGCT	-0.232127401	0.004258707	7	27	B cell plasma
LGALS9	TGCT	-0.233579493	0.004018254	6	27	B cell plasma
PD-L2	TGCT	-0.146024737	0.074579856	5	27	B cell plasma
CD155	TGCT	0.125834926	0.124938664	4	27	B cell plasma
CD112	TGCT	-0.252240316	0.00184589	3	27	B cell plasma
SEMA4A	TGCT	-0.007854177	0.924004749	2	27	B cell plasma
VEGFA	TGCT	-0.13563834	0.097927699	1	27	B cell plasma
CTLA4	THCA	0.20522295	3.63E-06	18	28	B cell plasma
TIM3	THCA	0.163545926	2.37E-04	17	28	B cell plasma
LAG3	THCA	0.286089841	6.83E-11	16	28	B cell plasma
NRP1	THCA	0.166544816	1.81E-04	15	28	B cell plasma
PD-1	THCA	0.463679569	4.50E-28	14	28	B cell plasma
TIGIT	THCA	0.251093525	1.21E-08	13	28	B cell plasma
VISTA	THCA	0.236364569	8.63E-08	12	28	B cell plasma
PD-L1	THCA	0.016184758	0.717813384	11	28	B cell plasma
CD80	THCA	0.09211378	0.039301241	10	28	B cell plasma
CD86	THCA	0.15784999	3.90E-04	9	28	B cell plasma
FGL1	THCA	0.027936733	0.532713915	8	28	B cell plasma
HMGB1	THCA	0.058831504	0.188618511	7	28	B cell plasma
LGALS9	THCA	0.120565435	0.006897756	6	28	B cell plasma
PD-L2	THCA	0.121118363	0.006643145	5	28	B cell plasma
CD155	THCA	-0.116880778	0.008829356	4	28	B cell plasma
CD112	THCA	0.004936782	0.912231108	3	28	B cell plasma
SEMA4A	THCA	-0.030634942	0.493880076	2	28	B cell plasma
VEGFA	THCA	0.21088733	1.92E-06	1	28	B cell plasma
CTLA4	THYM	0.014251594	0.877221699	18	29	B cell plasma
TIM3	THYM	-0.038567147	0.675789569	17	29	B cell plasma
LAG3	THYM	0.012411458	0.892973379	16	29	B cell plasma
NRP1	THYM	-0.048509943	0.598785657	15	29	B cell plasma
PD-1	THYM	-0.154775949	0.091425341	14	29	B cell plasma
TIGIT	THYM	0.112611827	0.220730399	13	29	B cell plasma
VISTA	THYM	-0.088576461	0.336028018	12	29	B cell plasma
PD-L1	THYM	0.160515964	0.07988832	11	29	B cell plasma
CD80	THYM	0.195569434	0.032302427	10	29	B cell plasma
CD86	THYM	-0.050486386	0.583958814	9	29	B cell plasma
FGL1	THYM	0.080670093	0.381097648	8	29	B cell plasma
HMGB1	THYM	-0.220801268	0.015374733	7	29	B cell plasma
LGALS9	THYM	-0.033538954	0.716113698	6	29	B cell plasma
PD-L2	THYM	0.044079984	0.632614389	5	29	B cell plasma
CD155	THYM	0.058528466	0.525440776	4	29	B cell plasma
CD112	THYM	-0.065760279	0.475474147	3	29	B cell plasma
SEMA4A	THYM	0.070803617	0.442213001	2	29	B cell plasma
VEGFA	THYM	0.04274721	0.642946638	1	29	B cell plasma
CTLA4	UCEC	0.128155846	0.003064458	18	30	B cell plasma
TIM3	UCEC	0.064042981	0.140158908	17	30	B cell plasma
LAG3	UCEC	0.064457593	0.137604821	16	30	B cell plasma
NRP1	UCEC	0.20792631	1.31E-06	15	30	B cell plasma
PD-1	UCEC	0.093161946	0.031681056	14	30	B cell plasma
TIGIT	UCEC	0.128449172	0.002997137	13	30	B cell plasma
VISTA	UCEC	0.059149489	0.173111345	12	30	B cell plasma
PD-L1	UCEC	0.220889153	2.65E-07	11	30	B cell plasma
CD80	UCEC	0.164790516	1.34E-04	10	30	B cell plasma
CD86	UCEC	0.091787405	0.034295683	9	30	B cell plasma
FGL1	UCEC	0.061881843	0.154064306	8	30	B cell plasma
HMGB1	UCEC	-0.023497532	0.588663799	7	30	B cell plasma
LGALS9	UCEC	0.031570584	0.467441726	6	30	B cell plasma
PD-L2	UCEC	0.131564544	0.002360745	5	30	B cell plasma
CD155	UCEC	-0.061271195	0.158176866	4	30	B cell plasma
CD112	UCEC	-0.087620212	0.043372594	3	30	B cell plasma
SEMA4A	UCEC	-0.062502563	0.149967482	2	30	B cell plasma
VEGFA	UCEC	0.03556642	0.412972783	1	30	B cell plasma
CTLA4	UCS	0.175994351	0.190351746	18	31	B cell plasma
TIM3	UCS	-0.055877545	0.679721827	17	31	B cell plasma
LAG3	UCS	-0.119561033	0.375697687	16	31	B cell plasma
NRP1	UCS	-0.257205835	0.053424684	15	31	B cell plasma
PD-1	UCS	0.130229156	0.33427141	14	31	B cell plasma
TIGIT	UCS	0.070188441	0.603892039	13	31	B cell plasma
VISTA	UCS	0.113186179	0.401860184	12	31	B cell plasma
PD-L1	UCS	0.075892574	0.574734463	11	31	B cell plasma
CD80	UCS	-0.110878718	0.411585771	10	31	B cell plasma
CD86	UCS	-0.078774979	0.560251357	9	31	B cell plasma
FGL1	UCS	0.01224619	0.927960048	8	31	B cell plasma
HMGB1	UCS	-0.130489354	0.333298225	7	31	B cell plasma
LGALS9	UCS	-0.173682241	0.196333987	6	31	B cell plasma
PD-L2	UCS	-0.064203885	0.635157818	5	31	B cell plasma
CD155	UCS	-0.143954606	0.285370969	4	31	B cell plasma
CD112	UCS	-0.327654475	0.012845157	3	31	B cell plasma
SEMA4A	UCS	-0.010928321	0.935695273	2	31	B cell plasma
VEGFA	UCS	0.108632712	0.421181454	1	31	B cell plasma
CTLA4	UVM	0.411001327	1.52E-04	18	32	B cell plasma
TIM3	UVM	0.316486556	0.004235067	17	32	B cell plasma
LAG3	UVM	0.327597928	0.003013783	16	32	B cell plasma
NRP1	UVM	0.245200309	0.02836473	15	32	B cell plasma
PD-1	UVM	0.301180018	0.006631918	14	32	B cell plasma
TIGIT	UVM	0.35885465	0.001080121	13	32	B cell plasma
VISTA	UVM	0.168006751	0.136314033	12	32	B cell plasma
PD-L1	UVM	0.298623972	0.007131798	11	32	B cell plasma
CD80	UVM	0.237831008	0.033642629	10	32	B cell plasma
CD86	UVM	0.294779531	0.007946112	9	32	B cell plasma
FGL1	UVM	-0.158706418	0.159693958	8	32	B cell plasma
HMGB1	UVM	0.423990248	8.89E-05	7	32	B cell plasma
LGALS9	UVM	0.168616236	0.134877571	6	32	B cell plasma
PD-L2	UVM	0.251060738	0.024683337	5	32	B cell plasma
CD155	UVM	-0.07365386	0.516147918	4	32	B cell plasma
CD112	UVM	-0.317471108	0.004111376	3	32	B cell plasma
SEMA4A	UVM	-0.015002696	0.894918109	2	32	B cell plasma
VEGFA	UVM	0.227032983	0.042845422	1	32	B cell plasma
CTLA4	ACC	0.676916113	7.46E-12	18	1	T cell CD8+
TIM3	ACC	0.514569205	1.23E-06	17	1	T cell CD8+
LAG3	ACC	0.390358228	3.76E-04	16	1	T cell CD8+
NRP1	ACC	0.160696355	0.157142625	15	1	T cell CD8+
PD-1	ACC	0.633103781	3.84E-10	14	1	T cell CD8+
TIGIT	ACC	0.754649105	9.63E-16	13	1	T cell CD8+
VISTA	ACC	0.510490927	1.54E-06	12	1	T cell CD8+
PD-L1	ACC	0.469025641	1.30E-05	11	1	T cell CD8+
CD80	ACC	0.358315246	0.001185309	10	1	T cell CD8+
CD86	ACC	0.44067323	4.82E-05	9	1	T cell CD8+
FGL1	ACC	0.276317577	0.013700767	8	1	T cell CD8+
HMGB1	ACC	-0.021596616	0.850157621	7	1	T cell CD8+
LGALS9	ACC	0.53029797	5.00E-07	6	1	T cell CD8+
PD-L2	ACC	0.616974277	1.41E-09	5	1	T cell CD8+
CD155	ACC	-0.216867035	0.054889897	4	1	T cell CD8+
CD112	ACC	-0.365912904	9.12E-04	3	1	T cell CD8+
SEMA4A	ACC	0.476342951	9.11E-06	2	1	T cell CD8+
VEGFA	ACC	-0.234482764	0.037525227	1	1	T cell CD8+
CTLA4	BLCA	0.770340423	2.32E-81	18	2	T cell CD8+
TIM3	BLCA	0.684631457	1.00E-57	17	2	T cell CD8+
LAG3	BLCA	0.767079956	2.80E-80	16	2	T cell CD8+
NRP1	BLCA	0.308981354	1.79E-10	15	2	T cell CD8+
PD-1	BLCA	0.839521567	1.28E-109	14	2	T cell CD8+
TIGIT	BLCA	0.802201548	5.67E-93	13	2	T cell CD8+
VISTA	BLCA	0.334357784	4.10E-12	12	2	T cell CD8+
PD-L1	BLCA	0.541083932	2.10E-32	11	2	T cell CD8+
CD80	BLCA	0.633092421	4.37E-47	10	2	T cell CD8+
CD86	BLCA	0.633645516	3.44E-47	9	2	T cell CD8+
FGL1	BLCA	0.088327013	0.074728201	8	2	T cell CD8+
HMGB1	BLCA	-0.015051237	0.761810213	7	2	T cell CD8+
LGALS9	BLCA	0.401739968	2.95E-17	6	2	T cell CD8+
PD-L2	BLCA	0.639663526	2.49E-48	5	2	T cell CD8+
CD155	BLCA	0.1137016	0.021614929	4	2	T cell CD8+
CD112	BLCA	0.160456893	0.001145059	3	2	T cell CD8+
SEMA4A	BLCA	-0.013108202	0.791801713	2	2	T cell CD8+
VEGFA	BLCA	-0.235835525	1.46E-06	1	2	T cell CD8+
CTLA4	BRCA	0.697043011	8.51E-160	18	3	T cell CD8+
TIM3	BRCA	0.405015638	2.12E-44	17	3	T cell CD8+
LAG3	BRCA	0.591391165	4.45E-104	16	3	T cell CD8+
NRP1	BRCA	0.173198709	8.26E-09	15	3	T cell CD8+
PD-1	BRCA	0.810442118	1.27E-255	14	3	T cell CD8+
TIGIT	BRCA	0.790914763	5.93E-235	13	3	T cell CD8+
VISTA	BRCA	0.619646177	6.63E-117	12	3	T cell CD8+
PD-L1	BRCA	0.50633477	3.17E-72	11	3	T cell CD8+
CD80	BRCA	0.371507329	4.22E-37	10	3	T cell CD8+
CD86	BRCA	0.492242791	9.00E-68	9	3	T cell CD8+
FGL1	BRCA	1.95E-04	0.994858429	8	3	T cell CD8+
HMGB1	BRCA	0.085198431	0.004823205	7	3	T cell CD8+
LGALS9	BRCA	0.477381521	2.70E-63	6	3	T cell CD8+
PD-L2	BRCA	0.61149447	4.52E-113	5	3	T cell CD8+
CD155	BRCA	-0.075511936	0.012518696	4	3	T cell CD8+
CD112	BRCA	-0.109971576	2.70E-04	3	3	T cell CD8+
SEMA4A	BRCA	0.190888332	1.99E-10	2	3	T cell CD8+
VEGFA	BRCA	-0.198774847	3.35E-11	1	3	T cell CD8+
CTLA4	CESC	0.718746356	1.36E-49	18	4	T cell CD8+
TIM3	CESC	0.673911604	1.34E-41	17	4	T cell CD8+
LAG3	CESC	0.743102075	1.27E-54	16	4	T cell CD8+
NRP1	CESC	0.044241887	0.442141348	15	4	T cell CD8+
PD-1	CESC	0.815736543	8.86E-74	14	4	T cell CD8+
TIGIT	CESC	0.859009685	8.24E-90	13	4	T cell CD8+
VISTA	CESC	0.365471184	4.87E-11	12	4	T cell CD8+
PD-L1	CESC	0.42119534	1.67E-14	11	4	T cell CD8+
CD80	CESC	0.532549254	1.15E-23	10	4	T cell CD8+
CD86	CESC	0.595416831	1.50E-30	9	4	T cell CD8+
FGL1	CESC	-0.111348704	0.052444355	8	4	T cell CD8+
HMGB1	CESC	-0.047836236	0.405920998	7	4	T cell CD8+
LGALS9	CESC	0.426573836	7.14E-15	6	4	T cell CD8+
PD-L2	CESC	0.499119032	1.48E-20	5	4	T cell CD8+
CD155	CESC	-0.143126422	0.012486514	4	4	T cell CD8+
CD112	CESC	0.074222994	0.196852265	3	4	T cell CD8+
SEMA4A	CESC	0.142287527	0.013017321	2	4	T cell CD8+
VEGFA	CESC	-0.197585828	5.30E-04	1	4	T cell CD8+
CTLA4	CHOL	0.739043698	2.64E-07	18	5	T cell CD8+
TIM3	CHOL	0.442242101	0.006920708	17	5	T cell CD8+
LAG3	CHOL	0.668125363	8.49E-06	16	5	T cell CD8+
NRP1	CHOL	0.232576099	0.172249323	15	5	T cell CD8+
PD-1	CHOL	0.339017956	0.04310799	14	5	T cell CD8+
TIGIT	CHOL	0.834931465	2.44E-10	13	5	T cell CD8+
VISTA	CHOL	0.459875154	0.004774398	12	5	T cell CD8+
PD-L1	CHOL	0.422807131	0.010197449	11	5	T cell CD8+
CD80	CHOL	0.422292298	0.010299653	10	5	T cell CD8+
CD86	CHOL	0.557307421	4.14E-04	9	5	T cell CD8+
FGL1	CHOL	-0.197824828	0.247463134	8	5	T cell CD8+
HMGB1	CHOL	0.266297703	0.11643923	7	5	T cell CD8+
LGALS9	CHOL	0.156895553	0.360807258	6	5	T cell CD8+
PD-L2	CHOL	0.653195188	1.57E-05	5	5	T cell CD8+
CD155	CHOL	-0.371581184	0.025656154	4	5	T cell CD8+
CD112	CHOL	-0.280841754	0.097082705	3	5	T cell CD8+
SEMA4A	CHOL	0.117382071	0.495365682	2	5	T cell CD8+
VEGFA	CHOL	-0.26900058	0.11263899	1	5	T cell CD8+
CTLA4	COAD	0.602681147	7.71E-46	18	6	T cell CD8+
TIM3	COAD	0.560505434	1.38E-38	17	6	T cell CD8+
LAG3	COAD	0.759119642	1.46E-85	16	6	T cell CD8+
NRP1	COAD	0.362621571	1.97E-15	15	6	T cell CD8+
PD-1	COAD	0.772291268	2.59E-90	14	6	T cell CD8+
TIGIT	COAD	0.763998501	2.76E-87	13	6	T cell CD8+
VISTA	COAD	0.480296931	2.39E-27	12	6	T cell CD8+
PD-L1	COAD	0.564020495	3.74E-39	11	6	T cell CD8+
CD80	COAD	0.493320749	5.63E-29	10	6	T cell CD8+
CD86	COAD	0.536180968	7.41E-35	9	6	T cell CD8+
FGL1	COAD	0.04453262	0.345926626	8	6	T cell CD8+
HMGB1	COAD	-0.101541925	0.031270958	7	6	T cell CD8+
LGALS9	COAD	0.216677144	3.50E-06	6	6	T cell CD8+
PD-L2	COAD	0.552207916	2.79E-37	5	6	T cell CD8+
CD155	COAD	-0.244614817	1.48E-07	4	6	T cell CD8+
CD112	COAD	0.186056388	7.17E-05	3	6	T cell CD8+
SEMA4A	COAD	0.250113088	7.59E-08	2	6	T cell CD8+
VEGFA	COAD	-0.169562186	3.03E-04	1	6	T cell CD8+
CTLA4	DLBC	0.531589231	1.01E-04	18	7	T cell CD8+
TIM3	DLBC	0.678788537	1.14E-07	17	7	T cell CD8+
LAG3	DLBC	0.629613548	1.63E-06	16	7	T cell CD8+
NRP1	DLBC	0.326530612	0.023505279	15	7	T cell CD8+
PD-1	DLBC	0.388623535	0.006339233	14	7	T cell CD8+
TIGIT	DLBC	0.386995224	0.00658216	13	7	T cell CD8+
VISTA	DLBC	0.380807642	0.007580598	12	7	T cell CD8+
PD-L1	DLBC	0.566869301	2.66E-05	11	7	T cell CD8+
CD80	DLBC	0.335974815	0.019561133	10	7	T cell CD8+
CD86	DLBC	0.284845853	0.049726164	9	7	T cell CD8+
FGL1	DLBC	0.017438205	0.9063532	8	7	T cell CD8+
HMGB1	DLBC	-0.174554928	0.23538146	7	7	T cell CD8+
LGALS9	DLBC	0.008901433	0.952118638	6	7	T cell CD8+
PD-L2	DLBC	0.611919236	3.82E-06	5	7	T cell CD8+
CD155	DLBC	0.377116804	0.008236606	4	7	T cell CD8+
CD112	DLBC	0.221993053	0.129402094	3	7	T cell CD8+
SEMA4A	DLBC	0.015957447	0.914274144	2	7	T cell CD8+
VEGFA	DLBC	0.329461572	0.022215519	1	7	T cell CD8+
CTLA4	ESCA	0.703136147	9.30E-29	18	8	T cell CD8+
TIM3	ESCA	0.549213377	6.88E-16	17	8	T cell CD8+
LAG3	ESCA	0.707068189	3.39E-29	16	8	T cell CD8+
NRP1	ESCA	0.287369449	7.65E-05	15	8	T cell CD8+
PD-1	ESCA	0.746368378	5.17E-34	14	8	T cell CD8+
TIGIT	ESCA	0.807706111	1.27E-43	13	8	T cell CD8+
VISTA	ESCA	0.26186801	3.30E-04	12	8	T cell CD8+
PD-L1	ESCA	0.339403982	2.44E-06	11	8	T cell CD8+
CD80	ESCA	0.468616153	1.96E-11	10	8	T cell CD8+
CD86	ESCA	0.428031934	1.35E-09	9	8	T cell CD8+
FGL1	ESCA	0.139075659	0.059725004	8	8	T cell CD8+
HMGB1	ESCA	-0.044929501	0.544776393	7	8	T cell CD8+
LGALS9	ESCA	0.37268859	1.89E-07	6	8	T cell CD8+
PD-L2	ESCA	0.370249607	2.30E-07	5	8	T cell CD8+
CD155	ESCA	-0.094159974	0.203596889	4	8	T cell CD8+
CD112	ESCA	0.086138879	0.244973887	3	8	T cell CD8+
SEMA4A	ESCA	0.066986342	0.366276513	2	8	T cell CD8+
VEGFA	ESCA	-0.103118325	0.163635252	1	8	T cell CD8+
CTLA4	GBM	0.465163871	5.75E-10	18	9	T cell CD8+
TIM3	GBM	0.203572056	0.009825518	17	9	T cell CD8+
LAG3	GBM	0.336480378	1.36E-05	16	9	T cell CD8+
NRP1	GBM	0.191445073	0.015304275	15	9	T cell CD8+
PD-1	GBM	0.483045902	9.85E-11	14	9	T cell CD8+
TIGIT	GBM	0.360753058	2.78E-06	13	9	T cell CD8+
VISTA	GBM	0.222935208	0.004603091	12	9	T cell CD8+
PD-L1	GBM	0.008701647	0.913038187	11	9	T cell CD8+
CD80	GBM	0.265266354	6.99E-04	10	9	T cell CD8+
CD86	GBM	0.227052085	0.003885689	9	9	T cell CD8+
FGL1	GBM	0.065622637	0.409684589	8	9	T cell CD8+
HMGB1	GBM	-0.109949156	0.1663418	7	9	T cell CD8+
LGALS9	GBM	0.211067185	0.007381364	6	9	T cell CD8+
PD-L2	GBM	0.148575407	0.060788341	5	9	T cell CD8+
CD155	GBM	1.50E-04	0.998497199	4	9	T cell CD8+
CD112	GBM	0.142928312	0.071386776	3	9	T cell CD8+
SEMA4A	GBM	0.171911243	0.029728904	2	9	T cell CD8+
VEGFA	GBM	-0.190097303	0.016053127	1	9	T cell CD8+
CTLA4	HNSC	0.696282519	1.26E-76	18	10	T cell CD8+
TIM3	HNSC	0.638485802	6.81E-61	17	10	T cell CD8+
LAG3	HNSC	0.769507801	6.02E-103	16	10	T cell CD8+
NRP1	HNSC	0.13321611	0.002334067	15	10	T cell CD8+
PD-1	HNSC	0.875871443	4.72E-166	14	10	T cell CD8+
TIGIT	HNSC	0.853163418	1.63E-148	13	10	T cell CD8+
VISTA	HNSC	0.243206571	1.94E-08	12	10	T cell CD8+
PD-L1	HNSC	0.438499798	7.58E-26	11	10	T cell CD8+
CD80	HNSC	0.489914436	9.55E-33	10	10	T cell CD8+
CD86	HNSC	0.495283823	1.55E-33	9	10	T cell CD8+
FGL1	HNSC	-0.006349712	0.885146149	8	10	T cell CD8+
HMGB1	HNSC	0.079996151	0.068345055	7	10	T cell CD8+
LGALS9	HNSC	0.645649692	1.17E-62	6	10	T cell CD8+
PD-L2	HNSC	0.36615094	6.08E-18	5	10	T cell CD8+
CD155	HNSC	-0.310177621	4.64E-13	4	10	T cell CD8+
CD112	HNSC	0.064848918	0.139734911	3	10	T cell CD8+
SEMA4A	HNSC	0.250643779	6.85E-09	2	10	T cell CD8+
VEGFA	HNSC	-0.236194464	5.03E-08	1	10	T cell CD8+
CTLA4	KICH	0.71032677	2.39E-11	18	11	T cell CD8+
TIM3	KICH	0.534059031	3.87E-06	17	11	T cell CD8+
LAG3	KICH	0.520989849	7.30E-06	16	11	T cell CD8+
NRP1	KICH	0.455309371	1.22E-04	15	11	T cell CD8+
PD-1	KICH	0.628078806	1.65E-08	14	11	T cell CD8+
TIGIT	KICH	0.661488778	1.48E-09	13	11	T cell CD8+
VISTA	KICH	0.634074863	1.09E-08	12	11	T cell CD8+
PD-L1	KICH	0.046693571	0.709672754	11	11	T cell CD8+
CD80	KICH	0.519353781	7.89E-06	10	11	T cell CD8+
CD86	KICH	0.691600172	1.28E-10	9	11	T cell CD8+
FGL1	KICH	0.046832897	0.708845022	8	11	T cell CD8+
HMGB1	KICH	-0.022876295	0.855330985	7	11	T cell CD8+
LGALS9	KICH	0.620169254	2.80E-08	6	11	T cell CD8+
PD-L2	KICH	0.713472754	1.78E-11	5	11	T cell CD8+
CD155	KICH	-0.311443822	0.010912448	4	11	T cell CD8+
CD112	KICH	0.158983979	0.202294631	3	11	T cell CD8+
SEMA4A	KICH	0.312803017	0.010552144	2	11	T cell CD8+
VEGFA	KICH	-0.099012119	0.428969891	1	11	T cell CD8+
CTLA4	KIRC	0.603382243	3.65E-54	18	12	T cell CD8+
TIM3	KIRC	0.321835768	2.61E-14	17	12	T cell CD8+
LAG3	KIRC	0.818109572	1.08E-129	16	12	T cell CD8+
NRP1	KIRC	-0.040826142	0.346846279	15	12	T cell CD8+
PD-1	KIRC	0.846510394	1.70E-147	14	12	T cell CD8+
TIGIT	KIRC	0.82454349	1.93E-133	13	12	T cell CD8+
VISTA	KIRC	0.331417789	3.95E-15	12	12	T cell CD8+
PD-L1	KIRC	0.270475219	2.17E-10	11	12	T cell CD8+
CD80	KIRC	0.495620814	2.18E-34	10	12	T cell CD8+
CD86	KIRC	0.443281039	4.61E-27	9	12	T cell CD8+
FGL1	KIRC	-0.076048018	0.07940931	8	12	T cell CD8+
HMGB1	KIRC	0.103587709	0.016741681	7	12	T cell CD8+
LGALS9	KIRC	0.451586708	3.84E-28	6	12	T cell CD8+
PD-L2	KIRC	0.533614603	1.48E-40	5	12	T cell CD8+
CD155	KIRC	-0.130367394	0.002564901	4	12	T cell CD8+
CD112	KIRC	-0.093720081	0.030511985	3	12	T cell CD8+
SEMA4A	KIRC	0.489107566	2.09E-33	2	12	T cell CD8+
VEGFA	KIRC	0.060318098	0.164362409	1	12	T cell CD8+
CTLA4	KIRP	0.63612321	2.71E-34	18	13	T cell CD8+
TIM3	KIRP	0.159951584	0.006339008	17	13	T cell CD8+
LAG3	KIRP	0.709990424	9.07E-46	16	13	T cell CD8+
NRP1	KIRP	0.119856056	0.041388396	15	13	T cell CD8+
PD-1	KIRP	0.645954535	1.23E-35	14	13	T cell CD8+
TIGIT	KIRP	0.788320351	1.06E-62	13	13	T cell CD8+
VISTA	KIRP	0.446107188	1.38E-15	12	13	T cell CD8+
PD-L1	KIRP	0.139192709	0.017707153	11	13	T cell CD8+
CD80	KIRP	0.484727376	1.71E-18	10	13	T cell CD8+
CD86	KIRP	0.451720055	5.48E-16	9	13	T cell CD8+
FGL1	KIRP	0.132956217	0.023546672	8	13	T cell CD8+
HMGB1	KIRP	0.034904333	0.553842121	7	13	T cell CD8+
LGALS9	KIRP	0.468305506	3.26E-17	6	13	T cell CD8+
PD-L2	KIRP	0.562847829	1.24E-25	5	13	T cell CD8+
CD155	KIRP	-0.007479642	0.899078621	4	13	T cell CD8+
CD112	KIRP	0.127813952	0.02954588	3	13	T cell CD8+
SEMA4A	KIRP	0.359690191	2.77E-10	2	13	T cell CD8+
VEGFA	KIRP	-0.001242137	0.983196605	1	13	T cell CD8+
CTLA4	LGG	0.258457128	2.55E-09	18	14	T cell CD8+
TIM3	LGG	0.011284824	0.798160579	17	14	T cell CD8+
LAG3	LGG	0.230213981	1.24E-07	16	14	T cell CD8+
NRP1	LGG	0.266985783	7.17E-10	15	14	T cell CD8+
PD-1	LGG	0.2842263	4.81E-11	14	14	T cell CD8+
TIGIT	LGG	0.160708349	2.47E-04	13	14	T cell CD8+
VISTA	LGG	-0.092008736	0.036671579	12	14	T cell CD8+
PD-L1	LGG	0.032435501	0.462217971	11	14	T cell CD8+
CD80	LGG	0.191206197	1.22E-05	10	14	T cell CD8+
CD86	LGG	-0.002060721	0.962754632	9	14	T cell CD8+
FGL1	LGG	0.126161154	0.004100082	8	14	T cell CD8+
HMGB1	LGG	-0.099021321	0.024486568	7	14	T cell CD8+
LGALS9	LGG	0.082517649	0.061055927	6	14	T cell CD8+
PD-L2	LGG	0.082147593	0.062228845	5	14	T cell CD8+
CD155	LGG	0.156683804	3.53E-04	4	14	T cell CD8+
CD112	LGG	0.168657558	1.18E-04	3	14	T cell CD8+
SEMA4A	LGG	-0.119520498	0.006564825	2	14	T cell CD8+
VEGFA	LGG	0.112830422	0.010317756	1	14	T cell CD8+
CTLA4	LIHC	0.6633323	2.16E-48	18	15	T cell CD8+
TIM3	LIHC	0.554543142	2.67E-31	17	15	T cell CD8+
LAG3	LIHC	0.607584032	8.28E-39	16	15	T cell CD8+
NRP1	LIHC	0.113942404	0.02820444	15	15	T cell CD8+
PD-1	LIHC	0.730583633	4.10E-63	14	15	T cell CD8+
TIGIT	LIHC	0.766564437	5.69E-73	13	15	T cell CD8+
VISTA	LIHC	0.480076952	8.73E-23	12	15	T cell CD8+
PD-L1	LIHC	0.332028213	5.35E-11	11	15	T cell CD8+
CD80	LIHC	0.527866284	5.26E-28	10	15	T cell CD8+
CD86	LIHC	0.608124198	6.82E-39	9	15	T cell CD8+
FGL1	LIHC	0.04572279	0.37985114	8	15	T cell CD8+
HMGB1	LIHC	0.084270395	0.105110144	7	15	T cell CD8+
LGALS9	LIHC	0.49032295	7.77E-24	6	15	T cell CD8+
PD-L2	LIHC	0.567414198	5.35E-33	5	15	T cell CD8+
CD155	LIHC	-0.117338769	0.0238032	4	15	T cell CD8+
CD112	LIHC	0.099197482	0.056269637	3	15	T cell CD8+
SEMA4A	LIHC	0.582942768	3.78E-35	2	15	T cell CD8+
VEGFA	LIHC	-0.048027193	0.356278336	1	15	T cell CD8+
[truncated: 10,675 more rows]
