# Supplementary material for: Pan-cancer analysis of co-inhibitory molecules revealing their potential prognostic and clinical values in immunotherapy
Source: Front Immunol. 2025 Mar 24;16:1544104. doi: 10.3389/fimmu.2025.1544104 (PMC11973099; doi:10.3389/fimmu.2025.1544104)
Supplement: Supplementary file 6 [file DataSheet6.csv]

Supplementary Table 6. Correlation of co-inhibitory molecules with TMB, MSI, and Cancer cell stemness
Gene	TCGA_type	r	p.value	.row.id	.col.id	Feature
CTLA4	ACC	-0.110419611	0.332667869	18	1	TMB
TIM3	ACC	-0.138675971	0.222908041	17	1	TMB
LAG3	ACC	0.006721912	0.953116178	16	1	TMB
NRP1	ACC	0.208781131	0.064817474	15	1	TMB
PD-1	ACC	-0.065305179	0.567454626	14	1	TMB
TIGIT	ACC	-0.257090848	0.022181689	13	1	TMB
VISTA	ACC	-0.224696963	0.046496963	12	1	TMB
PD-L1	ACC	-0.077035963	0.499802411	11	1	TMB
CD80	ACC	0.033379204	0.770261107	10	1	TMB
CD86	ACC	-0.223016485	0.0482028	9	1	TMB
FGL1	ACC	0.168409304	0.13791111	8	1	TMB
HMGB1	ACC	0.011264074	0.921515747	7	1	TMB
LGALS9	ACC	-0.156162684	0.169339669	6	1	TMB
PD-L2	ACC	-0.222950866	0.048270441	5	1	TMB
CD155	ACC	0.218182066	0.053399559	4	1	TMB
CD112	ACC	0.277899924	0.013148846	3	1	TMB
SEMA4A	ACC	0.049549748	0.664539297	2	1	TMB
VEGFA	ACC	0.281626201	0.011924672	1	1	TMB
CTLA4	BLCA	0.177544684	3.19E-04	18	2	TMB
TIM3	BLCA	0.18326019	2.01E-04	17	2	TMB
LAG3	BLCA	0.210483115	1.86E-05	16	2	TMB
NRP1	BLCA	-0.043288651	0.38373337	15	2	TMB
PD-1	BLCA	0.193459006	8.56E-05	14	2	TMB
TIGIT	BLCA	0.215171271	1.19E-05	13	2	TMB
VISTA	BLCA	-0.064087904	0.196955185	12	2	TMB
PD-L1	BLCA	0.177674997	3.16E-04	11	2	TMB
CD80	BLCA	0.140852956	0.004412387	10	2	TMB
CD86	BLCA	0.113037573	0.02256337	9	2	TMB
FGL1	BLCA	0.02141327	0.666674006	8	2	TMB
HMGB1	BLCA	0.060557743	0.222818344	7	2	TMB
LGALS9	BLCA	0.015234707	0.759284001	6	2	TMB
PD-L2	BLCA	0.128539472	0.009431935	5	2	TMB
CD155	BLCA	0.053722054	0.279586245	4	2	TMB
CD112	BLCA	0.208889087	2.16E-05	3	2	TMB
SEMA4A	BLCA	-0.097602893	0.049101582	2	2	TMB
VEGFA	BLCA	0.015404425	0.75668632	1	2	TMB
CTLA4	BRCA	0.277351185	1.95E-19	18	3	TMB
TIM3	BRCA	0.14513827	3.32E-06	17	3	TMB
LAG3	BRCA	0.308765381	6.31E-24	16	3	TMB
NRP1	BRCA	-0.065379706	0.037007514	15	3	TMB
PD-1	BRCA	0.208828977	1.71E-11	14	3	TMB
TIGIT	BRCA	0.261093199	2.51E-17	13	3	TMB
VISTA	BRCA	0.030464831	0.331525617	12	3	TMB
PD-L1	BRCA	0.158606907	3.65E-07	11	3	TMB
CD80	BRCA	0.225679398	3.20E-13	10	3	TMB
CD86	BRCA	0.167023055	8.31E-08	9	3	TMB
FGL1	BRCA	-0.071487485	0.022548193	8	3	TMB
HMGB1	BRCA	0.130476657	2.97E-05	7	3	TMB
LGALS9	BRCA	0.153174084	9.10E-07	6	3	TMB
PD-L2	BRCA	0.253852945	1.96E-16	5	3	TMB
CD155	BRCA	0.17488977	1.95E-08	4	3	TMB
CD112	BRCA	-0.162037769	2.01E-07	3	3	TMB
SEMA4A	BRCA	0.048666912	0.120713964	2	3	TMB
VEGFA	BRCA	0.159141967	3.33E-07	1	3	TMB
CTLA4	CESC	0.148717801	0.011800669	18	4	TMB
TIM3	CESC	0.147815443	0.01232846	17	4	TMB
LAG3	CESC	0.242800595	3.32E-05	16	4	TMB
NRP1	CESC	0.019119072	0.747493408	15	4	TMB
PD-1	CESC	0.226541984	1.11E-04	14	4	TMB
TIGIT	CESC	0.172587721	0.003412125	13	4	TMB
VISTA	CESC	0.053106795	0.370885585	12	4	TMB
PD-L1	CESC	0.118231526	0.045745712	11	4	TMB
CD80	CESC	0.110673569	0.061593724	10	4	TMB
CD86	CESC	0.118933817	0.044464725	9	4	TMB
FGL1	CESC	-0.134116362	0.023302514	8	4	TMB
HMGB1	CESC	0.042214369	0.477022088	7	4	TMB
LGALS9	CESC	-0.064467585	0.277212823	6	4	TMB
PD-L2	CESC	0.066932783	0.259216686	5	4	TMB
CD155	CESC	0.062122684	0.295099346	4	4	TMB
CD112	CESC	-0.088655445	0.134737045	3	4	TMB
SEMA4A	CESC	-0.024327512	0.682044797	2	4	TMB
VEGFA	CESC	0.19425484	9.59E-04	1	4	TMB
CTLA4	CHOL	-0.111275706	0.518212733	18	5	TMB
TIM3	CHOL	-0.183141266	0.285005483	17	5	TMB
LAG3	CHOL	0.001287913	0.994052021	16	5	TMB
NRP1	CHOL	-0.122222968	0.477625841	15	5	TMB
PD-1	CHOL	-0.169231802	0.323791388	14	5	TMB
TIGIT	CHOL	-0.151716182	0.377074239	13	5	TMB
VISTA	CHOL	-0.269302663	0.112220133	12	5	TMB
PD-L1	CHOL	-0.181080604	0.290553471	11	5	TMB
CD80	CHOL	-0.241354945	0.156165501	10	5	TMB
CD86	CHOL	-0.342713719	0.040742269	9	5	TMB
FGL1	CHOL	0.213149645	0.211970061	8	5	TMB
HMGB1	CHOL	-0.071350395	0.679224469	7	5	TMB
LGALS9	CHOL	-0.08938118	0.604179107	6	5	TMB
PD-L2	CHOL	-0.258097817	0.128557014	5	5	TMB
CD155	CHOL	-0.104707348	0.543355542	4	5	TMB
CD112	CHOL	0.047910373	0.781414247	3	5	TMB
SEMA4A	CHOL	0.054221148	0.753462811	2	5	TMB
VEGFA	CHOL	-0.038122233	0.825294036	1	5	TMB
CTLA4	COAD	0.289504258	3.83E-09	18	6	TMB
TIM3	COAD	0.256551748	2.04E-07	17	6	TMB
LAG3	COAD	0.375108788	8.89E-15	16	6	TMB
NRP1	COAD	0.257157802	1.90E-07	15	6	TMB
PD-1	COAD	0.28644357	5.67E-09	14	6	TMB
TIGIT	COAD	0.331439885	1.10E-11	13	6	TMB
VISTA	COAD	0.131796062	0.008392134	12	6	TMB
PD-L1	COAD	0.350112223	5.99E-13	11	6	TMB
CD80	COAD	0.258023918	1.73E-07	10	6	TMB
CD86	COAD	0.244383901	7.76E-07	9	6	TMB
FGL1	COAD	0.188958224	1.47E-04	8	6	TMB
HMGB1	COAD	-0.089402289	0.074459416	7	6	TMB
LGALS9	COAD	0.040081585	0.424616318	6	6	TMB
PD-L2	COAD	0.268530092	5.11E-08	5	6	TMB
CD155	COAD	-0.153378156	0.002124072	4	6	TMB
CD112	COAD	0.195770711	8.27E-05	3	6	TMB
SEMA4A	COAD	0.034253695	0.495067841	2	6	TMB
VEGFA	COAD	0.015933206	0.751025718	1	6	TMB
CTLA4	DLBC	-0.474242701	0.003023508	18	7	TMB
TIM3	DLBC	-0.101250817	0.550987103	17	7	TMB
LAG3	DLBC	-0.141324325	0.40409132	16	7	TMB
NRP1	DLBC	-0.020273875	0.905195675	15	7	TMB
PD-1	DLBC	-0.358053239	0.029561716	14	7	TMB
TIGIT	DLBC	-0.328175949	0.047366934	13	7	TMB
VISTA	DLBC	-0.4986662	0.001681555	12	7	TMB
PD-L1	DLBC	-0.037346613	0.826299579	11	7	TMB
CD80	DLBC	-0.130890986	0.440006133	10	7	TMB
CD86	DLBC	-0.183413365	0.277205541	9	7	TMB
FGL1	DLBC	0.117863579	0.48720781	8	7	TMB
HMGB1	DLBC	0.044697375	0.792794918	7	7	TMB
LGALS9	DLBC	0.058924656	0.729024175	6	7	TMB
PD-L2	DLBC	0.089987553	0.596346062	5	7	TMB
CD155	DLBC	-0.124370148	0.463312431	4	7	TMB
CD112	DLBC	0.095204222	0.575135667	3	7	TMB
SEMA4A	DLBC	-0.234750137	0.161947585	2	7	TMB
VEGFA	DLBC	-0.026557591	0.876012291	1	7	TMB
CTLA4	ESCA	-0.072786572	0.327485572	18	8	TMB
TIM3	ESCA	-0.110882052	0.135092462	17	8	TMB
LAG3	ESCA	-0.085201774	0.251473762	16	8	TMB
NRP1	ESCA	-0.100833376	0.174411003	15	8	TMB
PD-1	ESCA	0.009586534	0.897517042	14	8	TMB
TIGIT	ESCA	-0.044391202	0.550712708	13	8	TMB
VISTA	ESCA	-0.078964799	0.287983097	12	8	TMB
PD-L1	ESCA	-0.133134442	0.072387204	11	8	TMB
CD80	ESCA	-0.104541291	0.159018554	10	8	TMB
CD86	ESCA	-0.133483987	0.07163435	9	8	TMB
FGL1	ESCA	0.079332378	0.285737834	8	8	TMB
HMGB1	ESCA	0.025957368	0.727241376	7	8	TMB
LGALS9	ESCA	0.194298896	0.00839931	6	8	TMB
PD-L2	ESCA	-0.167247854	0.023638945	5	8	TMB
CD155	ESCA	0.174975045	0.017831159	4	8	TMB
CD112	ESCA	0.252386965	5.67E-04	3	8	TMB
SEMA4A	ESCA	-0.32059877	9.66E-06	2	8	TMB
VEGFA	ESCA	0.202958206	0.005860384	1	8	TMB
CTLA4	GBM	-0.064488107	0.425333832	18	9	TMB
TIM3	GBM	-0.072379727	0.370786702	17	9	TMB
LAG3	GBM	0.012940608	0.873029293	16	9	TMB
NRP1	GBM	0.061751957	0.445277733	15	9	TMB
PD-1	GBM	-0.094705459	0.24113043	14	9	TMB
TIGIT	GBM	0.026449565	0.743905319	13	9	TMB
VISTA	GBM	-0.083273434	0.302942278	12	9	TMB
PD-L1	GBM	-0.006114917	0.939805312	11	9	TMB
CD80	GBM	0.019737288	0.807415199	10	9	TMB
CD86	GBM	-0.070572974	0.382879523	9	9	TMB
FGL1	GBM	-0.105316308	0.192167417	8	9	TMB
HMGB1	GBM	0.00292852	0.971151012	7	9	TMB
LGALS9	GBM	-0.137166578	0.088766434	6	9	TMB
PD-L2	GBM	-0.019553551	0.809173596	5	9	TMB
CD155	GBM	0.178283511	0.02645563	4	9	TMB
CD112	GBM	-0.016747523	0.836141286	3	9	TMB
SEMA4A	GBM	-0.044686922	0.580865994	2	9	TMB
VEGFA	GBM	0.136708845	0.089846597	1	9	TMB
CTLA4	HNSC	-0.145791288	0.001090668	18	10	TMB
TIM3	HNSC	-0.061387266	0.170955489	17	10	TMB
LAG3	HNSC	-0.03707727	0.408548575	16	10	TMB
NRP1	HNSC	-0.080501885	0.07238598	15	10	TMB
PD-1	HNSC	-0.07732365	0.084431675	14	10	TMB
TIGIT	HNSC	-0.055569956	0.215277624	13	10	TMB
VISTA	HNSC	-0.068466069	0.12666824	12	10	TMB
PD-L1	HNSC	-0.029508609	0.510755035	11	10	TMB
CD80	HNSC	-0.08093131	0.070871729	10	10	TMB
CD86	HNSC	-0.049688854	0.267919837	9	10	TMB
FGL1	HNSC	-0.103930902	0.020227034	8	10	TMB
HMGB1	HNSC	-0.037244065	0.406442146	7	10	TMB
LGALS9	HNSC	-0.065826125	0.142009336	6	10	TMB
PD-L2	HNSC	-0.090154375	0.044120293	5	10	TMB
CD155	HNSC	0.012446721	0.781509733	4	10	TMB
CD112	HNSC	0.120146616	0.007212277	3	10	TMB
SEMA4A	HNSC	0.138242255	0.001966621	2	10	TMB
VEGFA	HNSC	0.0713224	0.111552636	1	10	TMB
CTLA4	KICH	0.194630031	0.117351587	18	11	TMB
TIM3	KICH	-0.074786574	0.550642851	17	11	TMB
LAG3	KICH	0.175812218	0.157938026	16	11	TMB
NRP1	KICH	-0.013255434	0.915872182	15	11	TMB
PD-1	KICH	0.002948098	0.981257108	14	11	TMB
TIGIT	KICH	0.067280737	0.591435757	13	11	TMB
VISTA	KICH	0.028267109	0.821745621	12	11	TMB
PD-L1	KICH	-0.132512527	0.288847259	11	11	TMB
CD80	KICH	-0.078258057	0.532244768	10	11	TMB
CD86	KICH	-0.040623515	0.746047802	9	11	TMB
FGL1	KICH	0.236985402	0.055380071	8	11	TMB
HMGB1	KICH	-0.058729518	0.639491886	7	11	TMB
LGALS9	KICH	-0.017855112	0.886846688	6	11	TMB
PD-L2	KICH	0.075664695	0.545960281	5	11	TMB
CD155	KICH	-0.106315273	0.3955373	4	11	TMB
CD112	KICH	-0.19868516	0.109759629	3	11	TMB
SEMA4A	KICH	-0.087247519	0.486059776	2	11	TMB
VEGFA	KICH	0.200148693	0.1071147	1	11	TMB
CTLA4	KIRC	0.084656172	0.105414083	18	12	TMB
TIM3	KIRC	0.136005552	0.009087743	17	12	TMB
LAG3	KIRC	0.168111172	0.001226708	16	12	TMB
NRP1	KIRC	-0.001794821	0.972664588	15	12	TMB
PD-1	KIRC	0.137781434	0.00821446	14	12	TMB
TIGIT	KIRC	0.122659117	0.018739272	13	12	TMB
VISTA	KIRC	0.145250994	0.00530483	12	12	TMB
PD-L1	KIRC	-0.11698535	0.025014923	11	12	TMB
CD80	KIRC	0.10960121	0.035832671	10	12	TMB
CD86	KIRC	0.13634888	0.008912742	9	12	TMB
FGL1	KIRC	0.00972502	0.85270087	8	12	TMB
HMGB1	KIRC	-0.013237172	0.800473981	7	12	TMB
LGALS9	KIRC	0.169960868	0.001080476	6	12	TMB
PD-L2	KIRC	0.067050734	0.199994225	5	12	TMB
CD155	KIRC	0.058795333	0.26123102	4	12	TMB
CD112	KIRC	0.020073858	0.701507303	3	12	TMB
SEMA4A	KIRC	-0.034648769	0.508157556	2	12	TMB
VEGFA	KIRC	0.016341081	0.755038246	1	12	TMB
CTLA4	KIRP	-0.077944471	0.193462169	18	13	TMB
TIM3	KIRP	0.11030521	0.065309977	17	13	TMB
LAG3	KIRP	-0.105162739	0.078967023	16	13	TMB
NRP1	KIRP	0.074940988	0.211244214	15	13	TMB
PD-1	KIRP	-0.134787501	0.024093217	14	13	TMB
TIGIT	KIRP	-0.104368724	0.081268243	13	13	TMB
VISTA	KIRP	0.00423742	0.943725093	12	13	TMB
PD-L1	KIRP	-0.093388333	0.118971734	11	13	TMB
CD80	KIRP	-0.08906545	0.137110194	10	13	TMB
CD86	KIRP	0.069387131	0.247162037	9	13	TMB
FGL1	KIRP	-0.054853557	0.360476153	8	13	TMB
HMGB1	KIRP	-0.037010862	0.537398944	7	13	TMB
LGALS9	KIRP	-0.007370245	0.902283088	6	13	TMB
PD-L2	KIRP	-0.135560134	0.023287203	5	13	TMB
CD155	KIRP	-0.225602033	1.40E-04	4	13	TMB
CD112	KIRP	-0.102154286	0.087973173	3	13	TMB
SEMA4A	KIRP	-0.105361736	0.078398629	2	13	TMB
VEGFA	KIRP	-0.150083433	0.011923537	1	13	TMB
CTLA4	LAML	0.160248935	0.081696365	18	14	TMB
TIM3	LAML	-0.166506358	0.070318481	17	14	TMB
LAG3	LAML	0.026395698	0.775679847	16	14	TMB
NRP1	LAML	0.237555847	0.009283712	15	14	TMB
PD-1	LAML	-0.06346086	0.492927131	14	14	TMB
TIGIT	LAML	0.188258665	0.040329923	13	14	TMB
VISTA	LAML	-0.115364916	0.21152791	12	14	TMB
PD-L1	LAML	-0.075731061	0.413023384	11	14	TMB
CD80	LAML	0.02941408	0.750825112	10	14	TMB
CD86	LAML	-0.082789909	0.370714177	9	14	TMB
FGL1	LAML	NA	NA	8	14	TMB
HMGB1	LAML	0.171780509	0.061757122	7	14	TMB
LGALS9	LAML	-0.308502171	6.41E-04	6	14	TMB
PD-L2	LAML	0.122323271	0.185075892	5	14	TMB
CD155	LAML	0.085843927	0.353263801	4	14	TMB
CD112	LAML	-0.018185129	0.844376432	3	14	TMB
SEMA4A	LAML	-0.030910799	0.738592708	2	14	TMB
VEGFA	LAML	0.208382401	0.02295302	1	14	TMB
CTLA4	LGG	0.105514334	0.017141455	18	15	TMB
TIM3	LGG	0.046650613	0.293025952	17	15	TMB
LAG3	LGG	0.155546055	4.23E-04	16	15	TMB
NRP1	LGG	0.161889002	2.41E-04	15	15	TMB
PD-1	LGG	0.171534487	9.89E-05	14	15	TMB
TIGIT	LGG	-0.082823594	0.061616858	13	15	TMB
VISTA	LGG	-0.102028402	0.021195232	12	15	TMB
PD-L1	LGG	-9.75E-04	0.98247015	11	15	TMB
CD80	LGG	0.183328854	3.11E-05	10	15	TMB
CD86	LGG	0.011266327	0.799639855	9	15	TMB
FGL1	LGG	-0.002349491	0.957788591	8	15	TMB
HMGB1	LGG	-0.017037718	0.701089924	7	15	TMB
LGALS9	LGG	0.05608065	0.206098346	6	15	TMB
PD-L2	LGG	0.125301154	0.004597915	5	15	TMB
CD155	LGG	0.216074994	8.39E-07	4	15	TMB
CD112	LGG	0.14943563	7.11E-04	3	15	TMB
SEMA4A	LGG	-0.253584968	6.33E-09	2	15	TMB
VEGFA	LGG	0.216871154	7.63E-07	1	15	TMB
CTLA4	LIHC	0.002386532	0.964109349	18	16	TMB
TIM3	LIHC	-0.12273548	0.020182822	17	16	TMB
LAG3	LIHC	0.03992046	0.451456418	16	16	TMB
NRP1	LIHC	-0.195349224	2.00E-04	15	16	TMB
PD-1	LIHC	-0.006351398	0.904677208	14	16	TMB
TIGIT	LIHC	-0.002384826	0.964134976	13	16	TMB
VISTA	LIHC	-0.160293084	0.002350323	12	16	TMB
PD-L1	LIHC	-0.055144526	0.298095425	11	16	TMB
CD80	LIHC	-0.097230044	0.066121214	10	16	TMB
CD86	LIHC	-0.101221439	0.055694489	9	16	TMB
FGL1	LIHC	-0.04691696	0.376106211	8	16	TMB
HMGB1	LIHC	-0.029542492	0.577433862	7	16	TMB
LGALS9	LIHC	-0.109248843	0.038824345	6	16	TMB
PD-L2	LIHC	-0.050660414	0.339172463	5	16	TMB
CD155	LIHC	0.13256092	0.012056473	4	16	TMB
CD112	LIHC	-0.05680491	0.283762151	3	16	TMB
SEMA4A	LIHC	-0.114051058	0.030971032	2	16	TMB
VEGFA	LIHC	0.050237355	0.34322634	1	16	TMB
CTLA4	LUAD	0.074036932	0.094883857	18	17	TMB
TIM3	LUAD	-0.027506966	0.535397512	17	17	TMB
LAG3	LUAD	0.184060637	2.89E-05	16	17	TMB
NRP1	LUAD	0.039487366	0.373514615	15	17	TMB
PD-1	LUAD	0.120791543	0.006310984	14	17	TMB
TIGIT	LUAD	0.075260322	0.089535033	13	17	TMB
VISTA	LUAD	-0.116140245	0.008658039	12	17	TMB
PD-L1	LUAD	0.127902991	0.003812651	11	17	TMB
CD80	LUAD	-0.068692093	0.121307249	10	17	TMB
CD86	LUAD	-0.001821176	0.967274314	9	17	TMB
FGL1	LUAD	0.04292716	0.333294622	8	17	TMB
HMGB1	LUAD	0.06194628	0.162457759	7	17	TMB
LGALS9	LUAD	-0.29751482	6.97E-12	6	17	TMB
PD-L2	LUAD	0.078204474	0.077652004	5	17	TMB
CD155	LUAD	0.242907253	2.77E-08	4	17	TMB
CD112	LUAD	0.124199866	0.004972214	3	17	TMB
SEMA4A	LUAD	-0.15375903	4.93E-04	2	17	TMB
VEGFA	LUAD	0.148775144	7.51E-04	1	17	TMB
CTLA4	LUSC	-0.026951317	0.555007276	18	18	TMB
TIM3	LUSC	-0.003840252	0.932983113	17	18	TMB
LAG3	LUSC	0.054410293	0.233130904	16	18	TMB
NRP1	LUSC	0.020166965	0.658741833	15	18	TMB
PD-1	LUSC	0.00447482	0.921941945	14	18	TMB
TIGIT	LUSC	-0.024438228	0.592500569	13	18	TMB
VISTA	LUSC	-0.101100536	0.026450142	12	18	TMB
PD-L1	LUSC	-0.037724824	0.408592354	11	18	TMB
CD80	LUSC	-0.028649748	0.530340373	10	18	TMB
CD86	LUSC	-0.020343516	0.655945349	9	18	TMB
FGL1	LUSC	0.043308756	0.342723119	8	18	TMB
HMGB1	LUSC	0.067465923	0.139134916	7	18	TMB
LGALS9	LUSC	-0.131053015	0.003949433	6	18	TMB
PD-L2	LUSC	0.00628781	0.890486495	5	18	TMB
CD155	LUSC	0.069969795	0.12501888	4	18	TMB
CD112	LUSC	-0.048125027	0.291686758	3	18	TMB
SEMA4A	LUSC	-0.040107601	0.37961303	2	18	TMB
VEGFA	LUSC	-0.049125183	0.281762539	1	18	TMB
CTLA4	MESO	-0.192364724	0.08337959	18	19	TMB
TIM3	MESO	-0.271822323	0.01349724	17	19	TMB
LAG3	MESO	-0.069001219	0.53791098	16	19	TMB
NRP1	MESO	-0.1246052	0.264687918	15	19	TMB
PD-1	MESO	0.02011764	0.857628025	14	19	TMB
TIGIT	MESO	-0.176614801	0.112452065	13	19	TMB
VISTA	MESO	-0.133427771	0.2320702	12	19	TMB
PD-L1	MESO	-0.102810182	0.35802652	11	19	TMB
CD80	MESO	-0.137653892	0.217481285	10	19	TMB
CD86	MESO	-0.204073691	0.065915101	9	19	TMB
FGL1	MESO	-0.008924017	0.936578156	8	19	TMB
HMGB1	MESO	0.132785139	0.234346939	7	19	TMB
LGALS9	MESO	-0.149744081	0.179350356	6	19	TMB
PD-L2	MESO	-0.195272904	0.078731808	5	19	TMB
CD155	MESO	-0.098300868	0.379608847	4	19	TMB
CD112	MESO	-0.0304651	0.785851863	3	19	TMB
SEMA4A	MESO	-0.080710186	0.471020968	2	19	TMB
VEGFA	MESO	0.110434626	0.323299162	1	19	TMB
CTLA4	OV	0.274770492	5.91E-05	18	20	TMB
TIM3	OV	0.265492026	1.06E-04	17	20	TMB
LAG3	OV	0.209086949	0.002438305	16	20	TMB
NRP1	OV	0.078648498	0.258813781	15	20	TMB
PD-1	OV	0.090225986	0.194954481	14	20	TMB
TIGIT	OV	0.220915459	0.00134314	13	20	TMB
VISTA	OV	0.012139625	0.861840718	12	20	TMB
PD-L1	OV	0.091444949	0.18896598	11	20	TMB
CD80	OV	0.322789321	1.98E-06	10	20	TMB
CD86	OV	0.263978991	1.17E-04	9	20	TMB
FGL1	OV	NA	NA	8	20	TMB
HMGB1	OV	0.077380189	0.266596672	7	20	TMB
LGALS9	OV	0.041979563	0.547137663	6	20	TMB
PD-L2	OV	0.321778408	2.14E-06	5	20	TMB
CD155	OV	0.214679645	0.001846431	4	20	TMB
CD112	OV	0.041644147	0.550347019	3	20	TMB
SEMA4A	OV	0.099216176	0.153922234	2	20	TMB
VEGFA	OV	0.095334564	0.170758474	1	20	TMB
CTLA4	PAAD	-0.201128944	0.008942721	18	21	TMB
TIM3	PAAD	-0.126193068	0.103109948	17	21	TMB
LAG3	PAAD	-0.09876392	0.202774866	16	21	TMB
NRP1	PAAD	-0.230122578	0.002692355	15	21	TMB
PD-1	PAAD	-0.280483608	2.31E-04	14	21	TMB
TIGIT	PAAD	-0.250250789	0.001069332	13	21	TMB
VISTA	PAAD	-0.029849293	0.700913149	12	21	TMB
PD-L1	PAAD	-0.104930165	0.175852528	11	21	TMB
CD80	PAAD	-0.096215933	0.214727436	10	21	TMB
CD86	PAAD	-0.166248231	0.031260088	9	21	TMB
FGL1	PAAD	-0.106999264	0.167438607	8	21	TMB
HMGB1	PAAD	0.077874984	0.315685383	7	21	TMB
LGALS9	PAAD	0.204189566	0.007933887	6	21	TMB
PD-L2	PAAD	-0.138130507	0.074167565	5	21	TMB
CD155	PAAD	0.295979115	9.81E-05	4	21	TMB
CD112	PAAD	0.307154563	5.13E-05	3	21	TMB
SEMA4A	PAAD	-0.11083553	0.152637379	2	21	TMB
VEGFA	PAAD	0.218288933	0.00447491	1	21	TMB
CTLA4	PCPG	-0.046595204	0.536830206	18	22	TMB
TIM3	PCPG	-0.079633926	0.290674583	17	22	TMB
LAG3	PCPG	0.01638411	0.828157039	16	22	TMB
NRP1	PCPG	-0.083900944	0.265512489	15	22	TMB
PD-1	PCPG	-0.033233365	0.659657354	14	22	TMB
TIGIT	PCPG	-0.028955226	0.701223269	13	22	TMB
VISTA	PCPG	-0.150544954	0.044875892	12	22	TMB
PD-L1	PCPG	0.040882917	0.587935661	11	22	TMB
CD80	PCPG	0.053505234	0.478121011	10	22	TMB
CD86	PCPG	-0.071464812	0.343152441	9	22	TMB
FGL1	PCPG	0.038655689	0.608448564	8	22	TMB
HMGB1	PCPG	0.21915335	0.003291827	7	22	TMB
LGALS9	PCPG	-0.103230033	0.170305305	6	22	TMB
PD-L2	PCPG	-0.066989725	0.374295411	5	22	TMB
CD155	PCPG	0.047275441	0.530895319	4	22	TMB
CD112	PCPG	-0.147167832	0.049958653	3	22	TMB
SEMA4A	PCPG	-0.026013977	0.730332786	2	22	TMB
VEGFA	PCPG	-0.066260949	0.37952636	1	22	TMB
CTLA4	PRAD	-0.052592244	0.243784367	18	23	TMB
TIM3	PRAD	0.125060197	0.005424809	17	23	TMB
LAG3	PRAD	-0.125389912	0.005302604	16	23	TMB
NRP1	PRAD	0.155249516	5.41E-04	15	23	TMB
PD-1	PRAD	-0.081770495	0.069673169	14	23	TMB
TIGIT	PRAD	-0.002954707	0.947824672	13	23	TMB
VISTA	PRAD	-0.178735037	6.59E-05	12	23	TMB
PD-L1	PRAD	-0.037360038	0.407834336	11	23	TMB
CD80	PRAD	0.098759917	0.028334606	10	23	TMB
CD86	PRAD	0.060305708	0.181280769	9	23	TMB
FGL1	PRAD	0.026388625	0.55885907	8	23	TMB
HMGB1	PRAD	-0.027320301	0.54505792	7	23	TMB
LGALS9	PRAD	-0.025932903	0.56567087	6	23	TMB
PD-L2	PRAD	-0.005918932	0.895704782	5	23	TMB
CD155	PRAD	0.011017027	0.807227611	4	23	TMB
CD112	PRAD	8.71E-04	0.984608133	3	23	TMB
SEMA4A	PRAD	-0.024004593	0.594925407	2	23	TMB
VEGFA	PRAD	-0.238926431	7.89E-08	1	23	TMB
CTLA4	READ	0.07614134	0.369514207	18	24	TMB
TIM3	READ	-0.071797563	0.397523547	17	24	TMB
LAG3	READ	0.030920243	0.715875705	16	24	TMB
NRP1	READ	0.005305017	0.950217793	15	24	TMB
PD-1	READ	-0.069279927	0.414321686	14	24	TMB
TIGIT	READ	0.044313378	0.601834197	13	24	TMB
VISTA	READ	-0.203106371	0.015712805	12	24	TMB
PD-L1	READ	0.013125529	0.877234206	11	24	TMB
CD80	READ	-0.088085215	0.298961128	10	24	TMB
CD86	READ	-0.116423504	0.169185243	9	24	TMB
FGL1	READ	0.193771446	0.021318685	8	24	TMB
HMGB1	READ	0.006810032	0.936121336	7	24	TMB
LGALS9	READ	-0.047640253	0.574811364	6	24	TMB
PD-L2	READ	-0.092865631	0.27339791	5	24	TMB
CD155	READ	0.172779142	0.040480619	4	24	TMB
CD112	READ	-0.019049271	0.822598278	3	24	TMB
SEMA4A	READ	-0.077967482	0.358110643	2	24	TMB
VEGFA	READ	0.184896332	0.028167914	1	24	TMB
CTLA4	SARC	0.127883407	0.050725623	18	25	TMB
TIM3	SARC	0.19415282	0.002859095	17	25	TMB
LAG3	SARC	0.049343945	0.452512507	16	25	TMB
NRP1	SARC	0.163385355	0.012322487	15	25	TMB
PD-1	SARC	0.070581646	0.282262209	14	25	TMB
TIGIT	SARC	0.190641615	0.003416593	13	25	TMB
VISTA	SARC	0.063448907	0.333864979	12	25	TMB
PD-L1	SARC	0.181963556	0.005239181	11	25	TMB
CD80	SARC	0.247972247	1.27E-04	10	25	TMB
CD86	SARC	0.197903651	0.002355833	9	25	TMB
FGL1	SARC	-0.010832823	0.869079541	8	25	TMB
HMGB1	SARC	-0.093046187	0.155960058	7	25	TMB
LGALS9	SARC	0.108294946	0.09841501	6	25	TMB
PD-L2	SARC	0.195531747	0.002663728	5	25	TMB
CD155	SARC	0.236652248	2.59E-04	4	25	TMB
CD112	SARC	0.039381854	0.548884111	3	25	TMB
SEMA4A	SARC	0.072081252	0.272136564	2	25	TMB
VEGFA	SARC	0.29675454	3.84E-06	1	25	TMB
CTLA4	SKCM	0.161015183	4.91E-04	18	26	TMB
TIM3	SKCM	0.112363609	0.015344147	17	26	TMB
LAG3	SKCM	0.119940839	0.009631731	16	26	TMB
NRP1	SKCM	0.027074033	0.5603269	15	26	TMB
PD-1	SKCM	0.112762301	0.014982183	14	26	TMB
TIGIT	SKCM	0.128775494	0.005419001	13	26	TMB
VISTA	SKCM	-0.045673019	0.325731182	12	26	TMB
PD-L1	SKCM	0.168482417	2.63E-04	11	26	TMB
CD80	SKCM	0.153551615	8.94E-04	10	26	TMB
CD86	SKCM	0.097422549	0.035715672	9	26	TMB
FGL1	SKCM	-0.025270586	0.58675017	8	26	TMB
HMGB1	SKCM	-0.043800822	0.345975132	7	26	TMB
LGALS9	SKCM	0.029295869	0.528585371	6	26	TMB
PD-L2	SKCM	0.158207717	6.17E-04	5	26	TMB
CD155	SKCM	0.010709773	0.817836085	4	26	TMB
CD112	SKCM	-0.121355956	0.008804651	3	26	TMB
SEMA4A	SKCM	-0.027534429	0.553674653	2	26	TMB
VEGFA	SKCM	-0.018468476	0.691209957	1	26	TMB
CTLA4	STAD	0.107197987	0.029788968	18	27	TMB
TIM3	STAD	0.074739995	0.130351905	17	27	TMB
LAG3	STAD	0.169648374	5.53E-04	16	27	TMB
NRP1	STAD	-0.279026238	8.71E-09	15	27	TMB
PD-1	STAD	0.069533283	0.159407277	14	27	TMB
TIGIT	STAD	0.063717971	0.197349739	13	27	TMB
VISTA	STAD	-0.205685278	2.64E-05	12	27	TMB
PD-L1	STAD	0.231564573	2.09E-06	11	27	TMB
CD80	STAD	0.118282063	0.016436668	10	27	TMB
CD86	STAD	0.001662413	0.973196364	9	27	TMB
FGL1	STAD	-0.090264167	0.080865239	8	27	TMB
HMGB1	STAD	0.213287496	1.29E-05	7	27	TMB
LGALS9	STAD	0.151318924	0.002097295	6	27	TMB
PD-L2	STAD	0.017043803	0.730467298	5	27	TMB
CD155	STAD	-0.031107873	0.529423967	4	27	TMB
CD112	STAD	0.085096985	0.084878576	3	27	TMB
SEMA4A	STAD	-0.035018654	0.478949684	2	27	TMB
VEGFA	STAD	0.189381266	1.12E-04	1	27	TMB
CTLA4	TGCT	-0.156246592	0.07820098	18	28	TMB
TIM3	TGCT	-0.13788284	0.120641549	17	28	TMB
LAG3	TGCT	-0.157077401	0.07660997	16	28	TMB
NRP1	TGCT	-0.052126125	0.558983484	15	28	TMB
PD-1	TGCT	-0.138922784	0.117839398	14	28	TMB
TIGIT	TGCT	-0.178068229	0.044330675	13	28	TMB
VISTA	TGCT	-0.143641208	0.10575471	12	28	TMB
PD-L1	TGCT	-0.064671346	0.468295659	11	28	TMB
CD80	TGCT	-0.13563679	0.12686915	10	28	TMB
CD86	TGCT	-0.179569416	0.042541515	9	28	TMB
FGL1	TGCT	-0.149065477	0.093086667	8	28	TMB
HMGB1	TGCT	0.075491922	0.397037181	7	28	TMB
LGALS9	TGCT	-0.14625969	0.099480297	6	28	TMB
PD-L2	TGCT	-0.153055138	0.084561319	5	28	TMB
CD155	TGCT	-0.003787345	0.96615693	4	28	TMB
CD112	TGCT	0.140721916	0.113111073	3	28	TMB
SEMA4A	TGCT	-0.100252906	0.260188867	2	28	TMB
VEGFA	TGCT	0.196045225	0.026567916	1	28	TMB
CTLA4	THCA	-0.066224023	0.14366111	18	29	TMB
TIM3	THCA	-0.084267746	0.062605115	17	29	TMB
LAG3	THCA	-0.116881673	0.009684311	16	29	TMB
NRP1	THCA	-0.100357309	0.026475758	15	29	TMB
PD-1	THCA	-0.104923897	0.020303629	14	29	TMB
TIGIT	THCA	-0.111559441	0.013573823	13	29	TMB
VISTA	THCA	-0.171924982	1.33E-04	12	29	TMB
PD-L1	THCA	-0.040304448	0.373816846	11	29	TMB
CD80	THCA	-0.018945285	0.676013692	10	29	TMB
CD86	THCA	-0.083469222	0.065142451	9	29	TMB
FGL1	THCA	-0.040411969	0.372542478	8	29	TMB
HMGB1	THCA	-0.087901051	0.052067763	7	29	TMB
LGALS9	THCA	-0.046407327	0.30576599	6	29	TMB
PD-L2	THCA	0.020060459	0.658117975	5	29	TMB
CD155	THCA	0.030949405	0.494728872	4	29	TMB
CD112	THCA	-0.088040153	0.051695696	3	29	TMB
SEMA4A	THCA	-0.040010264	0.377317336	2	29	TMB
VEGFA	THCA	-0.175006046	1.00E-04	1	29	TMB
CTLA4	THYM	0.023543467	0.799377184	18	30	TMB
TIM3	THYM	0.162370093	0.077684879	17	30	TMB
LAG3	THYM	0.162815587	0.076862834	16	30	TMB
NRP1	THYM	0.457917947	1.64E-07	15	30	TMB
PD-1	THYM	-0.605907494	2.85E-13	14	30	TMB
TIGIT	THYM	0.210861225	0.021341377	13	30	TMB
VISTA	THYM	0.163489174	0.075633208	12	30	TMB
PD-L1	THYM	0.166315388	0.070645654	11	30	TMB
CD80	THYM	0.062568743	0.499038922	10	30	TMB
CD86	THYM	0.294286215	0.00115954	9	30	TMB
FGL1	THYM	0.208440234	0.022914262	8	30	TMB
HMGB1	THYM	-0.612814433	1.29E-13	7	30	TMB
LGALS9	THYM	-0.34035386	1.52E-04	6	30	TMB
PD-L2	THYM	-0.142554519	0.121964142	5	30	TMB
CD155	THYM	0.202493065	0.027205598	4	30	TMB
CD112	THYM	0.620419906	5.26E-14	3	30	TMB
SEMA4A	THYM	0.35700108	6.73E-05	2	30	TMB
VEGFA	THYM	0.539304357	2.48E-10	1	30	TMB
CTLA4	UCEC	0.237719879	4.62E-08	18	31	TMB
TIM3	UCEC	0.16954629	1.09E-04	17	31	TMB
LAG3	UCEC	0.300150077	3.34E-12	16	31	TMB
NRP1	UCEC	0.034255086	0.437473431	15	31	TMB
PD-1	UCEC	0.242087586	2.56E-08	14	31	TMB
TIGIT	UCEC	0.351777671	1.78E-16	13	31	TMB
VISTA	UCEC	-0.018726332	0.671284271	12	31	TMB
PD-L1	UCEC	0.155572642	3.90E-04	11	31	TMB
CD80	UCEC	0.202981198	3.35E-06	10	31	TMB
CD86	UCEC	0.133313264	0.002409296	9	31	TMB
FGL1	UCEC	0.095276705	0.030468441	8	31	TMB
HMGB1	UCEC	0.046980633	0.286787726	7	31	TMB
LGALS9	UCEC	-0.075563361	0.086389406	6	31	TMB
PD-L2	UCEC	0.188322134	1.66E-05	5	31	TMB
CD155	UCEC	0.261188476	1.71E-09	4	31	TMB
CD112	UCEC	-0.242897441	2.30E-08	3	31	TMB
SEMA4A	UCEC	0.005520677	0.9004424	2	31	TMB
VEGFA	UCEC	0.155289668	3.99E-04	1	31	TMB
CTLA4	UCS	0.113279876	0.401468121	18	32	TMB
TIM3	UCS	0.066195131	0.624680706	17	32	TMB
LAG3	UCS	0.161691342	0.229509312	16	32	TMB
NRP1	UCS	-0.035433864	0.793571889	15	32	TMB
PD-1	UCS	-0.136381439	0.311737994	14	32	TMB
TIGIT	UCS	0.177071976	0.187608604	13	32	TMB
VISTA	UCS	0.128139496	0.342151587	12	32	TMB
PD-L1	UCS	0.211469306	0.114312291	11	32	TMB
CD80	UCS	0.161158552	0.231068257	10	32	TMB
CD86	UCS	0.154001026	0.252722243	9	32	TMB
FGL1	UCS	-0.024711215	0.855221663	8	32	TMB
HMGB1	UCS	-0.053832217	0.690844883	7	32	TMB
LGALS9	UCS	0.154098371	0.252418817	6	32	TMB
PD-L2	UCS	0.161366856	0.23045789	5	32	TMB
CD155	UCS	0.240638771	0.071367662	4	32	TMB
CD112	UCS	-0.020896894	0.877381404	3	32	TMB
SEMA4A	UCS	-0.184113321	0.170380536	2	32	TMB
VEGFA	UCS	0.027938239	0.836559512	1	32	TMB
CTLA4	UVM	-0.107323335	0.343352619	18	33	TMB
TIM3	UVM	-0.170826803	0.129763753	17	33	TMB
LAG3	UVM	-0.179288811	0.111543711	16	33	TMB
NRP1	UVM	-0.378310557	5.40E-04	15	33	TMB
PD-1	UVM	-0.092900642	0.412429556	14	33	TMB
TIGIT	UVM	-0.133056489	0.239353906	13	33	TMB
VISTA	UVM	-0.200972709	0.073848636	12	33	TMB
PD-L1	UVM	-0.094363151	0.405078113	11	33	TMB
CD80	UVM	-0.192611284	0.086947949	10	33	TMB
CD86	UVM	-0.189172908	0.092841483	9	33	TMB
FGL1	UVM	0.069411295	0.540669382	8	33	TMB
HMGB1	UVM	-0.200749406	0.074176627	7	33	TMB
LGALS9	UVM	-0.126624559	0.263032742	6	33	TMB
PD-L2	UVM	-0.131325675	0.245575663	5	33	TMB
CD155	UVM	0.001915705	0.986544377	4	33	TMB
CD112	UVM	0.237030269	0.034262781	3	33	TMB
SEMA4A	UVM	0.049432235	0.663240787	2	33	TMB
VEGFA	UVM	-0.239286804	0.032539262	1	33	TMB
CTLA4	ACC	-0.093188201	0.414012768	18	1	MSI
TIM3	ACC	-0.074830512	0.512193068	17	1	MSI
LAG3	ACC	0.084884188	0.457006286	16	1	MSI
NRP1	ACC	-0.028493531	0.803151986	15	1	MSI
PD-1	ACC	0.001217567	0.991503104	14	1	MSI
TIGIT	ACC	0.017142539	0.880805157	13	1	MSI
VISTA	ACC	0.016869728	0.882688488	12	1	MSI
PD-L1	ACC	0.154010005	0.17536893	11	1	MSI
CD80	ACC	-0.047274679	0.67907878	10	1	MSI
CD86	ACC	-0.207755693	0.066174195	9	1	MSI
FGL1	ACC	0.070263114	0.538343952	8	1	MSI
HMGB1	ACC	-0.06825789	0.550028776	7	1	MSI
LGALS9	ACC	-0.076291094	0.503969709	6	1	MSI
PD-L2	ACC	0.026010699	0.820002574	5	1	MSI
CD155	ACC	0.169902263	0.134403379	4	1	MSI
CD112	ACC	-0.003773172	0.973672799	3	1	MSI
SEMA4A	ACC	-0.265387846	0.018089746	2	1	MSI
VEGFA	ACC	0.272958532	0.014939236	1	1	MSI
CTLA4	BLCA	-0.012907943	0.794911152	18	2	MSI
TIM3	BLCA	-0.0070419	0.887234216	17	2	MSI
LAG3	BLCA	-0.008679267	0.86125405	16	2	MSI
NRP1	BLCA	-0.07273688	0.142471669	15	2	MSI
PD-1	BLCA	-0.036446231	0.462849343	14	2	MSI
TIGIT	BLCA	-0.053403329	0.28185886	13	2	MSI
VISTA	BLCA	-0.068936056	0.164582996	12	2	MSI
PD-L1	BLCA	-0.010168924	0.837746113	11	2	MSI
CD80	BLCA	-0.037086909	0.45501675	10	2	MSI
CD86	BLCA	-0.027726321	0.5765485	9	2	MSI
FGL1	BLCA	0.001598833	0.974315915	8	2	MSI
HMGB1	BLCA	0.031366712	0.527525314	7	2	MSI
LGALS9	BLCA	-0.011886154	0.810826132	6	2	MSI
PD-L2	BLCA	-0.013326782	0.788411571	5	2	MSI
CD155	BLCA	0.025185549	0.611984447	4	2	MSI
CD112	BLCA	0.098600821	0.046548985	3	2	MSI
SEMA4A	BLCA	-0.044729671	0.367495705	2	2	MSI
VEGFA	BLCA	3.31E-04	0.994688548	1	2	MSI
CTLA4	BRCA	0.095716354	0.001980628	18	3	MSI
TIM3	BRCA	-0.008546782	0.782882792	17	3	MSI
LAG3	BRCA	0.143793944	3.16E-06	16	3	MSI
NRP1	BRCA	-0.083326828	0.007118589	15	3	MSI
PD-1	BRCA	0.07367569	0.017377024	14	3	MSI
TIGIT	BRCA	0.026900661	0.385685253	13	3	MSI
VISTA	BRCA	0.064666313	0.036878239	12	3	MSI
PD-L1	BRCA	-0.016133024	0.602935907	11	3	MSI
CD80	BRCA	0.071781773	0.020485979	10	3	MSI
CD86	BRCA	0.024991141	0.420316532	9	3	MSI
FGL1	BRCA	0.047126613	0.128443881	8	3	MSI
HMGB1	BRCA	0.0107194	0.729630483	7	3	MSI
LGALS9	BRCA	0.035832213	0.247825361	6	3	MSI
PD-L2	BRCA	0.047879744	0.122445439	5	3	MSI
CD155	BRCA	0.083852466	0.00676326	4	3	MSI
CD112	BRCA	-0.092534088	0.00279129	3	3	MSI
SEMA4A	BRCA	0.002036206	0.94765652	2	3	MSI
VEGFA	BRCA	0.078033843	0.011743689	1	3	MSI
CTLA4	CESC	-0.076184014	0.186712749	18	4	MSI
TIM3	CESC	-0.055020009	0.340639379	17	4	MSI
LAG3	CESC	-0.003926344	0.945825526	16	4	MSI
NRP1	CESC	-0.002087776	0.971177693	15	4	MSI
PD-1	CESC	-0.020702838	0.720101314	14	4	MSI
TIGIT	CESC	-0.056694979	0.32612059	13	4	MSI
VISTA	CESC	-0.076633853	0.184116823	12	4	MSI
PD-L1	CESC	0.02149425	0.709874827	11	4	MSI
CD80	CESC	0.004167275	0.942506803	10	4	MSI
CD86	CESC	-0.111574698	0.052748679	9	4	MSI
FGL1	CESC	0.089716053	0.119762301	8	4	MSI
HMGB1	CESC	-0.116232984	0.04355134	7	4	MSI
LGALS9	CESC	-0.200466831	4.57E-04	6	4	MSI
PD-L2	CESC	-0.034988117	0.544718868	5	4	MSI
CD155	CESC	0.016524454	0.774883443	4	4	MSI
CD112	CESC	-0.049585238	0.390531193	3	4	MSI
SEMA4A	CESC	-0.063687417	0.269896919	2	4	MSI
VEGFA	CESC	0.156774926	0.006332258	1	4	MSI
CTLA4	CHOL	-0.111454311	0.517537172	18	5	MSI
TIM3	CHOL	-0.154697555	0.367658505	17	5	MSI
LAG3	CHOL	-0.165765766	0.333944048	16	5	MSI
NRP1	CHOL	-0.161132561	0.347818053	15	5	MSI
PD-1	CHOL	-0.238610039	0.161072822	14	5	MSI
TIGIT	CHOL	-0.193564994	0.257995857	13	5	MSI
VISTA	CHOL	-0.344144144	0.039855319	12	5	MSI
PD-L1	CHOL	-0.242471042	0.154201449	11	5	MSI
CD80	CHOL	-0.213899614	0.210328452	10	5	MSI
CD86	CHOL	-0.268983269	0.112663028	9	5	MSI
FGL1	CHOL	-0.076190476	0.65874073	8	5	MSI
HMGB1	CHOL	0.274646075	0.105003566	7	5	MSI
LGALS9	CHOL	-0.333333333	0.046962023	6	5	MSI
PD-L2	CHOL	-0.252252252	0.137750337	5	5	MSI
CD155	CHOL	0.054054054	0.754199107	4	5	MSI
CD112	CHOL	0.155727156	0.36443962	3	5	MSI
SEMA4A	CHOL	-0.234749035	0.168162382	2	5	MSI
VEGFA	CHOL	0.381467181	0.021698633	1	5	MSI
CTLA4	COAD	0.21340066	9.10E-06	18	6	MSI
TIM3	COAD	0.309379386	7.04E-11	17	6	MSI
LAG3	COAD	0.289175494	1.25E-09	16	6	MSI
NRP1	COAD	0.30835728	8.18E-11	15	6	MSI
PD-1	COAD	0.207968498	1.55E-05	14	6	MSI
TIGIT	COAD	0.329409045	3.25E-12	13	6	MSI
VISTA	COAD	0.233448543	1.14E-06	12	6	MSI
PD-L1	COAD	0.336094152	1.11E-12	11	6	MSI
CD80	COAD	0.229900453	1.67E-06	10	6	MSI
CD86	COAD	0.281590711	3.46E-09	9	6	MSI
FGL1	COAD	0.240273825	5.38E-07	8	6	MSI
HMGB1	COAD	-0.127229917	0.008642877	7	6	MSI
LGALS9	COAD	0.112306556	0.020570792	6	6	MSI
PD-L2	COAD	0.273320155	1.02E-08	5	6	MSI
CD155	COAD	-0.190282706	7.90E-05	4	6	MSI
CD112	COAD	0.205329725	1.99E-05	3	6	MSI
SEMA4A	COAD	0.122252962	0.011657214	2	6	MSI
VEGFA	COAD	-0.173270971	3.32E-04	1	6	MSI
CTLA4	DLBC	-0.109865654	0.457262564	18	7	MSI
TIM3	DLBC	-0.087013164	0.556484493	17	7	MSI
LAG3	DLBC	-0.03631429	0.806424195	16	7	MSI
NRP1	DLBC	-0.297679469	0.039892392	15	7	MSI
PD-1	DLBC	-0.113393948	0.44285102	14	7	MSI
TIGIT	DLBC	-0.171257973	0.244482075	13	7	MSI
VISTA	DLBC	-0.009282128	0.95007339	12	7	MSI
PD-L1	DLBC	-0.392237754	0.00582773	11	7	MSI
CD80	DLBC	-0.161433031	0.273005211	10	7	MSI
CD86	DLBC	0.003256887	0.982472185	9	7	MSI
FGL1	DLBC	0.179945219	0.221007236	8	7	MSI
HMGB1	DLBC	0.050590311	0.732742514	7	7	MSI
LGALS9	DLBC	0.135432216	0.358719983	6	7	MSI
PD-L2	DLBC	-0.236504275	0.105574143	5	7	MSI
CD155	DLBC	-0.055855612	0.706119371	4	7	MSI
CD112	DLBC	0.16626408	0.258716452	3	7	MSI
SEMA4A	DLBC	0.01047632	0.943659828	2	7	MSI
VEGFA	DLBC	-0.273144254	0.060325075	1	7	MSI
CTLA4	ESCA	-0.211501275	0.004051579	18	8	MSI
TIM3	ESCA	-0.118807674	0.109185167	17	8	MSI
LAG3	ESCA	-0.180982313	0.014214811	16	8	MSI
NRP1	ESCA	-0.042492155	0.567903058	15	8	MSI
PD-1	ESCA	-0.178442574	0.015656956	14	8	MSI
TIGIT	ESCA	-0.233772452	0.001447563	13	8	MSI
VISTA	ESCA	-0.110022372	0.138164375	12	8	MSI
PD-L1	ESCA	-0.10613248	0.152734936	11	8	MSI
CD80	ESCA	-0.132474679	0.073825713	10	8	MSI
CD86	ESCA	-0.170434663	0.021071426	9	8	MSI
FGL1	ESCA	-0.03989133	0.591850951	8	8	MSI
HMGB1	ESCA	0.091278828	0.219108093	7	8	MSI
LGALS9	ESCA	0.00252799	0.972906072	6	8	MSI
PD-L2	ESCA	-0.1527779	0.038949854	5	8	MSI
CD155	ESCA	0.137716683	0.063013054	4	8	MSI
CD112	ESCA	0.152839582	0.038870063	3	8	MSI
SEMA4A	ESCA	-0.196024044	0.007826937	2	8	MSI
VEGFA	ESCA	0.098031556	0.186754349	1	8	MSI
CTLA4	GBM	0.06554085	0.41325763	18	9	MSI
TIM3	GBM	-0.07547078	0.345954458	17	9	MSI
LAG3	GBM	0.295741705	1.62E-04	16	9	MSI
NRP1	GBM	0.054586626	0.49574294	15	9	MSI
PD-1	GBM	0.14220636	0.074686881	14	9	MSI
TIGIT	GBM	0.056992206	0.47691631	13	9	MSI
VISTA	GBM	0.024567176	0.759300977	12	9	MSI
PD-L1	GBM	-0.025438871	0.751035714	11	9	MSI
CD80	GBM	0.051998926	0.516425249	10	9	MSI
CD86	GBM	-0.027509335	0.73151852	9	9	MSI
FGL1	GBM	-0.055368683	0.489579613	8	9	MSI
HMGB1	GBM	-0.220289181	0.005414908	7	9	MSI
LGALS9	GBM	0.004915261	0.951125345	6	9	MSI
PD-L2	GBM	-0.063810156	0.425727176	5	9	MSI
CD155	GBM	0.020981516	0.793577231	4	9	MSI
CD112	GBM	-0.032319627	0.686851863	3	9	MSI
SEMA4A	GBM	0.107032809	0.180718103	2	9	MSI
VEGFA	GBM	-0.116215264	0.14590863	1	9	MSI
CTLA4	HNSC	-0.014674513	0.742922455	18	10	MSI
TIM3	HNSC	-0.179754974	5.11E-05	17	10	MSI
LAG3	HNSC	-0.020670651	0.644061152	16	10	MSI
NRP1	HNSC	-0.258289658	4.29E-09	15	10	MSI
PD-1	HNSC	-0.076826405	0.085509891	14	10	MSI
TIGIT	HNSC	-0.152568007	6.04E-04	13	10	MSI
VISTA	HNSC	-0.106594919	0.01688723	12	10	MSI
PD-L1	HNSC	-0.186307314	2.66E-05	11	10	MSI
CD80	HNSC	-0.17994581	5.02E-05	10	10	MSI
CD86	HNSC	-0.173869726	9.01E-05	9	10	MSI
FGL1	HNSC	-0.071035838	0.111919527	8	10	MSI
HMGB1	HNSC	0.193451853	1.27E-05	7	10	MSI
LGALS9	HNSC	-0.05275475	0.238054264	6	10	MSI
PD-L2	HNSC	-0.161467948	2.81E-04	5	10	MSI
CD155	HNSC	0.077371531	0.083307044	4	10	MSI
CD112	HNSC	0.022908881	0.608602519	3	10	MSI
SEMA4A	HNSC	-0.087951223	0.048897537	2	10	MSI
VEGFA	HNSC	0.081516508	0.068017427	1	10	MSI
CTLA4	KICH	-0.036795816	0.769278788	18	11	MSI
TIM3	KICH	0.146240645	0.241326962	17	11	MSI
LAG3	KICH	0.141647791	0.256586349	16	11	MSI
NRP1	KICH	-0.187492824	0.131682646	15	11	MSI
PD-1	KICH	0.011628757	0.926165322	14	11	MSI
TIGIT	KICH	0.104800577	0.402341917	13	11	MSI
VISTA	KICH	-0.026868196	0.830432961	12	11	MSI
PD-L1	KICH	-0.285863406	0.019977207	11	11	MSI
CD80	KICH	-0.025574113	0.838487379	10	11	MSI
CD86	KICH	-0.147305352	0.237880545	9	11	MSI
FGL1	KICH	0.120780192	0.33403545	8	11	MSI
HMGB1	KICH	-0.016262878	0.896879418	7	11	MSI
LGALS9	KICH	-0.12638699	0.311912725	6	11	MSI
PD-L2	KICH	-0.152420122	0.221797892	5	11	MSI
CD155	KICH	0.262418974	0.033285112	4	11	MSI
CD112	KICH	0.21546748	0.082300178	3	11	MSI
SEMA4A	KICH	0.054926358	0.661365311	2	11	MSI
VEGFA	KICH	0.049352303	0.693935941	1	11	MSI
CTLA4	KIRC	-0.03591933	0.510451456	18	12	MSI
TIM3	KIRC	0.114779162	0.034914568	17	12	MSI
LAG3	KIRC	-0.017126176	0.753735593	16	12	MSI
NRP1	KIRC	-0.096097276	0.077687009	15	12	MSI
PD-1	KIRC	0.003681682	0.946234308	14	12	MSI
TIGIT	KIRC	-0.062192984	0.2541728	13	12	MSI
VISTA	KIRC	-0.033292542	0.541876642	12	12	MSI
PD-L1	KIRC	0.037270543	0.494664022	11	12	MSI
CD80	KIRC	-0.057115725	0.295088155	10	12	MSI
CD86	KIRC	-0.025236163	0.64385466	9	12	MSI
FGL1	KIRC	-0.089992017	0.098594316	8	12	MSI
HMGB1	KIRC	-0.046432483	0.394798522	7	12	MSI
LGALS9	KIRC	-0.04653224	0.393782608	6	12	MSI
PD-L2	KIRC	-0.026466654	0.627771481	5	12	MSI
CD155	KIRC	0.032023672	0.557393445	4	12	MSI
CD112	KIRC	0.066092671	0.225541817	3	12	MSI
SEMA4A	KIRC	0.006637873	0.903227637	2	12	MSI
VEGFA	KIRC	-0.089892148	0.098970255	1	12	MSI
CTLA4	KIRP	-0.073907333	0.211916355	18	13	MSI
TIM3	KIRP	-0.046510701	0.432496114	17	13	MSI
LAG3	KIRP	-0.162456736	0.005806215	16	13	MSI
NRP1	KIRP	-0.017631365	0.76615058	15	13	MSI
PD-1	KIRP	-0.201974385	5.77E-04	14	13	MSI
TIGIT	KIRP	-0.15778006	0.007404254	13	13	MSI
VISTA	KIRP	-0.088931969	0.132837087	12	13	MSI
PD-L1	KIRP	-0.068093171	0.250196512	11	13	MSI
CD80	KIRP	-0.100491123	0.089262302	10	13	MSI
CD86	KIRP	-0.091257149	0.122960071	9	13	MSI
FGL1	KIRP	0.00281749	0.962096321	8	13	MSI
HMGB1	KIRP	0.110283977	0.062059452	7	13	MSI
LGALS9	KIRP	-0.068063983	0.250400083	6	13	MSI
PD-L2	KIRP	-0.098927006	0.094382188	5	13	MSI
CD155	KIRP	0.095482638	0.106482063	4	13	MSI
CD112	KIRP	0.175842319	0.002796326	3	13	MSI
SEMA4A	KIRP	-0.144912936	0.014000481	2	13	MSI
VEGFA	KIRP	0.030991567	0.601068379	1	13	MSI
CTLA4	LAML	-0.165173583	0.064557857	18	14	MSI
TIM3	LAML	0.042859157	0.633705935	17	14	MSI
LAG3	LAML	-0.108284764	0.227458303	16	14	MSI
NRP1	LAML	-0.056455967	0.530068147	15	14	MSI
PD-1	LAML	-0.113582165	0.20538688	14	14	MSI
TIGIT	LAML	-0.139388249	0.119554757	13	14	MSI
VISTA	LAML	0.16557229	0.063906482	12	14	MSI
PD-L1	LAML	-0.033257441	0.711609287	11	14	MSI
CD80	LAML	0.07920305	0.378005315	10	14	MSI
CD86	LAML	0.068533256	0.445753191	9	14	MSI
FGL1	LAML	NA	NA	8	14	MSI
HMGB1	LAML	-0.070123076	0.435246083	7	14	MSI
LGALS9	LAML	-0.040762394	0.650415486	6	14	MSI
PD-L2	LAML	-0.060183102	0.503222428	5	14	MSI
CD155	LAML	0.039718512	0.658800267	4	14	MSI
CD112	LAML	0.037018817	0.680680289	3	14	MSI
SEMA4A	LAML	0.064942661	0.470000907	2	14	MSI
VEGFA	LAML	-0.111752372	0.212829778	1	14	MSI
CTLA4	LGG	0.016400758	0.710944578	18	15	MSI
TIM3	LGG	-0.125741065	0.004339672	17	15	MSI
LAG3	LGG	0.057687857	0.192062977	16	15	MSI
NRP1	LGG	-0.055411931	0.210222461	15	15	MSI
PD-1	LGG	-0.071582057	0.105356715	14	15	MSI
TIGIT	LGG	-0.018306219	0.67913045	13	15	MSI
VISTA	LGG	-0.041802729	0.344702533	12	15	MSI
PD-L1	LGG	-0.024895201	0.573723872	11	15	MSI
CD80	LGG	-0.012588049	0.776081762	10	15	MSI
CD86	LGG	-0.105042805	0.017314937	9	15	MSI
FGL1	LGG	-0.026741435	0.545637014	8	15	MSI
HMGB1	LGG	0.057936382	0.190151895	7	15	MSI
LGALS9	LGG	-0.105941887	0.016375534	6	15	MSI
PD-L2	LGG	-0.095104684	0.031263475	5	15	MSI
CD155	LGG	0.073838042	0.09480142	4	15	MSI
CD112	LGG	-0.007474335	0.865891532	3	15	MSI
SEMA4A	LGG	0.039610534	0.370615089	2	15	MSI
VEGFA	LGG	0.094610744	0.032155937	1	15	MSI
CTLA4	LIHC	-0.080003683	0.125013346	18	16	MSI
TIM3	LIHC	-0.102472035	0.049191799	17	16	MSI
LAG3	LIHC	-0.067622011	0.194957171	16	16	MSI
NRP1	LIHC	-0.013852726	0.790846101	15	16	MSI
PD-1	LIHC	-0.108808008	0.036685336	14	16	MSI
TIGIT	LIHC	-0.087742605	0.092373315	13	16	MSI
VISTA	LIHC	-0.119550489	0.021622089	12	16	MSI
PD-L1	LIHC	-0.0593109	0.255763943	11	16	MSI
CD80	LIHC	-0.077165534	0.139012328	10	16	MSI
CD86	LIHC	-0.112354087	0.03094608	9	16	MSI
FGL1	LIHC	-0.090527591	0.082449746	8	16	MSI
HMGB1	LIHC	-0.007172399	0.890784507	7	16	MSI
LGALS9	LIHC	-0.066341823	0.203564283	6	16	MSI
PD-L2	LIHC	-0.177320434	6.22E-04	5	16	MSI
CD155	LIHC	0.008908057	0.864584693	4	16	MSI
CD112	LIHC	-0.044587338	0.393097429	3	16	MSI
SEMA4A	LIHC	-0.091126008	0.080434036	2	16	MSI
VEGFA	LIHC	0.084746442	0.104092736	1	16	MSI
CTLA4	LUAD	0.071606664	0.105236764	18	17	MSI
TIM3	LUAD	-0.166975667	1.45E-04	17	17	MSI
LAG3	LUAD	0.07247757	0.101060581	16	17	MSI
NRP1	LUAD	-0.105173051	0.017175996	15	17	MSI
PD-1	LUAD	0.042863628	0.332586604	14	17	MSI
TIGIT	LUAD	0.033193642	0.453138916	13	17	MSI
VISTA	LUAD	-0.055689331	0.207945039	12	17	MSI
PD-L1	LUAD	-0.087438979	0.047769763	11	17	MSI
CD80	LUAD	-0.090789978	0.039823158	10	17	MSI
CD86	LUAD	-0.133420145	0.002461154	9	17	MSI
FGL1	LUAD	0.013653266	0.757702122	8	17	MSI
HMGB1	LUAD	-0.143772731	0.001093028	7	17	MSI
LGALS9	LUAD	-0.088946438	0.044044095	6	17	MSI
PD-L2	LUAD	-0.174514766	7.08E-05	5	17	MSI
CD155	LUAD	0.066633631	0.131756186	4	17	MSI
CD112	LUAD	0.050711765	0.251575001	3	17	MSI
SEMA4A	LUAD	0.051529515	0.244000783	2	17	MSI
VEGFA	LUAD	0.143482877	0.001118982	1	17	MSI
CTLA4	LUSC	-0.140533138	0.001760255	18	18	MSI
TIM3	LUSC	-0.364177069	6.59E-17	17	18	MSI
LAG3	LUSC	-0.097085784	0.031140257	16	18	MSI
NRP1	LUSC	-0.174377434	9.95E-05	15	18	MSI
PD-1	LUSC	-0.124497577	0.005639203	14	18	MSI
TIGIT	LUSC	-0.160749541	3.39E-04	13	18	MSI
VISTA	LUSC	-0.194586378	1.35E-05	12	18	MSI
PD-L1	LUSC	-0.120659741	0.007316472	11	18	MSI
CD80	LUSC	-0.269538188	1.18E-09	10	18	MSI
CD86	LUSC	-0.339689535	8.84E-15	9	18	MSI
FGL1	LUSC	-0.11395491	0.011340118	8	18	MSI
HMGB1	LUSC	-0.095155947	0.034666167	7	18	MSI
LGALS9	LUSC	-0.13193209	0.00333795	6	18	MSI
PD-L2	LUSC	-0.285089782	1.13E-10	5	18	MSI
CD155	LUSC	0.103683483	0.02130633	4	18	MSI
CD112	LUSC	0.003657369	0.93544123	3	18	MSI
SEMA4A	LUSC	0.018881077	0.675800141	2	18	MSI
VEGFA	LUSC	0.186969943	2.94E-05	1	18	MSI
CTLA4	MESO	-0.086611529	0.436235124	18	19	MSI
TIM3	MESO	-0.252424536	0.021321752	17	19	MSI
LAG3	MESO	-0.278790043	0.010704631	16	19	MSI
NRP1	MESO	0.11118225	0.316989495	15	19	MSI
PD-1	MESO	-0.174220161	0.115205055	14	19	MSI
TIGIT	MESO	-0.079285445	0.476159535	13	19	MSI
VISTA	MESO	-0.294691214	0.0068431	12	19	MSI
PD-L1	MESO	-0.007724926	0.944741975	11	19	MSI
CD80	MESO	-0.129980268	0.241520789	10	19	MSI
CD86	MESO	-0.160134767	0.148142865	9	19	MSI
FGL1	MESO	0.366506958	6.55E-04	8	19	MSI
HMGB1	MESO	0.012647466	0.909649248	7	19	MSI
LGALS9	MESO	-0.279062934	0.010624937	6	19	MSI
PD-L2	MESO	-0.006895756	0.950665333	5	19	MSI
CD155	MESO	0.204605568	0.063530941	4	19	MSI
CD112	MESO	-0.18907175	0.086918834	3	19	MSI
SEMA4A	MESO	-0.193584954	0.079512023	2	19	MSI
VEGFA	MESO	0.011755321	0.915998497	1	19	MSI
CTLA4	OV	-0.189354445	0.005236927	18	20	MSI
TIM3	OV	-0.196557022	0.003727208	17	20	MSI
LAG3	OV	-0.279518458	3.08E-05	16	20	MSI
NRP1	OV	0.03880413	0.570573949	15	20	MSI
PD-1	OV	-0.133924082	0.04933129	14	20	MSI
TIGIT	OV	-0.217234677	0.001315344	13	20	MSI
VISTA	OV	-0.051469325	0.451719643	12	20	MSI
PD-L1	OV	-0.172142345	0.011269416	11	20	MSI
CD80	OV	-0.143008926	0.035693158	10	20	MSI
CD86	OV	-0.212541532	0.001680523	9	20	MSI
FGL1	OV	NA	NA	8	20	MSI
HMGB1	OV	0.016571568	0.808660271	7	20	MSI
LGALS9	OV	-0.142638846	0.036178636	6	20	MSI
PD-L2	OV	-0.213307803	0.001615186	5	20	MSI
CD155	OV	0.073361323	0.283101692	4	20	MSI
CD112	OV	0.066814384	0.328390152	3	20	MSI
SEMA4A	OV	-0.048348872	0.479646786	2	20	MSI
VEGFA	OV	0.028043	0.681926703	1	20	MSI
CTLA4	PAAD	-0.044966173	0.553453684	18	21	MSI
TIM3	PAAD	-0.094134441	0.213979427	17	21	MSI
LAG3	PAAD	0.005759515	0.939526687	16	21	MSI
NRP1	PAAD	-0.081771241	0.280634084	15	21	MSI
PD-1	PAAD	-0.156969613	0.037478431	14	21	MSI
TIGIT	PAAD	-0.084227812	0.266386654	13	21	MSI
VISTA	PAAD	-0.146216611	0.05282114	12	21	MSI
PD-L1	PAAD	0.022604429	0.765868896	11	21	MSI
CD80	PAAD	0.008609005	0.909713729	10	21	MSI
CD86	PAAD	-0.06007263	0.428366319	9	21	MSI
FGL1	PAAD	-0.09561938	0.206808488	8	21	MSI
HMGB1	PAAD	0.148832771	0.048676503	7	21	MSI
LGALS9	PAAD	-0.123293016	0.103051285	6	21	MSI
PD-L2	PAAD	-0.069554422	0.358995895	5	21	MSI
CD155	PAAD	0.213111948	0.004514173	4	21	MSI
CD112	PAAD	-0.019139683	0.800940289	3	21	MSI
SEMA4A	PAAD	-0.138808376	0.066167982	2	21	MSI
VEGFA	PAAD	0.100149298	0.186004794	1	21	MSI
CTLA4	PCPG	-0.084863066	0.258697548	18	22	MSI
TIM3	PCPG	-0.113350739	0.130844921	17	22	MSI
LAG3	PCPG	-0.075555651	0.314790215	16	22	MSI
NRP1	PCPG	0.023367964	0.756185199	15	22	MSI
PD-1	PCPG	-0.079811846	0.288224762	14	22	MSI
TIGIT	PCPG	-0.096360093	0.199433794	13	22	MSI
VISTA	PCPG	-0.144274373	0.054000864	12	22	MSI
PD-L1	PCPG	-0.037597356	0.617306739	11	22	MSI
CD80	PCPG	0.004922667	0.947855696	10	22	MSI
CD86	PCPG	-0.135343994	0.07085365	9	22	MSI
FGL1	PCPG	0.068747769	0.360495617	8	22	MSI
HMGB1	PCPG	0.019931191	0.791148664	7	22	MSI
LGALS9	PCPG	-0.104478947	0.163967106	6	22	MSI
PD-L2	PCPG	-0.132049504	0.078061	5	22	MSI
CD155	PCPG	0.065095725	0.386633505	4	22	MSI
CD112	PCPG	-0.076755644	0.307143793	3	22	MSI
SEMA4A	PCPG	-0.003345753	0.964545983	2	22	MSI
VEGFA	PCPG	0.066137742	0.379061349	1	22	MSI
CTLA4	PRAD	0.098034524	0.028867192	18	23	MSI
TIM3	PRAD	0.027571193	0.539726144	17	23	MSI
LAG3	PRAD	0.109914931	0.014220276	16	23	MSI
NRP1	PRAD	-0.011384355	0.800139763	15	23	MSI
PD-1	PRAD	0.106951395	0.017071619	14	23	MSI
TIGIT	PRAD	0.033927557	0.450443025	13	23	MSI
VISTA	PRAD	-0.022250782	0.620698978	12	23	MSI
PD-L1	PRAD	-0.123931281	0.005664813	11	23	MSI
CD80	PRAD	0.033331913	0.458438914	10	23	MSI
CD86	PRAD	-0.013833823	0.758354411	9	23	MSI
FGL1	PRAD	-0.116258344	0.009484427	8	23	MSI
HMGB1	PRAD	-0.001701779	0.969812787	7	23	MSI
LGALS9	PRAD	0.038541405	0.391236154	6	23	MSI
PD-L2	PRAD	-0.048106828	0.284444361	5	23	MSI
CD155	PRAD	0.078783171	0.07931783	4	23	MSI
CD112	PRAD	0.032789698	0.465786065	3	23	MSI
SEMA4A	PRAD	0.056273156	0.210439059	2	23	MSI
VEGFA	PRAD	-0.043549772	0.332599194	1	23	MSI
CTLA4	READ	0.057058455	0.490935349	18	24	MSI
TIM3	READ	0.058218931	0.482146115	17	24	MSI
LAG3	READ	-0.033673841	0.684520905	16	24	MSI
NRP1	READ	0.167058754	0.042416567	15	24	MSI
PD-1	READ	-0.129775613	0.115937196	14	24	MSI
TIGIT	READ	0.13989831	0.08991316	13	24	MSI
VISTA	READ	-0.153480383	0.062548408	12	24	MSI
PD-L1	READ	0.152706697	0.063898428	11	24	MSI
CD80	READ	0.031782228	0.701374256	10	24	MSI
CD86	READ	0.117233759	0.155894483	9	24	MSI
FGL1	READ	0.298910848	2.24E-04	8	24	MSI
HMGB1	READ	0.18353567	0.025556946	7	24	MSI
LGALS9	READ	-0.123856361	0.133670679	6	24	MSI
PD-L2	READ	0.091309732	0.26971479	5	24	MSI
CD155	READ	-0.166901425	0.042614235	4	24	MSI
CD112	READ	-0.116260281	0.159382472	3	24	MSI
SEMA4A	READ	-0.10857329	0.189001636	2	24	MSI
VEGFA	READ	-0.056951049	0.491753111	1	24	MSI
CTLA4	SARC	-0.004869095	0.938572127	18	25	MSI
TIM3	SARC	-0.03877985	0.539210202	17	25	MSI
LAG3	SARC	-0.052144904	0.408877698	16	25	MSI
NRP1	SARC	0.026674912	0.672831951	15	25	MSI
PD-1	SARC	-0.098860919	0.116755848	14	25	MSI
TIGIT	SARC	-0.087180281	0.166832366	13	25	MSI
VISTA	SARC	-0.149220131	0.017546553	12	25	MSI
PD-L1	SARC	0.016828064	0.789961865	11	25	MSI
CD80	SARC	0.023410709	0.710952654	10	25	MSI
CD86	SARC	-0.00495039	0.937548581	9	25	MSI
FGL1	SARC	0.051810913	0.411889321	8	25	MSI
HMGB1	SARC	0.046623557	0.460318602	7	25	MSI
LGALS9	SARC	-0.075852017	0.229263427	6	25	MSI
PD-L2	SARC	-0.041889174	0.507151335	5	25	MSI
CD155	SARC	0.10847213	0.085088517	4	25	MSI
CD112	SARC	0.012539927	0.84266966	3	25	MSI
SEMA4A	SARC	0.051668057	0.413181453	2	25	MSI
VEGFA	SARC	0.271159576	1.22E-05	1	25	MSI
CTLA4	SKCM	-0.045307263	0.3275419	18	26	MSI
TIM3	SKCM	-0.138233014	0.002699293	17	26	MSI
LAG3	SKCM	-0.058012742	0.209823341	16	26	MSI
NRP1	SKCM	-0.182372912	7.12E-05	15	26	MSI
PD-1	SKCM	-0.073478343	0.112019895	14	26	MSI
TIGIT	SKCM	-0.118798666	0.010023673	13	26	MSI
VISTA	SKCM	-0.141344839	0.002153014	12	26	MSI
PD-L1	SKCM	-0.127248495	0.005786902	11	26	MSI
CD80	SKCM	-0.153947476	8.23E-04	10	26	MSI
CD86	SKCM	-0.153732349	8.37E-04	9	26	MSI
FGL1	SKCM	0.05138779	0.266723716	8	26	MSI
HMGB1	SKCM	0.087340778	0.058750836	7	26	MSI
LGALS9	SKCM	-0.087716617	0.057667393	6	26	MSI
PD-L2	SKCM	-0.193406069	2.47E-05	5	26	MSI
CD155	SKCM	0.005806631	0.900194017	4	26	MSI
CD112	SKCM	0.009189664	0.842663091	3	26	MSI
SEMA4A	SKCM	-0.122577747	0.007871364	2	26	MSI
VEGFA	SKCM	0.083011891	0.072487683	1	26	MSI
CTLA4	STAD	0.023153769	0.638943159	18	27	MSI
TIM3	STAD	-0.138215162	0.004894936	17	27	MSI
LAG3	STAD	0.043186521	0.381355078	16	27	MSI
NRP1	STAD	-0.305801171	2.17E-10	15	27	MSI
PD-1	STAD	-0.034030441	0.490392938	14	27	MSI
TIGIT	STAD	-0.053739704	0.275890587	13	27	MSI
VISTA	STAD	-0.236461578	1.17E-06	12	27	MSI
PD-L1	STAD	0.054516998	0.268994712	11	27	MSI
CD80	STAD	-0.041577165	0.3993675	10	27	MSI
CD86	STAD	-0.201829308	3.60E-05	9	27	MSI
FGL1	STAD	-0.105256788	0.041091289	8	27	MSI
HMGB1	STAD	0.21030859	1.64E-05	7	27	MSI
LGALS9	STAD	-0.001480829	0.97606482	6	27	MSI
PD-L2	STAD	-0.171224286	4.74E-04	5	27	MSI
CD155	STAD	-0.037999106	0.44119861	4	27	MSI
CD112	STAD	0.023874593	0.62853669	3	27	MSI
SEMA4A	STAD	-0.137412145	0.005152175	2	27	MSI
VEGFA	STAD	0.056083767	0.255455682	1	27	MSI
CTLA4	TGCT	-0.404216489	2.90E-07	18	28	MSI
TIM3	TGCT	-0.342883964	1.74E-05	17	28	MSI
LAG3	TGCT	-0.422875643	7.01E-08	16	28	MSI
NRP1	TGCT	-0.017786201	0.828964068	15	28	MSI
PD-1	TGCT	-0.369997075	3.16E-06	14	28	MSI
TIGIT	TGCT	-0.370756243	3.01E-06	13	28	MSI
VISTA	TGCT	-0.234696427	0.003841679	12	28	MSI
PD-L1	TGCT	-0.362924554	5.01E-06	11	28	MSI
CD80	TGCT	-0.393184564	6.45E-07	10	28	MSI
CD86	TGCT	-0.406550883	2.44E-07	9	28	MSI
FGL1	TGCT	0.012508041	0.879253181	8	28	MSI
HMGB1	TGCT	0.154976767	0.058271591	7	28	MSI
LGALS9	TGCT	-0.335349186	2.73E-05	6	28	MSI
PD-L2	TGCT	-0.363212575	4.92E-06	5	28	MSI
CD155	TGCT	-0.010642563	0.89715389	4	28	MSI
CD112	TGCT	0.161935503	0.047726833	3	28	MSI
SEMA4A	TGCT	-0.335233622	2.75E-05	2	28	MSI
VEGFA	TGCT	0.243571748	0.002668523	1	28	MSI
CTLA4	THCA	0.131760085	0.00334736	18	29	MSI
TIM3	THCA	0.033138062	0.462420981	17	29	MSI
LAG3	THCA	0.100029972	0.026200724	16	29	MSI
NRP1	THCA	-0.135143065	0.002613211	15	29	MSI
PD-1	THCA	0.104411577	0.020279735	14	29	MSI
TIGIT	THCA	0.051601437	0.252310013	13	29	MSI
VISTA	THCA	0.042397831	0.347025481	12	29	MSI
PD-L1	THCA	0.025306119	0.574714653	11	29	MSI
CD80	THCA	0.028968135	0.520644186	10	29	MSI
CD86	THCA	0.038441619	0.393904269	9	29	MSI
FGL1	THCA	0.047281371	0.294267689	8	29	MSI
HMGB1	THCA	0.164228409	2.47E-04	7	29	MSI
LGALS9	THCA	0.04220335	0.349243771	6	29	MSI
PD-L2	THCA	0.035783806	0.427443372	5	29	MSI
CD155	THCA	0.019338169	0.66809532	4	29	MSI
CD112	THCA	-0.005021457	0.911358298	3	29	MSI
SEMA4A	THCA	-0.014080923	0.754898564	2	29	MSI
VEGFA	THCA	0.074770265	0.096921205	1	29	MSI
CTLA4	THYM	0.022918432	0.804595475	18	30	MSI
TIM3	THYM	-0.026874675	0.771719829	17	30	MSI
LAG3	THYM	-0.024727407	0.789517089	16	30	MSI
NRP1	THYM	-0.036799111	0.691125375	15	30	MSI
PD-1	THYM	-0.121183526	0.189234637	14	30	MSI
TIGIT	THYM	0.061779348	0.504479934	13	30	MSI
VISTA	THYM	0.010259168	0.911825759	12	30	MSI
PD-L1	THYM	0.074598856	0.42006291	11	30	MSI
CD80	THYM	0.026415309	0.775517593	10	30	MSI
CD86	THYM	-0.122882111	0.183061335	9	30	MSI
FGL1	THYM	-0.152530471	0.097711063	8	30	MSI
HMGB1	THYM	-0.066529688	0.472208894	7	30	MSI
LGALS9	THYM	-0.01582141	0.864396651	6	30	MSI
PD-L2	THYM	0.115813576	0.20974501	5	30	MSI
CD155	THYM	-0.110842456	0.230105393	4	30	MSI
CD112	THYM	0.002916438	0.97488767	3	30	MSI
SEMA4A	THYM	-0.080146855	0.386234971	2	30	MSI
VEGFA	THYM	0.05298018	0.567154476	1	30	MSI
CTLA4	UCEC	0.085204026	0.050595326	18	31	MSI
TIM3	UCEC	0.01359058	0.755598848	17	31	MSI
LAG3	UCEC	0.190363837	1.08E-05	16	31	MSI
NRP1	UCEC	-0.084634766	0.05216277	15	31	MSI
PD-1	UCEC	0.114616214	0.008447966	14	31	MSI
TIGIT	UCEC	0.219365587	3.66E-07	13	31	MSI
VISTA	UCEC	-0.126596355	0.003602437	12	31	MSI
PD-L1	UCEC	0.075104303	0.084984438	11	31	MSI
CD80	UCEC	0.097871766	0.024649435	10	31	MSI
CD86	UCEC	-0.002544198	0.953535754	9	31	MSI
FGL1	UCEC	0.09064115	0.03751229	8	31	MSI
HMGB1	UCEC	0.126508505	0.003625987	7	31	MSI
LGALS9	UCEC	-0.216176444	5.44E-07	6	31	MSI
PD-L2	UCEC	0.146784249	7.25E-04	5	31	MSI
CD155	UCEC	0.21183123	9.24E-07	4	31	MSI
CD112	UCEC	-0.214135018	6.98E-07	3	31	MSI
SEMA4A	UCEC	0.084095916	0.053683583	2	31	MSI
VEGFA	UCEC	0.184511962	2.02E-05	1	31	MSI
CTLA4	UCS	-0.075353676	0.577461226	18	32	MSI
TIM3	UCS	-0.204634581	0.126776388	17	32	MSI
LAG3	UCS	-0.166974559	0.214443775	16	32	MSI
NRP1	UCS	-0.240058338	0.072074126	15	32	MSI
PD-1	UCS	-0.1942959	0.147548453	14	32	MSI
TIGIT	UCS	-0.02839086	0.833948857	13	32	MSI
VISTA	UCS	-0.111521634	0.408862429	12	32	MSI
PD-L1	UCS	0.052544571	0.697881079	11	32	MSI
CD80	UCS	-0.136511692	0.311271713	10	32	MSI
CD86	UCS	-0.174201912	0.194977888	9	32	MSI
FGL1	UCS	-0.26116048	0.049734981	8	32	MSI
HMGB1	UCS	0.195559877	0.144881197	7	32	MSI
LGALS9	UCS	-0.289677524	0.02884032	6	32	MSI
PD-L2	UCS	-0.018700373	0.89018601	5	32	MSI
CD155	UCS	-0.019737482	0.884136516	4	32	MSI
CD112	UCS	-0.289029331	0.029216619	3	32	MSI
SEMA4A	UCS	-0.269940042	0.042283414	2	32	MSI
VEGFA	UCS	0.040641711	0.764051798	1	32	MSI
CTLA4	UVM	-0.029064933	0.798007004	18	33	MSI
TIM3	UVM	-0.010772161	0.924445508	17	33	MSI
LAG3	UVM	0.070564103	0.533950215	16	33	MSI
NRP1	UVM	0.09490989	0.402349724	15	33	MSI
PD-1	UVM	0.071071243	0.531007493	14	33	MSI
TIGIT	UVM	-0.004723006	0.966834143	13	33	MSI
VISTA	UVM	0.018004396	0.874051349	12	33	MSI
PD-L1	UVM	-0.050356044	0.657338203	11	33	MSI
CD80	UVM	0.125401109	0.267710322	10	33	MSI
CD86	UVM	0.001617582	0.988638192	9	33	MSI
FGL1	UVM	0.098480903	0.384796751	8	33	MSI
HMGB1	UVM	-0.0900337	0.427063438	7	33	MSI
LGALS9	UVM	0.014370696	0.89932114	6	33	MSI
PD-L2	UVM	-0.234502565	0.036283603	5	33	MSI
CD155	UVM	0.221163371	0.048666789	4	33	MSI
CD112	UVM	0.040099634	0.723969007	3	33	MSI
SEMA4A	UVM	-0.207589744	0.064645744	2	33	MSI
VEGFA	UVM	0.095566301	0.399088364	1	33	MSI
CTLA4	ACC	-0.403806201	2.46E-04	18	1	mRNAsi
TIM3	ACC	-0.233450094	0.039685864	17	1	mRNAsi
LAG3	ACC	-0.224319984	0.048336927	16	1	mRNAsi
NRP1	ACC	-0.153100064	0.180825663	15	1	mRNAsi
PD-1	ACC	-0.281982535	0.012378218	14	1	mRNAsi
TIGIT	ACC	-0.401493099	2.69E-04	13	1	mRNAsi
VISTA	ACC	-0.315722252	0.004866057	12	1	mRNAsi
PD-L1	ACC	-0.132111739	0.248908894	11	1	mRNAsi
CD80	ACC	-0.143439565	0.210256213	10	1	mRNAsi
CD86	ACC	-0.299308287	0.007766277	9	1	mRNAsi
FGL1	ACC	-0.210950149	0.06375298	8	1	mRNAsi
HMGB1	ACC	0.036457214	0.75132833	7	1	mRNAsi
LGALS9	ACC	-0.29460413	0.008838237	6	1	mRNAsi
PD-L2	ACC	-0.356734131	0.001346397	5	1	mRNAsi
CD155	ACC	0.302317935	0.00714194	4	1	mRNAsi
CD112	ACC	0.222777223	0.049941797	3	1	mRNAsi
SEMA4A	ACC	-0.262332604	0.020327451	2	1	mRNAsi
VEGFA	ACC	0.18036394	0.114060479	1	1	mRNAsi
CTLA4	BLCA	-0.19863004	5.82E-05	18	2	mRNAsi
TIM3	BLCA	-0.278722575	1.21E-08	17	2	mRNAsi
LAG3	BLCA	-0.08282054	0.096438354	16	2	mRNAsi
NRP1	BLCA	-0.32658581	1.70E-11	15	2	mRNAsi
PD-1	BLCA	-0.199581474	5.35E-05	14	2	mRNAsi
TIGIT	BLCA	-0.145076764	0.003472919	13	2	mRNAsi
VISTA	BLCA	-0.393111801	2.21E-16	12	2	mRNAsi
PD-L1	BLCA	-0.019397606	0.697486551	11	2	mRNAsi
CD80	BLCA	-0.187096805	1.55E-04	10	2	mRNAsi
CD86	BLCA	-0.290384274	2.73E-09	9	2	mRNAsi
FGL1	BLCA	-0.032352245	0.516708824	8	2	mRNAsi
HMGB1	BLCA	0.287707795	3.86E-09	7	2	mRNAsi
LGALS9	BLCA	-0.113401233	0.02262951	6	2	mRNAsi
PD-L2	BLCA	-0.311734836	1.49E-10	5	2	mRNAsi
CD155	BLCA	-0.084082258	0.091452348	4	2	mRNAsi
CD112	BLCA	-0.184521661	1.92E-04	3	2	mRNAsi
SEMA4A	BLCA	-0.059401303	0.2335342	2	2	mRNAsi
VEGFA	BLCA	0.066775859	0.180403097	1	2	mRNAsi
CTLA4	BRCA	0.070247467	0.020779979	18	3	mRNAsi
TIM3	BRCA	-0.144527907	1.79E-06	17	3	mRNAsi
LAG3	BRCA	0.211561062	2.01E-12	16	3	mRNAsi
NRP1	BRCA	-0.552678581	1.21E-87	15	3	mRNAsi
PD-1	BRCA	-0.034514793	0.256428721	14	3	mRNAsi
TIGIT	BRCA	0.026153971	0.389869934	13	3	mRNAsi
VISTA	BRCA	-0.416322329	1.21E-46	12	3	mRNAsi
PD-L1	BRCA	-0.015502516	0.610322454	11	3	mRNAsi
CD80	BRCA	0.117117053	1.12E-04	10	3	mRNAsi
CD86	BRCA	-0.0745181	0.014171264	9	3	mRNAsi
FGL1	BRCA	-0.045239692	0.136794693	8	3	mRNAsi
HMGB1	BRCA	0.120720819	6.81E-05	7	3	mRNAsi
LGALS9	BRCA	-0.089896019	0.003066765	6	3	mRNAsi
PD-L2	BRCA	-0.091902232	0.002467299	5	3	mRNAsi
CD155	BRCA	0.394227353	1.37E-41	4	3	mRNAsi
CD112	BRCA	-0.201384462	2.26E-11	3	3	mRNAsi
SEMA4A	BRCA	-0.002428317	0.936379433	2	3	mRNAsi
VEGFA	BRCA	0.157951476	1.74E-07	1	3	mRNAsi
CTLA4	CESC	-0.070058305	0.22555125	18	4	mRNAsi
TIM3	CESC	-0.079695056	0.167864214	17	4	mRNAsi
LAG3	CESC	0.011880487	0.837362455	16	4	mRNAsi
NRP1	CESC	-0.350937053	3.76E-10	15	4	mRNAsi
PD-1	CESC	-0.042557479	0.461970558	14	4	mRNAsi
TIGIT	CESC	-0.083362742	0.149081264	13	4	mRNAsi
VISTA	CESC	-0.107407098	0.062733266	12	4	mRNAsi
PD-L1	CESC	-0.094794394	0.100698507	11	4	mRNAsi
CD80	CESC	-0.148433698	0.009914007	10	4	mRNAsi
CD86	CESC	-0.139545005	0.015401075	9	4	mRNAsi
FGL1	CESC	-0.201471365	4.36E-04	8	4	mRNAsi
HMGB1	CESC	0.176710303	0.00208881	7	4	mRNAsi
LGALS9	CESC	-0.064432466	0.265121074	6	4	mRNAsi
PD-L2	CESC	-0.200158852	4.77E-04	5	4	mRNAsi
CD155	CESC	-0.051774878	0.370721013	4	4	mRNAsi
CD112	CESC	-0.258772113	5.40E-06	3	4	mRNAsi
SEMA4A	CESC	0.055575015	0.336591624	2	4	mRNAsi
VEGFA	CESC	-0.092979252	0.107418137	1	4	mRNAsi
CTLA4	CHOL	-0.020849421	0.903932924	18	5	mRNAsi
TIM3	CHOL	-0.14028314	0.414476869	17	5	mRNAsi
LAG3	CHOL	0.131788932	0.443570293	16	5	mRNAsi
NRP1	CHOL	-0.546975547	5.57E-04	15	5	mRNAsi
PD-1	CHOL	-0.073359073	0.670695007	14	5	mRNAsi
TIGIT	CHOL	-0.055341055	0.748533528	13	5	mRNAsi
VISTA	CHOL	-0.277477477	0.101325097	12	5	mRNAsi
PD-L1	CHOL	-0.196396396	0.250962476	11	5	mRNAsi
CD80	CHOL	0.048906049	0.776985288	10	5	mRNAsi
CD86	CHOL	-0.206949807	0.225879944	9	5	mRNAsi
FGL1	CHOL	0.041698842	0.809192253	8	5	mRNAsi
HMGB1	CHOL	-0.048648649	0.778129597	7	5	mRNAsi
LGALS9	CHOL	0.254568855	0.134050822	6	5	mRNAsi
PD-L2	CHOL	-0.369111969	0.026732552	5	5	mRNAsi
CD155	CHOL	-0.141827542	0.409305606	4	5	mRNAsi
CD112	CHOL	-0.031660232	0.854560201	3	5	mRNAsi
SEMA4A	CHOL	-0.111454311	0.517537172	2	5	mRNAsi
VEGFA	CHOL	-0.131016731	0.446269197	1	5	mRNAsi
CTLA4	COAD	-0.299881631	1.29E-10	18	6	mRNAsi
TIM3	COAD	-0.381820141	9.37E-17	17	6	mRNAsi
LAG3	COAD	-0.160244937	7.32E-04	16	6	mRNAsi
NRP1	COAD	-0.536111647	3.52E-34	15	6	mRNAsi
PD-1	COAD	-0.261512437	2.50E-08	14	6	mRNAsi
TIGIT	COAD	-0.293677002	3.20E-10	13	6	mRNAsi
VISTA	COAD	-0.572600649	8.84E-40	12	6	mRNAsi
PD-L1	COAD	-0.192971325	4.52E-05	11	6	mRNAsi
CD80	COAD	-0.247864416	1.34E-07	10	6	mRNAsi
CD86	COAD	-0.384175628	5.86E-17	9	6	mRNAsi
FGL1	COAD	-0.155349481	0.001064231	8	6	mRNAsi
HMGB1	COAD	0.346295861	7.19E-14	7	6	mRNAsi
LGALS9	COAD	-0.158126607	8.62E-04	6	6	mRNAsi
PD-L2	COAD	-0.374478733	3.96E-16	5	6	mRNAsi
CD155	COAD	0.073542704	0.123048727	4	6	mRNAsi
CD112	COAD	-0.241851294	2.73E-07	3	6	mRNAsi
SEMA4A	COAD	-0.328209967	1.55E-12	2	6	mRNAsi
VEGFA	COAD	0.004729724	0.92110424	1	6	mRNAsi
CTLA4	DLBC	-0.482305688	5.18E-04	18	7	mRNAsi
TIM3	DLBC	-0.18128528	0.217530258	17	7	mRNAsi
LAG3	DLBC	0.009227095	0.950369029	16	7	mRNAsi
NRP1	DLBC	-0.273013461	0.060453037	15	7	mRNAsi
PD-1	DLBC	-0.229700391	0.116288711	14	7	mRNAsi
TIGIT	DLBC	-0.325553626	0.023948921	13	7	mRNAsi
VISTA	DLBC	-0.486864959	4.50E-04	12	7	mRNAsi
PD-L1	DLBC	-0.148610508	0.313418303	11	7	mRNAsi
CD80	DLBC	-0.265089014	0.068620827	10	7	mRNAsi
CD86	DLBC	-0.342162397	0.017292648	9	7	mRNAsi
FGL1	DLBC	0.034480087	0.81602759	8	7	mRNAsi
HMGB1	DLBC	0.468953539	7.74E-04	7	7	mRNAsi
LGALS9	DLBC	-0.386126791	0.006714999	6	7	mRNAsi
PD-L2	DLBC	-0.214828485	0.142559999	5	7	mRNAsi
CD155	DLBC	-0.269322623	0.064154551	4	7	mRNAsi
CD112	DLBC	-0.352583587	0.013975936	3	7	mRNAsi
SEMA4A	DLBC	-0.259769865	0.074578643	2	7	mRNAsi
VEGFA	DLBC	0.053625706	0.717354255	1	7	mRNAsi
CTLA4	ESCA	-0.367434667	3.35E-07	18	8	mRNAsi
TIM3	ESCA	-0.453073509	1.34E-10	17	8	mRNAsi
LAG3	ESCA	-0.269599525	2.33E-04	16	8	mRNAsi
NRP1	ESCA	-0.50446836	3.85E-13	15	8	mRNAsi
PD-1	ESCA	-0.245901639	8.20E-04	14	8	mRNAsi
TIGIT	ESCA	-0.385596742	7.64E-08	13	8	mRNAsi
VISTA	ESCA	-0.355736013	8.30E-07	12	8	mRNAsi
PD-L1	ESCA	-0.30300349	3.21E-05	11	8	mRNAsi
CD80	ESCA	-0.393182852	4.01E-08	10	8	mRNAsi
CD86	ESCA	-0.480169319	6.92E-12	9	8	mRNAsi
FGL1	ESCA	6.66E-04	0.992882383	8	8	mRNAsi
HMGB1	ESCA	0.25065316	6.43E-04	7	8	mRNAsi
LGALS9	ESCA	0.004139416	0.955772588	6	8	mRNAsi
PD-L2	ESCA	-0.520635872	4.93E-14	5	8	mRNAsi
CD155	ESCA	0.167285572	0.02399644	4	8	mRNAsi
CD112	ESCA	0.180144735	0.014954332	3	8	mRNAsi
SEMA4A	ESCA	-0.16104219	0.029870392	2	8	mRNAsi
VEGFA	ESCA	0.106698211	0.151681965	1	8	mRNAsi
CTLA4	GBM	-0.342194936	8.87E-06	18	9	mRNAsi
TIM3	GBM	-0.330276628	1.88E-05	17	9	mRNAsi
LAG3	GBM	0.055679204	0.482972628	16	9	mRNAsi
NRP1	GBM	-0.587275707	2.65E-16	15	9	mRNAsi
PD-1	GBM	-0.191637911	0.014880236	14	9	mRNAsi
TIGIT	GBM	-0.326431493	2.38E-05	13	9	mRNAsi
VISTA	GBM	-0.38821026	3.61E-07	12	9	mRNAsi
PD-L1	GBM	-0.339426616	1.06E-05	11	9	mRNAsi
CD80	GBM	-0.113273522	0.152519161	10	9	mRNAsi
CD86	GBM	-0.380244997	6.51E-07	9	9	mRNAsi
FGL1	GBM	-0.213822887	0.006458631	8	9	mRNAsi
HMGB1	GBM	0.328968254	2.04E-05	7	9	mRNAsi
LGALS9	GBM	-0.279756154	3.26E-04	6	9	mRNAsi
PD-L2	GBM	-0.359704969	2.78E-06	5	9	mRNAsi
CD155	GBM	-0.333134921	1.57E-05	4	9	mRNAsi
CD112	GBM	-0.490927651	3.80E-11	3	9	mRNAsi
SEMA4A	GBM	-0.297705314	1.25E-04	2	9	mRNAsi
VEGFA	GBM	-0.316218081	4.38E-05	1	9	mRNAsi
CTLA4	HNSC	-0.138899397	0.001595572	18	10	mRNAsi
TIM3	HNSC	-0.255342391	4.29E-09	17	10	mRNAsi
LAG3	HNSC	0.021153371	0.632318543	16	10	mRNAsi
NRP1	HNSC	-0.573426066	2.87E-46	15	10	mRNAsi
PD-1	HNSC	-0.021528492	0.626291775	14	10	mRNAsi
TIGIT	HNSC	-0.141362555	0.001312383	13	10	mRNAsi
VISTA	HNSC	-0.031763327	0.472416677	12	10	mRNAsi
PD-L1	HNSC	-0.155256431	4.11E-04	11	10	mRNAsi
CD80	HNSC	-0.300335031	3.56E-12	10	10	mRNAsi
CD86	HNSC	-0.336987514	4.09E-15	9	10	mRNAsi
FGL1	HNSC	-0.124342316	0.004755647	8	10	mRNAsi
HMGB1	HNSC	0.275936747	1.96E-10	7	10	mRNAsi
LGALS9	HNSC	-0.015454847	0.726673858	6	10	mRNAsi
PD-L2	HNSC	-0.324767676	4.33E-14	5	10	mRNAsi
CD155	HNSC	-0.208612492	1.84E-06	4	10	mRNAsi
CD112	HNSC	-0.101641145	0.02118196	3	10	mRNAsi
SEMA4A	HNSC	0.100740455	0.022359951	2	10	mRNAsi
VEGFA	HNSC	0.065967236	0.135288905	1	10	mRNAsi
CTLA4	KICH	-0.443961098	2.12E-04	18	11	mRNAsi
TIM3	KICH	-0.415952797	5.69E-04	17	11	mRNAsi
LAG3	KICH	-0.37618007	0.002012998	16	11	mRNAsi
NRP1	KICH	-0.462718531	1.04E-04	15	11	mRNAsi
PD-1	KICH	-0.399274444	9.85E-04	14	11	mRNAsi
TIGIT	KICH	-0.463986014	9.90E-05	13	11	mRNAsi
VISTA	KICH	-0.666695804	1.34E-09	12	11	mRNAsi
PD-L1	KICH	0.089685315	0.477412763	11	11	mRNAsi
CD80	KICH	-0.432565915	3.20E-04	10	11	mRNAsi
CD86	KICH	-0.519361888	9.29E-06	9	11	mRNAsi
FGL1	KICH	-0.115267298	0.360540537	8	11	mRNAsi
HMGB1	KICH	-0.122377622	0.331472358	7	11	mRNAsi
LGALS9	KICH	-0.567613636	8.19E-07	6	11	mRNAsi
PD-L2	KICH	-0.507386364	1.61E-05	5	11	mRNAsi
CD155	KICH	0.128671329	0.307014389	4	11	mRNAsi
CD112	KICH	-0.225655594	0.07070254	3	11	mRNAsi
SEMA4A	KICH	-0.261931818	0.035053626	2	11	mRNAsi
VEGFA	KICH	0.085402098	0.498779543	1	11	mRNAsi
CTLA4	KIRC	0.030340983	0.492062835	18	12	mRNAsi
TIM3	KIRC	0.115270946	0.008837152	17	12	mRNAsi
LAG3	KIRC	0.087025732	0.048395909	16	12	mRNAsi
NRP1	KIRC	-0.52856878	2.10E-38	15	12	mRNAsi
PD-1	KIRC	0.059256862	0.179380586	14	12	mRNAsi
TIGIT	KIRC	0.061511281	0.163365534	13	12	mRNAsi
VISTA	KIRC	-0.410641281	2.27E-22	12	12	mRNAsi
PD-L1	KIRC	0.235239266	6.61E-08	11	12	mRNAsi
CD80	KIRC	0.090280901	0.0405595	10	12	mRNAsi
CD86	KIRC	0.07624992	0.083863024	9	12	mRNAsi
FGL1	KIRC	0.021699251	0.623217354	8	12	mRNAsi
HMGB1	KIRC	-0.253906557	5.09E-09	7	12	mRNAsi
LGALS9	KIRC	-0.130695724	0.002963429	6	12	mRNAsi
PD-L2	KIRC	-0.079916855	0.069971613	5	12	mRNAsi
CD155	KIRC	-0.045207524	0.305857633	4	12	mRNAsi
CD112	KIRC	-0.255401655	4.11E-09	3	12	mRNAsi
SEMA4A	KIRC	0.05847786	0.185176707	2	12	mRNAsi
VEGFA	KIRC	-0.452145876	2.58E-27	1	12	mRNAsi
CTLA4	KIRP	-0.137280521	0.020429577	18	13	mRNAsi
TIM3	KIRP	0.135381816	0.022254383	17	13	mRNAsi
LAG3	KIRP	-0.08156521	0.169684988	16	13	mRNAsi
NRP1	KIRP	-0.449191061	1.47E-15	15	13	mRNAsi
PD-1	KIRP	-0.21042886	3.48E-04	14	13	mRNAsi
TIGIT	KIRP	-0.124931606	0.035023636	13	13	mRNAsi
VISTA	KIRP	-0.364544055	2.20E-10	12	13	mRNAsi
PD-L1	KIRP	0.208396274	3.98E-04	11	13	mRNAsi
CD80	KIRP	-0.048314706	0.416484074	10	13	mRNAsi
CD86	KIRP	-0.177098809	0.002696392	9	13	mRNAsi
FGL1	KIRP	-0.078335572	0.187278825	8	13	mRNAsi
HMGB1	KIRP	-0.259722561	8.92E-06	7	13	mRNAsi
LGALS9	KIRP	-0.1319216	0.025944119	6	13	mRNAsi
PD-L2	KIRP	-0.008350917	0.888373526	5	13	mRNAsi
CD155	KIRP	0.007711748	0.896867824	4	13	mRNAsi
CD112	KIRP	-0.311506581	7.88E-08	3	13	mRNAsi
SEMA4A	KIRP	-0.272327598	3.08E-06	2	13	mRNAsi
VEGFA	KIRP	0.270763632	3.52E-06	1	13	mRNAsi
CTLA4	LAML	-0.272766252	2.83E-04	18	14	mRNAsi
TIM3	LAML	-0.100073703	0.190191514	17	14	mRNAsi
LAG3	LAML	-0.239339872	0.001516926	16	14	mRNAsi
NRP1	LAML	-0.103954739	0.173485467	15	14	mRNAsi
PD-1	LAML	-0.238503043	0.001577663	14	14	mRNAsi
TIGIT	LAML	-0.180092337	0.017740428	13	14	mRNAsi
VISTA	LAML	-0.386787249	1.47E-07	12	14	mRNAsi
PD-L1	LAML	-0.146889886	0.053792675	11	14	mRNAsi
CD80	LAML	-0.082404755	0.281104242	10	14	mRNAsi
CD86	LAML	-0.250249153	8.98E-04	9	14	mRNAsi
FGL1	LAML	NA	NA	8	14	mRNAsi
HMGB1	LAML	0.558809351	1.35E-15	7	14	mRNAsi
LGALS9	LAML	-0.057071075	0.455776737	6	14	mRNAsi
PD-L2	LAML	-0.144092089	0.058573872	5	14	mRNAsi
CD155	LAML	-0.068272525	0.372115994	4	14	mRNAsi
CD112	LAML	-0.244721435	0.00117468	3	14	mRNAsi
SEMA4A	LAML	-0.373040963	4.31E-07	2	14	mRNAsi
VEGFA	LAML	-0.117393884	0.123998441	1	14	mRNAsi
CTLA4	LGG	-0.398050091	5.81E-21	18	15	mRNAsi
TIM3	LGG	-0.648117801	1.45E-62	17	15	mRNAsi
LAG3	LGG	-0.186174255	2.16E-05	16	15	mRNAsi
NRP1	LGG	-0.167770445	1.33E-04	15	15	mRNAsi
PD-1	LGG	-0.461629877	1.72E-28	14	15	mRNAsi
TIGIT	LGG	-0.217915354	6.08E-07	13	15	mRNAsi
VISTA	LGG	-0.544848307	4.48E-41	12	15	mRNAsi
PD-L1	LGG	-0.42783429	2.72E-24	11	15	mRNAsi
CD80	LGG	-0.41122819	2.15E-22	10	15	mRNAsi
CD86	LGG	-0.658404685	3.53E-65	9	15	mRNAsi
FGL1	LGG	-0.160358462	2.62E-04	8	15	mRNAsi
HMGB1	LGG	0.028493236	0.519222431	7	15	mRNAsi
LGALS9	LGG	-0.616748506	3.47E-55	6	15	mRNAsi
PD-L2	LGG	-0.678165204	1.68E-70	5	15	mRNAsi
CD155	LGG	-0.068820187	0.11915957	4	15	mRNAsi
CD112	LGG	-0.601319065	7.46E-52	3	15	mRNAsi
SEMA4A	LGG	0.261923045	1.65E-09	2	15	mRNAsi
VEGFA	LGG	-0.190341588	1.40E-05	1	15	mRNAsi
CTLA4	LIHC	0.018670034	0.721117253	18	16	mRNAsi
TIM3	LIHC	-0.200020371	1.12E-04	17	16	mRNAsi
LAG3	LIHC	0.119145277	0.022255701	16	16	mRNAsi
NRP1	LIHC	-0.523287692	2.94E-27	15	16	mRNAsi
PD-1	LIHC	-0.075688852	0.14730865	14	16	mRNAsi
TIGIT	LIHC	-0.094906032	0.068983744	13	16	mRNAsi
VISTA	LIHC	-0.364689191	5.11E-13	12	16	mRNAsi
PD-L1	LIHC	-0.209251226	5.22E-05	11	16	mRNAsi
CD80	LIHC	-0.201441337	9.98E-05	10	16	mRNAsi
CD86	LIHC	-0.212677812	3.90E-05	9	16	mRNAsi
FGL1	LIHC	-0.08543159	0.101781164	8	16	mRNAsi
HMGB1	LIHC	0.110766218	0.033655432	7	16	mRNAsi
LGALS9	LIHC	-0.231092577	7.51E-06	6	16	mRNAsi
PD-L2	LIHC	-0.245438101	1.88E-06	5	16	mRNAsi
CD155	LIHC	0.11248306	0.030981598	4	16	mRNAsi
CD112	LIHC	-0.047215344	0.366435824	3	16	mRNAsi
SEMA4A	LIHC	-0.140452187	0.006963961	2	16	mRNAsi
VEGFA	LIHC	-0.047454449	0.364011026	1	16	mRNAsi
CTLA4	LUAD	-0.166206171	1.63E-04	18	17	mRNAsi
TIM3	LUAD	-0.260359466	2.39E-09	17	17	mRNAsi
LAG3	LUAD	0.012911193	0.771148869	16	17	mRNAsi
NRP1	LUAD	-0.265999898	1.04E-09	15	17	mRNAsi
PD-1	LUAD	-0.083345776	0.059989919	14	17	mRNAsi
TIGIT	LUAD	-0.149565448	7.03E-04	13	17	mRNAsi
VISTA	LUAD	-0.519597402	1.31E-36	12	17	mRNAsi
PD-L1	LUAD	-0.079903921	0.071397564	11	17	mRNAsi
CD80	LUAD	-0.332275795	1.30E-14	10	17	mRNAsi
CD86	LUAD	-0.279870855	1.24E-10	9	17	mRNAsi
FGL1	LUAD	0.153786262	4.92E-04	8	17	mRNAsi
HMGB1	LUAD	0.191795703	1.29E-05	7	17	mRNAsi
LGALS9	LUAD	-0.32542654	4.80E-14	6	17	mRNAsi
PD-L2	LUAD	-0.175233412	6.94E-05	5	17	mRNAsi
CD155	LUAD	0.211439897	1.45E-06	4	17	mRNAsi
CD112	LUAD	-0.027138038	0.540887155	3	17	mRNAsi
SEMA4A	LUAD	-0.222425488	3.89E-07	2	17	mRNAsi
VEGFA	LUAD	-0.006544069	0.882796696	1	17	mRNAsi
CTLA4	LUSC	-0.324846527	2.09E-13	18	18	mRNAsi
TIM3	LUSC	-0.360217063	2.45E-16	17	18	mRNAsi
LAG3	LUSC	-0.107437543	0.017823394	16	18	mRNAsi
NRP1	LUSC	-0.578858126	8.05E-45	15	18	mRNAsi
PD-1	LUSC	-0.252924941	1.57E-08	14	18	mRNAsi
TIGIT	LUSC	-0.24371801	5.29E-08	13	18	mRNAsi
VISTA	LUSC	-0.555180891	1.21E-40	12	18	mRNAsi
PD-L1	LUSC	-0.005479622	0.904094736	11	18	mRNAsi
CD80	LUSC	-0.360294316	2.42E-16	10	18	mRNAsi
CD86	LUSC	-0.409718011	4.25E-21	9	18	mRNAsi
FGL1	LUSC	-0.218101323	1.21E-06	8	18	mRNAsi
HMGB1	LUSC	0.312257632	1.88E-12	7	18	mRNAsi
LGALS9	LUSC	-0.136014054	0.002658089	6	18	mRNAsi
PD-L2	LUSC	-0.220905827	8.73E-07	5	18	mRNAsi
CD155	LUSC	-0.20294285	6.50E-06	4	18	mRNAsi
CD112	LUSC	-0.349492507	2.08E-15	3	18	mRNAsi
SEMA4A	LUSC	-0.021401076	0.637901804	2	18	mRNAsi
VEGFA	LUSC	-0.111531981	0.013889198	1	18	mRNAsi
CTLA4	MESO	-0.09920172	0.36062937	18	19	mRNAsi
TIM3	MESO	0.152074069	0.159685699	17	19	mRNAsi
LAG3	MESO	0.205967048	0.055630228	16	19	mRNAsi
NRP1	MESO	-0.186720857	0.083328636	15	19	mRNAsi
PD-1	MESO	-0.108004666	0.319373496	14	19	mRNAsi
TIGIT	MESO	-0.075271561	0.488362558	13	19	mRNAsi
VISTA	MESO	0.09559306	0.378450077	12	19	mRNAsi
PD-L1	MESO	0.128654225	0.234993814	11	19	mRNAsi
CD80	MESO	0.060363053	0.578626269	10	19	mRNAsi
CD86	MESO	0.129018736	0.233659039	9	19	mRNAsi
FGL1	MESO	0.008975565	0.934241751	8	19	mRNAsi
HMGB1	MESO	-0.048334184	0.656630133	7	19	mRNAsi
LGALS9	MESO	0.213439528	0.047147394	6	19	mRNAsi
PD-L2	MESO	0.045326967	0.676765319	5	19	mRNAsi
CD155	MESO	0.001931909	0.985831087	4	19	mRNAsi
CD112	MESO	-0.050903988	0.639614998	3	19	mRNAsi
SEMA4A	MESO	-0.050885762	0.639735033	2	19	mRNAsi
VEGFA	MESO	-0.283443902	0.007806058	1	19	mRNAsi
CTLA4	OV	-0.117815066	0.040751656	18	20	mRNAsi
TIM3	OV	-0.222395307	9.71E-05	17	20	mRNAsi
LAG3	OV	0.009658753	0.867244895	16	20	mRNAsi
NRP1	OV	-0.407717287	1.59E-13	15	20	mRNAsi
PD-1	OV	-0.150239933	0.008924761	14	20	mRNAsi
TIGIT	OV	-0.130195406	0.023647292	13	20	mRNAsi
VISTA	OV	-0.344142784	8.02E-10	12	20	mRNAsi
PD-L1	OV	0.003790177	0.947701591	11	20	mRNAsi
CD80	OV	-0.094104182	0.102637688	10	20	mRNAsi
CD86	OV	-0.214980947	1.67E-04	9	20	mRNAsi
FGL1	OV	NA	NA	8	20	mRNAsi
HMGB1	OV	0.121652281	0.034585473	7	20	mRNAsi
LGALS9	OV	0.013602071	0.813890973	6	20	mRNAsi
PD-L2	OV	-0.248580399	1.24E-05	5	20	mRNAsi
CD155	OV	-0.091710342	0.111722134	4	20	mRNAsi
CD112	OV	-0.114720216	0.046377831	3	20	mRNAsi
SEMA4A	OV	-0.082323233	0.153546493	2	20	mRNAsi
VEGFA	OV	-0.121264964	0.035169569	1	20	mRNAsi
CTLA4	PAAD	-0.294112627	1.94E-04	18	21	mRNAsi
TIM3	PAAD	-0.355271767	5.34E-06	17	21	mRNAsi
LAG3	PAAD	-0.092351946	0.251525928	16	21	mRNAsi
NRP1	PAAD	-0.539046325	3.88E-13	15	21	mRNAsi
PD-1	PAAD	-0.252823568	0.001451227	14	21	mRNAsi
TIGIT	PAAD	-0.316245989	5.77E-05	13	21	mRNAsi
VISTA	PAAD	-0.119065607	0.13875579	12	21	mRNAsi
PD-L1	PAAD	-0.267310669	7.42E-04	11	21	mRNAsi
CD80	PAAD	-0.292699657	2.09E-04	10	21	mRNAsi
CD86	PAAD	-0.396516572	2.99E-07	9	21	mRNAsi
FGL1	PAAD	-0.034243284	0.671286359	8	21	mRNAsi
HMGB1	PAAD	0.150419624	0.060887806	7	21	mRNAsi
LGALS9	PAAD	0.217809107	0.006306038	6	21	mRNAsi
PD-L2	PAAD	-0.424023644	3.47E-08	5	21	mRNAsi
CD155	PAAD	0.151232002	0.059490655	4	21	mRNAsi
CD112	PAAD	0.214821956	0.007079904	3	21	mRNAsi
SEMA4A	PAAD	0.018131529	0.822243887	2	21	mRNAsi
VEGFA	PAAD	0.019541338	0.808678341	1	21	mRNAsi
CTLA4	PCPG	-0.159375731	0.033590082	18	22	mRNAsi
TIM3	PCPG	-0.444006941	5.37E-10	17	22	mRNAsi
LAG3	PCPG	-0.008016563	0.915421709	16	22	mRNAsi
NRP1	PCPG	-0.570752685	8.97E-17	15	22	mRNAsi
PD-1	PCPG	-0.27225527	2.37E-04	14	22	mRNAsi
TIGIT	PCPG	-0.069670389	0.355437532	13	22	mRNAsi
VISTA	PCPG	-0.697847391	2.65E-27	12	22	mRNAsi
PD-L1	PCPG	0.299736469	4.81E-05	11	22	mRNAsi
CD80	PCPG	-0.277652572	1.75E-04	10	22	mRNAsi
CD86	PCPG	-0.398541805	3.59E-08	9	22	mRNAsi
FGL1	PCPG	-0.216981761	0.003623041	8	22	mRNAsi
HMGB1	PCPG	-0.1925688	0.010017151	7	22	mRNAsi
LGALS9	PCPG	-0.578906492	2.58E-17	6	22	mRNAsi
PD-L2	PCPG	-0.579417169	2.39E-17	5	22	mRNAsi
CD155	PCPG	0.077072843	0.306517178	4	22	mRNAsi
CD112	PCPG	-0.186161934	0.01284637	3	22	mRNAsi
SEMA4A	PCPG	-0.166130633	0.026673176	2	22	mRNAsi
VEGFA	PCPG	-0.530064505	2.77E-14	1	22	mRNAsi
CTLA4	PRAD	-0.296109556	1.96E-11	18	23	mRNAsi
TIM3	PRAD	-0.395441543	6.67E-20	17	23	mRNAsi
LAG3	PRAD	-0.482612705	3.97E-30	16	23	mRNAsi
NRP1	PRAD	-0.004387985	0.92258169	15	23	mRNAsi
PD-1	PRAD	-0.383852457	9.38E-19	14	23	mRNAsi
TIGIT	PRAD	-0.324421188	1.52E-13	13	23	mRNAsi
VISTA	PRAD	-0.797850564	5.47E-110	12	23	mRNAsi
PD-L1	PRAD	-0.375269132	6.21E-18	11	23	mRNAsi
CD80	PRAD	-0.206659621	3.71E-06	10	23	mRNAsi
CD86	PRAD	-0.432211122	7.40E-24	9	23	mRNAsi
FGL1	PRAD	0.071195166	0.114386441	8	23	mRNAsi
HMGB1	PRAD	0.011791225	0.793975158	7	23	mRNAsi
LGALS9	PRAD	-0.550581249	2.02E-40	6	23	mRNAsi
PD-L2	PRAD	-0.536188579	4.83E-38	5	23	mRNAsi
CD155	PRAD	0.229876912	2.46E-07	4	23	mRNAsi
CD112	PRAD	0.309275347	2.18E-12	3	23	mRNAsi
SEMA4A	PRAD	0.134115195	0.002847188	2	23	mRNAsi
VEGFA	PRAD	-0.130757734	0.003632608	1	23	mRNAsi
CTLA4	READ	-0.252006648	0.00150546	18	24	mRNAsi
TIM3	READ	-0.459338401	1.62E-09	17	24	mRNAsi
LAG3	READ	-0.174870004	0.029005474	16	24	mRNAsi
NRP1	READ	-0.565722053	1.41E-14	15	24	mRNAsi
PD-1	READ	-0.305621849	1.05E-04	14	24	mRNAsi
TIGIT	READ	-0.308337153	9.00E-05	13	24	mRNAsi
VISTA	READ	-0.546341926	1.62E-13	12	24	mRNAsi
PD-L1	READ	-0.146383019	0.068234617	11	24	mRNAsi
CD80	READ	-0.282877055	3.46E-04	10	24	mRNAsi
CD86	READ	-0.426985507	2.72E-08	9	24	mRNAsi
FGL1	READ	-0.098827098	0.219661031	8	24	mRNAsi
HMGB1	READ	0.30537529	1.06E-04	7	24	mRNAsi
LGALS9	READ	-0.089740956	0.265236648	6	24	mRNAsi
PD-L2	READ	-0.417129491	6.06E-08	5	24	mRNAsi
CD155	READ	0.163588374	0.041295287	4	24	mRNAsi
CD112	READ	-0.163311915	0.041644296	3	24	mRNAsi
SEMA4A	READ	-0.279581483	4.08E-04	2	24	mRNAsi
VEGFA	READ	0.002272763	0.977535707	1	24	mRNAsi
CTLA4	SARC	-0.033928236	0.59042863	18	25	mRNAsi
TIM3	SARC	0.008538941	0.892280173	17	25	mRNAsi
LAG3	SARC	0.23388701	1.69E-04	16	25	mRNAsi
NRP1	SARC	-0.309933529	4.66E-07	15	25	mRNAsi
PD-1	SARC	0.097731378	0.12027494	14	25	mRNAsi
TIGIT	SARC	-0.014368978	0.819734836	13	25	mRNAsi
VISTA	SARC	-0.26869232	1.42E-05	12	25	mRNAsi
PD-L1	SARC	0.179579181	0.0040881	11	25	mRNAsi
CD80	SARC	0.130372927	0.037854727	10	25	mRNAsi
CD86	SARC	-0.039695218	0.528848018	9	25	mRNAsi
FGL1	SARC	-0.173293704	0.005619295	8	25	mRNAsi
HMGB1	SARC	0.062479152	0.3212894	7	25	mRNAsi
LGALS9	SARC	-0.090425775	0.150721736	6	25	mRNAsi
PD-L2	SARC	0.111582547	0.075879892	5	25	mRNAsi
CD155	SARC	0.1705075	0.006449366	4	25	mRNAsi
CD112	SARC	-0.114646475	0.06812622	3	25	mRNAsi
SEMA4A	SARC	0.038973174	0.536376637	2	25	mRNAsi
VEGFA	SARC	0.068188134	0.278968094	1	25	mRNAsi
CTLA4	SKCM	-0.04542084	0.326329493	18	26	mRNAsi
TIM3	SKCM	-0.23924125	1.57E-07	17	26	mRNAsi
LAG3	SKCM	-0.087149709	0.059308068	16	26	mRNAsi
NRP1	SKCM	-0.511148257	1.40E-32	15	26	mRNAsi
PD-1	SKCM	-0.122893598	0.007711698	14	26	mRNAsi
TIGIT	SKCM	-0.140438913	0.002300578	13	26	mRNAsi
VISTA	SKCM	-0.459207702	7.68E-26	12	26	mRNAsi
PD-L1	SKCM	-0.104284412	0.023910744	11	26	mRNAsi
CD80	SKCM	-0.160286846	4.93E-04	10	26	mRNAsi
CD86	SKCM	-0.265948839	4.92E-09	9	26	mRNAsi
FGL1	SKCM	-0.248218638	5.13E-08	8	26	mRNAsi
HMGB1	SKCM	0.044165135	0.33989558	7	26	mRNAsi
LGALS9	SKCM	-0.233539108	3.14E-07	6	26	mRNAsi
PD-L2	SKCM	-0.241391941	1.21E-07	5	26	mRNAsi
CD155	SKCM	0.193481104	2.46E-05	4	26	mRNAsi
CD112	SKCM	-0.271800928	2.18E-09	3	26	mRNAsi
SEMA4A	SKCM	-0.192837542	2.62E-05	2	26	mRNAsi
VEGFA	SKCM	-0.163850963	3.67E-04	1	26	mRNAsi
CTLA4	STAD	-0.018909071	0.705797933	18	27	mRNAsi
TIM3	STAD	-0.26650147	6.02E-08	17	27	mRNAsi
LAG3	STAD	-0.025427104	0.611684822	16	27	mRNAsi
NRP1	STAD	-0.648660997	3.00E-49	15	27	mRNAsi
PD-1	STAD	-0.080316932	0.108291521	14	27	mRNAsi
TIGIT	STAD	-0.174019429	4.64E-04	13	27	mRNAsi
VISTA	STAD	-0.527202888	4.59E-30	12	27	mRNAsi
PD-L1	STAD	0.056960956	0.255118115	11	27	mRNAsi
CD80	STAD	-0.078026761	0.118763146	10	27	mRNAsi
CD86	STAD	-0.316748442	8.53E-11	9	27	mRNAsi
FGL1	STAD	-0.171351174	0.001046593	8	27	mRNAsi
HMGB1	STAD	0.395434548	1.84E-16	7	27	mRNAsi
LGALS9	STAD	0.121458667	0.014948205	6	27	mRNAsi
PD-L2	STAD	-0.357865039	1.47E-13	5	27	mRNAsi
CD155	STAD	0.193219563	9.86E-05	4	27	mRNAsi
CD112	STAD	0.174092753	4.62E-04	3	27	mRNAsi
SEMA4A	STAD	-0.16173112	0.001154154	2	27	mRNAsi
VEGFA	STAD	0.314694048	1.14E-10	1	27	mRNAsi
CTLA4	TGCT	0.061015781	0.459780019	18	28	mRNAsi
TIM3	TGCT	-0.037950299	0.645870351	17	28	mRNAsi
LAG3	TGCT	0.115189552	0.161846863	16	28	mRNAsi
NRP1	TGCT	-0.800714674	1.58E-34	15	28	mRNAsi
PD-1	TGCT	0.064124796	0.437187767	14	28	mRNAsi
TIGIT	TGCT	0.104799565	0.203382404	13	28	mRNAsi
VISTA	TGCT	-0.528180664	4.43E-12	12	28	mRNAsi
PD-L1	TGCT	0.107883185	0.19032534	11	28	mRNAsi
CD80	TGCT	0.104255396	0.205752036	10	28	mRNAsi
CD86	TGCT	-0.04106657	0.618998998	9	28	mRNAsi
FGL1	TGCT	0.203029297	0.013015777	8	28	mRNAsi
HMGB1	TGCT	-0.09855614	0.231769544	7	28	mRNAsi
LGALS9	TGCT	-0.192062398	0.018947314	6	28	mRNAsi
PD-L2	TGCT	-0.038142572	0.644198616	5	28	mRNAsi
CD155	TGCT	0.387001633	1.09E-06	4	28	mRNAsi
CD112	TGCT	-0.086925449	0.291827519	3	28	mRNAsi
SEMA4A	TGCT	0.173578814	0.034255326	2	28	mRNAsi
VEGFA	TGCT	-0.46160711	3.12E-09	1	28	mRNAsi
CTLA4	THCA	-0.316423336	4.33E-13	18	29	mRNAsi
TIM3	THCA	-0.269638829	8.89E-10	17	29	mRNAsi
LAG3	THCA	-0.208499202	2.57E-06	16	29	mRNAsi
NRP1	THCA	-0.39911574	1.53E-20	15	29	mRNAsi
PD-1	THCA	-0.199932901	6.64E-06	14	29	mRNAsi
TIGIT	THCA	-0.267789161	1.17E-09	13	29	mRNAsi
VISTA	THCA	-0.229526652	2.11E-07	12	29	mRNAsi
PD-L1	THCA	-0.045267926	0.31239658	11	29	mRNAsi
CD80	THCA	-0.323971995	1.11E-13	10	29	mRNAsi
CD86	THCA	-0.298482954	9.53E-12	9	29	mRNAsi
FGL1	THCA	-0.145908447	0.001067998	8	29	mRNAsi
HMGB1	THCA	-0.223812415	4.27E-07	7	29	mRNAsi
LGALS9	THCA	-0.333002196	2.06E-14	6	29	mRNAsi
PD-L2	THCA	-0.123633234	0.005636142	5	29	mRNAsi
CD155	THCA	-0.041824007	0.350674945	4	29	mRNAsi
CD112	THCA	-0.239321193	6.06E-08	3	29	mRNAsi
SEMA4A	THCA	0.058012025	0.195309038	2	29	mRNAsi
VEGFA	THCA	-0.117688983	0.008434101	1	29	mRNAsi
CTLA4	THYM	-0.016265018	0.860041712	18	30	mRNAsi
TIM3	THYM	-0.254809362	0.004975793	17	30	mRNAsi
LAG3	THYM	-0.12800889	0.163520315	16	30	mRNAsi
NRP1	THYM	-0.883998889	8.93E-41	15	30	mRNAsi
PD-1	THYM	0.615466352	7.43E-14	14	30	mRNAsi
TIGIT	THYM	-0.234995486	0.009777853	13	30	mRNAsi
VISTA	THYM	-0.167143552	0.068052426	12	30	mRNAsi
PD-L1	THYM	-0.236801167	0.009213683	11	30	mRNAsi
CD80	THYM	-0.033064796	0.719959021	10	30	mRNAsi
CD86	THYM	-0.480220849	2.85E-08	9	30	mRNAsi
FGL1	THYM	-0.372172086	2.84E-05	8	30	mRNAsi
HMGB1	THYM	0.585797625	2.09E-12	7	30	mRNAsi
LGALS9	THYM	0.609132579	1.56E-13	6	30	mRNAsi
PD-L2	THYM	0.262851587	0.003726396	5	30	mRNAsi
CD155	THYM	-0.105868463	0.249802366	4	30	mRNAsi
CD112	THYM	-0.738190152	6.62E-22	3	30	mRNAsi
SEMA4A	THYM	-0.27156747	0.002696858	2	30	mRNAsi
VEGFA	THYM	-0.772199458	5.41E-25	1	30	mRNAsi
CTLA4	UCEC	-0.133128987	0.002173232	18	31	mRNAsi
TIM3	UCEC	-0.05205458	0.232439617	17	31	mRNAsi
LAG3	UCEC	0.08662933	0.046633431	16	31	mRNAsi
NRP1	UCEC	-0.311966382	2.21E-13	15	31	mRNAsi
PD-1	UCEC	-0.10940931	0.011881911	14	31	mRNAsi
TIGIT	UCEC	0.013307312	0.760314698	13	31	mRNAsi
VISTA	UCEC	-0.248985444	6.66E-09	12	31	mRNAsi
PD-L1	UCEC	0.028037727	0.520316628	11	31	mRNAsi
CD80	UCEC	0.067464364	0.121549262	10	31	mRNAsi
CD86	UCEC	-0.097705518	0.024758178	9	31	mRNAsi
FGL1	UCEC	-0.212901142	7.92E-07	8	31	mRNAsi
HMGB1	UCEC	0.209142627	1.25E-06	7	31	mRNAsi
LGALS9	UCEC	-0.186827454	1.55E-05	6	31	mRNAsi
PD-L2	UCEC	-0.017576028	0.68699211	5	31	mRNAsi
CD155	UCEC	0.298396961	2.55E-12	4	31	mRNAsi
CD112	UCEC	-0.141813378	0.001085294	3	31	mRNAsi
SEMA4A	UCEC	0.042329478	0.331654205	2	31	mRNAsi
VEGFA	UCEC	0.083641871	0.054762519	1	31	mRNAsi
CTLA4	UCS	-0.246147364	0.064934216	18	32	mRNAsi
TIM3	UCS	-0.388644024	0.002811755	17	32	mRNAsi
LAG3	UCS	-0.069354421	0.608208834	16	32	mRNAsi
NRP1	UCS	-0.296862847	0.024933886	15	32	mRNAsi
PD-1	UCS	-0.122698989	0.363204358	14	32	mRNAsi
TIGIT	UCS	-0.338475499	0.010014638	13	32	mRNAsi
VISTA	UCS	-0.503564947	6.53E-05	12	32	mRNAsi
PD-L1	UCS	-0.136008559	0.313075311	11	32	mRNAsi
CD80	UCS	-0.358995965	0.006099542	10	32	mRNAsi
CD86	UCS	-0.322984185	0.014264892	9	32	mRNAsi
FGL1	UCS	-0.254661349	0.055914067	8	32	mRNAsi
HMGB1	UCS	0.236064299	0.077087625	7	32	mRNAsi
LGALS9	UCS	-0.191210786	0.154211698	6	32	mRNAsi
PD-L2	UCS	-0.415478351	0.001309314	5	32	mRNAsi
CD155	UCS	0.188812549	0.159543073	4	32	mRNAsi
CD112	UCS	0.095086855	0.481693077	3	32	mRNAsi
SEMA4A	UCS	-0.107142857	0.427616402	2	32	mRNAsi
VEGFA	UCS	0.099688877	0.460635389	1	32	mRNAsi
CTLA4	UVM	-0.153929795	0.172800071	18	33	mRNAsi
TIM3	UVM	-0.373441163	6.45E-04	17	33	mRNAsi
LAG3	UVM	-0.09395218	0.407136098	16	33	mRNAsi
NRP1	UVM	-0.365986873	8.42E-04	15	33	mRNAsi
PD-1	UVM	-0.218648893	0.051352461	14	33	mRNAsi
TIGIT	UVM	-0.212740349	0.058144114	13	33	mRNAsi
VISTA	UVM	-0.413291139	1.39E-04	12	33	mRNAsi
PD-L1	UVM	-0.153492733	0.174037541	11	33	mRNAsi
CD80	UVM	-0.033776535	0.766133147	10	33	mRNAsi
CD86	UVM	-0.293928739	0.008136984	9	33	mRNAsi
FGL1	UVM	0.053064771	0.640152611	8	33	mRNAsi
HMGB1	UVM	0.076535396	0.499821735	7	33	mRNAsi
LGALS9	UVM	-0.262259728	0.01876838	6	33	mRNAsi
PD-L2	UVM	-0.37238631	6.70E-04	5	33	mRNAsi
CD155	UVM	0.352344116	0.001349137	4	33	mRNAsi
CD112	UVM	-0.107829348	0.341068822	3	33	mRNAsi
SEMA4A	UVM	-0.319924988	0.00381697	2	33	mRNAsi
VEGFA	UVM	0.092686357	0.413513155	1	33	mRNAsi
CTLA4	ACC	0.1415195	0.216488894	18	1	mDNAsi
TIM3	ACC	0.14541155	0.20398859	17	1	mDNAsi
LAG3	ACC	-0.094930386	0.408386868	16	1	mDNAsi
NRP1	ACC	-0.177404874	0.120219108	15	1	mDNAsi
PD-1	ACC	0.044186667	0.700879706	14	1	mDNAsi
TIGIT	ACC	0.172579382	0.130805394	13	1	mDNAsi
VISTA	ACC	0.248043096	0.02855103	12	1	mDNAsi
PD-L1	ACC	0.258368426	0.022375344	11	1	mDNAsi
CD80	ACC	0.250258159	0.027117083	10	1	mDNAsi
CD86	ACC	0.091364332	0.426295849	9	1	mDNAsi
FGL1	ACC	0.120529626	0.29319412	8	1	mDNAsi
HMGB1	ACC	0.170095727	0.136523201	7	1	mDNAsi
LGALS9	ACC	0.164582253	0.14988921	6	1	mDNAsi
PD-L2	ACC	0.185094558	0.104724064	5	1	mDNAsi
CD155	ACC	-0.383755485	5.24E-04	4	1	mDNAsi
CD112	ACC	-0.325560515	0.003631273	3	1	mDNAsi
SEMA4A	ACC	0.137950657	0.22841751	2	1	mDNAsi
VEGFA	ACC	-0.003300497	0.977120881	1	1	mDNAsi
CTLA4	BLCA	-0.323234946	2.81E-11	18	2	mDNAsi
TIM3	BLCA	-0.353096202	2.63E-13	17	2	mDNAsi
LAG3	BLCA	-0.311144233	1.62E-10	16	2	mDNAsi
NRP1	BLCA	-0.298066664	9.84E-10	15	2	mDNAsi
PD-1	BLCA	-0.344134123	1.13E-12	14	2	mDNAsi
TIGIT	BLCA	-0.346709013	7.46E-13	13	2	mDNAsi
VISTA	BLCA	-0.272822915	2.51E-08	12	2	mDNAsi
PD-L1	BLCA	-0.302531723	5.36E-10	11	2	mDNAsi
CD80	BLCA	-0.334588361	5.05E-12	10	2	mDNAsi
CD86	BLCA	-0.356868772	1.41E-13	9	2	mDNAsi
FGL1	BLCA	-0.081031304	0.103877794	8	2	mDNAsi
HMGB1	BLCA	0.063857883	0.20024348	7	2	mDNAsi
LGALS9	BLCA	-0.237735502	1.34E-06	6	2	mDNAsi
PD-L2	BLCA	-0.352951571	2.70E-13	5	2	mDNAsi
CD155	BLCA	-0.100010287	0.04453791	4	2	mDNAsi
CD112	BLCA	-0.047792273	0.337969988	3	2	mDNAsi
SEMA4A	BLCA	0.130427466	0.008673624	2	2	mDNAsi
VEGFA	BLCA	0.253386364	2.45E-07	1	2	mDNAsi
CTLA4	BRCA	0.022553331	0.530177217	18	3	mDNAsi
TIM3	BRCA	-0.004502539	0.900281627	17	3	mDNAsi
LAG3	BRCA	0.134059056	1.78E-04	16	3	mDNAsi
NRP1	BRCA	-0.124319045	5.14E-04	15	3	mDNAsi
PD-1	BRCA	-0.001694044	0.962397661	14	3	mDNAsi
TIGIT	BRCA	-0.007817886	0.827761158	13	3	mDNAsi
VISTA	BRCA	-0.022923796	0.523441464	12	3	mDNAsi
PD-L1	BRCA	-0.002690976	0.940302562	11	3	mDNAsi
CD80	BRCA	0.042650775	0.235028578	10	3	mDNAsi
CD86	BRCA	0.041071144	0.252836867	9	3	mDNAsi
FGL1	BRCA	-0.05608994	0.118239892	8	3	mDNAsi
HMGB1	BRCA	-0.038329184	0.285932412	7	3	mDNAsi
LGALS9	BRCA	-0.051071212	0.154958912	6	3	mDNAsi
PD-L2	BRCA	0.02543284	0.479003354	5	3	mDNAsi
CD155	BRCA	0.098581432	0.005955756	4	3	mDNAsi
CD112	BRCA	-0.125668165	4.46E-04	3	3	mDNAsi
SEMA4A	BRCA	-0.071634115	0.045919658	2	3	mDNAsi
VEGFA	BRCA	0.091007757	0.011148796	1	3	mDNAsi
CTLA4	CESC	-0.055948604	0.333348512	18	4	mDNAsi
TIM3	CESC	0.007073112	0.90273679	17	4	mDNAsi
LAG3	CESC	-0.094223229	0.102776027	16	4	mDNAsi
NRP1	CESC	-0.028930497	0.617116187	15	4	mDNAsi
PD-1	CESC	-0.089319487	0.122037057	14	4	mDNAsi
TIGIT	CESC	-0.095806913	0.097097597	13	4	mDNAsi
VISTA	CESC	-0.008694638	0.880589836	12	4	mDNAsi
PD-L1	CESC	0.067570791	0.242497148	11	4	mDNAsi
CD80	CESC	0.018182658	0.753391351	10	4	mDNAsi
CD86	CESC	0.043271655	0.454483122	9	4	mDNAsi
FGL1	CESC	-0.23746056	3.15E-05	8	4	mDNAsi
HMGB1	CESC	-0.030375129	0.599640714	7	4	mDNAsi
LGALS9	CESC	-0.324155244	8.58E-09	6	4	mDNAsi
PD-L2	CESC	-0.004670084	0.935691468	5	4	mDNAsi
CD155	CESC	-0.11281688	0.050535555	4	4	mDNAsi
CD112	CESC	-0.21956527	1.23E-04	3	4	mDNAsi
SEMA4A	CESC	0.11038217	0.055755693	2	4	mDNAsi
VEGFA	CESC	0.107626675	0.062194836	1	4	mDNAsi
CTLA4	CHOL	0.048391248	0.779274366	18	5	mDNAsi
TIM3	CHOL	-0.148005148	0.388990618	17	5	mDNAsi
LAG3	CHOL	-0.011325611	0.947730149	16	5	mDNAsi
NRP1	CHOL	0.02960103	0.863928498	15	5	mDNAsi
PD-1	CHOL	0.082882883	0.630818501	14	5	mDNAsi
TIGIT	CHOL	0.014157014	0.934687809	13	5	mDNAsi
VISTA	CHOL	0.128700129	0.454419237	12	5	mDNAsi
PD-L1	CHOL	0.171428571	0.317457216	11	5	mDNAsi
CD80	CHOL	-0.070785071	0.681632153	10	5	mDNAsi
CD86	CHOL	0.02033462	0.906294372	9	5	mDNAsi
FGL1	CHOL	-0.201801802	0.23789292	8	5	mDNAsi
HMGB1	CHOL	0.072586873	0.673969284	7	5	mDNAsi
LGALS9	CHOL	0.016731017	0.922845559	6	5	mDNAsi
PD-L2	CHOL	0.11994852	0.485919123	5	5	mDNAsi
CD155	CHOL	-0.185328185	0.279192919	4	5	mDNAsi
CD112	CHOL	-0.299099099	0.076381642	3	5	mDNAsi
SEMA4A	CHOL	0.141055341	0.41188664	2	5	mDNAsi
VEGFA	CHOL	-0.012097812	0.944171679	1	5	mDNAsi
CTLA4	COAD	-0.137185075	0.01985881	18	6	mDNAsi
TIM3	COAD	-0.174328555	0.002994035	17	6	mDNAsi
LAG3	COAD	-0.152525429	0.009531704	16	6	mDNAsi
NRP1	COAD	-0.269347624	3.53E-06	15	6	mDNAsi
PD-1	COAD	-0.109933931	0.062437226	14	6	mDNAsi
TIGIT	COAD	-0.202402051	5.49E-04	13	6	mDNAsi
VISTA	COAD	-0.219376057	1.75E-04	12	6	mDNAsi
PD-L1	COAD	-0.142844118	0.015263907	11	6	mDNAsi
CD80	COAD	-0.121444376	0.039432424	10	6	mDNAsi
CD86	COAD	-0.175967733	0.002729173	9	6	mDNAsi
FGL1	COAD	-0.125078294	0.033858166	8	6	mDNAsi
HMGB1	COAD	0.05337752	0.366764426	7	6	mDNAsi
LGALS9	COAD	-0.055165897	0.35090497	6	6	mDNAsi
PD-L2	COAD	-0.201674167	5.75E-04	5	6	mDNAsi
CD155	COAD	0.027533467	0.641706207	4	6	mDNAsi
CD112	COAD	0.042571907	0.471738331	3	6	mDNAsi
SEMA4A	COAD	0.030982623	0.600534787	2	6	mDNAsi
VEGFA	COAD	0.062266155	0.292286745	1	6	mDNAsi
CTLA4	DLBC	-0.595527573	8.00E-06	18	7	mDNAsi
TIM3	DLBC	-0.250976987	0.085315303	17	7	mDNAsi
LAG3	DLBC	-0.338580113	0.018577088	16	7	mDNAsi
NRP1	DLBC	0.027681285	0.851847271	15	7	mDNAsi
PD-1	DLBC	-0.431176726	0.002216327	14	7	mDNAsi
TIGIT	DLBC	-0.233065567	0.110890512	13	7	mDNAsi
VISTA	DLBC	-0.535171515	8.89E-05	12	7	mDNAsi
PD-L1	DLBC	-0.040599218	0.784101432	11	7	mDNAsi
CD80	DLBC	-0.514763352	1.82E-04	10	7	mDNAsi
CD86	DLBC	-0.352800695	0.013913065	9	7	mDNAsi
FGL1	DLBC	-0.245323836	0.092832408	8	7	mDNAsi
HMGB1	DLBC	0.068389058	0.644178056	7	7	mDNAsi
LGALS9	DLBC	-0.256621798	0.07829267	6	7	mDNAsi
PD-L2	DLBC	-0.272145028	0.061308198	5	7	mDNAsi
CD155	DLBC	-0.330330004	0.021844995	4	7	mDNAsi
CD112	DLBC	-0.346721667	0.015767501	3	7	mDNAsi
SEMA4A	DLBC	-0.050369084	0.733868206	2	7	mDNAsi
VEGFA	DLBC	-0.078376031	0.596453576	1	7	mDNAsi
CTLA4	ESCA	-0.299953918	3.89E-05	18	8	mDNAsi
TIM3	ESCA	-0.327674771	6.32E-06	17	8	mDNAsi
LAG3	ESCA	-0.252607912	5.81E-04	16	8	mDNAsi
NRP1	ESCA	-0.205110622	0.005475814	15	8	mDNAsi
PD-1	ESCA	-0.277973905	1.45E-04	14	8	mDNAsi
TIGIT	ESCA	-0.285719262	9.24E-05	13	8	mDNAsi
VISTA	ESCA	-0.153076794	0.039106427	12	8	mDNAsi
PD-L1	ESCA	-0.127575441	0.086116575	11	8	mDNAsi
CD80	ESCA	-0.334104352	4.04E-06	10	8	mDNAsi
CD86	ESCA	-0.280748778	1.24E-04	9	8	mDNAsi
FGL1	ESCA	0.018709569	0.802054741	8	8	mDNAsi
HMGB1	ESCA	-0.073885448	0.321560047	7	8	mDNAsi
LGALS9	ESCA	-0.18210944	0.013875376	6	8	mDNAsi
PD-L2	ESCA	-0.258364677	4.29E-04	5	8	mDNAsi
CD155	ESCA	0.014150056	0.849631261	4	8	mDNAsi
CD112	ESCA	8.11E-04	0.991328935	3	8	mDNAsi
SEMA4A	ESCA	-0.0882993	0.235886204	2	8	mDNAsi
VEGFA	ESCA	0.190798333	0.009879416	1	8	mDNAsi
CTLA4	GBM	-0.284528611	0.028954468	18	9	mDNAsi
TIM3	GBM	-0.105669199	0.425725312	17	9	mDNAsi
LAG3	GBM	0.144126242	0.276124729	16	9	mDNAsi
NRP1	GBM	-0.141145529	0.286282673	15	9	mDNAsi
PD-1	GBM	-0.020455874	0.877784206	14	9	mDNAsi
TIGIT	GBM	0.117416715	0.375797048	13	9	mDNAsi
VISTA	GBM	-0.272764465	0.036606239	12	9	mDNAsi
PD-L1	GBM	-0.248918761	0.057287	11	9	mDNAsi
CD80	GBM	0.11659848	0.379156053	10	9	mDNAsi
CD86	GBM	-0.226826417	0.084059003	9	9	mDNAsi
FGL1	GBM	-0.013209422	0.920902572	8	9	mDNAsi
HMGB1	GBM	-0.140911748	0.287089632	7	9	mDNAsi
LGALS9	GBM	-0.111338399	0.401175885	6	9	mDNAsi
PD-L2	GBM	-0.272472238	0.036815823	5	9	mDNAsi
CD155	GBM	-0.009117475	0.945359265	4	9	mDNAsi
CD112	GBM	-0.30251315	0.019870436	3	9	mDNAsi
SEMA4A	GBM	-0.284687317	0.028861202	2	9	mDNAsi
VEGFA	GBM	0.186499123	0.157268155	1	9	mDNAsi
CTLA4	HNSC	-0.401589037	2.43E-21	18	10	mDNAsi
TIM3	HNSC	-0.425792984	4.72E-24	17	10	mDNAsi
LAG3	HNSC	-0.372383778	2.37E-18	16	10	mDNAsi
NRP1	HNSC	-0.313111181	3.73E-13	15	10	mDNAsi
PD-1	HNSC	-0.395892281	9.83E-21	14	10	mDNAsi
TIGIT	HNSC	-0.40537333	9.47E-22	13	10	mDNAsi
VISTA	HNSC	-0.178234819	4.83E-05	12	10	mDNAsi
PD-L1	HNSC	-0.43482593	4.02E-25	11	10	mDNAsi
CD80	HNSC	-0.444154255	2.92E-26	10	10	mDNAsi
CD86	HNSC	-0.444498746	2.65E-26	9	10	mDNAsi
FGL1	HNSC	-0.100787207	0.022297436	8	10	mDNAsi
HMGB1	HNSC	-0.088435165	0.045068951	7	10	mDNAsi
LGALS9	HNSC	-0.264504707	1.12E-09	6	10	mDNAsi
PD-L2	HNSC	-0.476761969	1.57E-30	5	10	mDNAsi
CD155	HNSC	-0.047676802	0.280636829	4	10	mDNAsi
CD112	HNSC	0.030493263	0.490315336	3	10	mDNAsi
SEMA4A	HNSC	0.063227484	0.152313103	2	10	mDNAsi
VEGFA	HNSC	0.260044082	2.17E-09	1	10	mDNAsi
CTLA4	KICH	-0.315013376	0.01059219	18	11	mDNAsi
TIM3	KICH	-0.294230769	0.017356861	17	11	mDNAsi
LAG3	KICH	-0.241258741	0.05286126	16	11	mDNAsi
NRP1	KICH	-0.138505245	0.271196408	15	11	mDNAsi
PD-1	KICH	-0.276585515	0.025724793	14	11	mDNAsi
TIGIT	KICH	-0.337456294	0.005977568	13	11	mDNAsi
VISTA	KICH	-0.341783217	0.00532762	12	11	mDNAsi
PD-L1	KICH	-0.26013986	0.036367117	11	11	mDNAsi
CD80	KICH	-0.297752379	0.01600108	10	11	mDNAsi
CD86	KICH	-0.382211538	0.001678468	9	11	mDNAsi
FGL1	KICH	0.019163248	0.879569374	8	11	mDNAsi
HMGB1	KICH	0.221722028	0.075887792	7	11	mDNAsi
LGALS9	KICH	-0.36166958	0.003074321	6	11	mDNAsi
PD-L2	KICH	-0.370585664	0.002375406	5	11	mDNAsi
CD155	KICH	0.263767483	0.033749321	4	11	mDNAsi
CD112	KICH	-0.06048951	0.632181863	3	11	mDNAsi
SEMA4A	KICH	-0.170891608	0.173490012	2	11	mDNAsi
VEGFA	KICH	0.11486014	0.36225097	1	11	mDNAsi
CTLA4	KIRC	-0.13826771	0.01467543	18	12	mDNAsi
TIM3	KIRC	-0.147271668	0.009297878	17	12	mDNAsi
LAG3	KIRC	-0.025874271	0.649442761	16	12	mDNAsi
NRP1	KIRC	0.073621871	0.195366587	15	12	mDNAsi
PD-1	KIRC	-0.077594089	0.172273414	14	12	mDNAsi
TIGIT	KIRC	-0.091551307	0.107090525	13	12	mDNAsi
VISTA	KIRC	0.086232676	0.129157131	12	12	mDNAsi
PD-L1	KIRC	0.014834082	0.794429665	11	12	mDNAsi
CD80	KIRC	-0.099763241	0.078978464	10	12	mDNAsi
CD86	KIRC	-0.198540289	4.28E-04	9	12	mDNAsi
FGL1	KIRC	-0.100427151	0.076995103	8	12	mDNAsi
HMGB1	KIRC	0.035706079	0.530431101	7	12	mDNAsi
LGALS9	KIRC	-0.009828218	0.862943252	6	12	mDNAsi
PD-L2	KIRC	0.02261256	0.691203859	5	12	mDNAsi
CD155	KIRC	0.08196325	0.149289802	4	12	mDNAsi
CD112	KIRC	0.229134785	4.52E-05	3	12	mDNAsi
SEMA4A	KIRC	-0.021414951	0.706783689	2	12	mDNAsi
VEGFA	KIRC	0.090945322	0.109443659	1	12	mDNAsi
[truncated: 973 more rows]
