# Supplementary material for: Pan-cancer analysis of co-inhibitory molecules revealing their potential prognostic and clinical values in immunotherapy
Source: Front Immunol. 2025 Mar 24;16:1544104. doi: 10.3389/fimmu.2025.1544104 (PMC11973099; doi:10.3389/fimmu.2025.1544104)
Supplement: Supplementary file 7 [file DataSheet7.csv]

Supplementary Table 7. Correlation of co-inhibitory molecules with DNA methylation regulatory genes (DNMT1,DNMT3A, DNMT3B, DNMT3L)
Gene	TCGA_type	Feature	r	p.value
CTLA4	ACC	DNMT1	-0.066258793	0.561798485
TIM3	ACC	DNMT1	-0.092336306	0.418312248
LAG3	ACC	DNMT1	0.188648448	0.095911888
NRP1	ACC	DNMT1	0.220770236	0.050563112
PD-1	ACC	DNMT1	-0.039514406	0.729531532
TIGIT	ACC	DNMT1	-0.10599458	0.352523022
VISTA	ACC	DNMT1	-0.33081796	0.002902907
PD-L1	ACC	DNMT1	0.027388756	0.810639336
CD80	ACC	DNMT1	0.084475277	0.45918501
CD86	ACC	DNMT1	-0.101574269	0.373074871
FGL1	ACC	DNMT1	0.164208083	0.148153041
HMGB1	ACC	DNMT1	0.137420747	0.22716533
LGALS9	ACC	DNMT1	-0.197769839	0.080620079
PD-L2	ACC	DNMT1	-0.169758162	0.134738967
CD155	ACC	DNMT1	0.356502361	0.001260541
CD112	ACC	DNMT1	0.360797914	0.001088879
SEMA4A	ACC	DNMT1	-0.042749161	0.70834656
VEGFA	ACC	DNMT1	0.281485393	0.011969064
CTLA4	ACC	DNMT3A	-0.224414569	0.046780085
TIM3	ACC	DNMT3A	-0.267532671	0.017144013
LAG3	ACC	DNMT3A	-0.044850732	0.694699459
NRP1	ACC	DNMT3A	-0.036961867	0.746393563
PD-1	ACC	DNMT3A	-0.195708643	0.083893557
TIGIT	ACC	DNMT3A	-0.32592521	0.003376534
VISTA	ACC	DNMT3A	-0.163436651	0.150094021
PD-L1	ACC	DNMT3A	-0.328086072	0.003159457
CD80	ACC	DNMT3A	-0.185845424	0.101042372
CD86	ACC	DNMT3A	-0.228877413	0.042468562
FGL1	ACC	DNMT3A	-0.014386544	0.899859579
HMGB1	ACC	DNMT3A	0.041974493	0.713400601
LGALS9	ACC	DNMT3A	-0.166615551	0.142216531
PD-L2	ACC	DNMT3A	-0.315991099	0.004555404
CD155	ACC	DNMT3A	0.269084502	0.016486552
CD112	ACC	DNMT3A	0.241841558	0.031772834
SEMA4A	ACC	DNMT3A	0.031207431	0.784835519
VEGFA	ACC	DNMT3A	0.075072455	0.510826158
CTLA4	ACC	DNMT3B	0.174519091	0.123983521
TIM3	ACC	DNMT3B	0.140190696	0.217845546
LAG3	ACC	DNMT3B	0.351265748	0.001502741
NRP1	ACC	DNMT3B	0.092356345	0.41821082
PD-1	ACC	DNMT3B	0.263564917	0.018928419
TIGIT	ACC	DNMT3B	0.197463535	0.081099999
VISTA	ACC	DNMT3B	-0.023245506	0.838865532
PD-L1	ACC	DNMT3B	0.286160362	0.010569681
CD80	ACC	DNMT3B	0.207584248	0.06640325
CD86	ACC	DNMT3B	0.102784075	0.367378989
FGL1	ACC	DNMT3B	0.064298811	0.573452498
HMGB1	ACC	DNMT3B	0.269405335	0.016353368
LGALS9	ACC	DNMT3B	0.180167886	0.112088719
PD-L2	ACC	DNMT3B	0.113876228	0.31766085
CD155	ACC	DNMT3B	-0.005112142	0.964335475
CD112	ACC	DNMT3B	0.0108611	0.924315109
SEMA4A	ACC	DNMT3B	0.155860623	0.170176371
VEGFA	ACC	DNMT3B	0.1365848	0.230031911
CTLA4	ACC	DNMT3L	0.121534949	0.28598565
TIM3	ACC	DNMT3L	-0.033183311	0.771572534
LAG3	ACC	DNMT3L	0.030342705	0.790659513
NRP1	ACC	DNMT3L	-0.105877103	0.353059966
PD-1	ACC	DNMT3L	5.60E-04	0.996094343
TIGIT	ACC	DNMT3L	0.094217346	0.408853063
VISTA	ACC	DNMT3L	0.078275703	0.492906436
PD-L1	ACC	DNMT3L	0.116208886	0.307783397
CD80	ACC	DNMT3L	0.019767389	0.862719969
CD86	ACC	DNMT3L	-0.06776095	0.552943361
FGL1	ACC	DNMT3L	-0.138273324	0.224267539
HMGB1	ACC	DNMT3L	-0.193361495	0.087748681
LGALS9	ACC	DNMT3L	-0.059038911	0.605270362
PD-L2	ACC	DNMT3L	0.111007043	0.330086353
CD155	ACC	DNMT3L	-0.123349108	0.278800407
CD112	ACC	DNMT3L	-0.015305267	0.893500869
SEMA4A	ACC	DNMT3L	0.107430598	0.34600055
VEGFA	ACC	DNMT3L	0.078918622	0.489350021
CTLA4	BLCA	DNMT1	0.162571943	9.82E-04
TIM3	BLCA	DNMT1	0.188361301	1.30E-04
LAG3	BLCA	DNMT1	0.268088739	3.81E-08
NRP1	BLCA	DNMT1	0.326853002	1.30E-11
PD-1	BLCA	DNMT1	0.182376598	2.13E-04
TIGIT	BLCA	DNMT1	0.210373369	1.83E-05
VISTA	BLCA	DNMT1	-0.175648752	3.64E-04
PD-L1	BLCA	DNMT1	0.424306707	2.92E-19
CD80	BLCA	DNMT1	0.329091189	9.25E-12
CD86	BLCA	DNMT1	0.205772091	2.81E-05
FGL1	BLCA	DNMT1	0.054355768	0.273352768
HMGB1	BLCA	DNMT1	0.255923834	1.60E-07
LGALS9	BLCA	DNMT1	-0.153118354	0.001924391
PD-L2	BLCA	DNMT1	0.287772246	3.21E-09
CD155	BLCA	DNMT1	0.181648091	2.26E-04
CD112	BLCA	DNMT1	-0.153463401	0.001878915
SEMA4A	BLCA	DNMT1	-0.262301783	7.60E-08
VEGFA	BLCA	DNMT1	-0.14266933	0.003880407
CTLA4	BLCA	DNMT3A	-0.204833718	3.06E-05
TIM3	BLCA	DNMT3A	-0.242214065	7.37E-07
LAG3	BLCA	DNMT3A	-0.203604658	3.42E-05
NRP1	BLCA	DNMT3A	-0.219881879	7.37E-06
PD-1	BLCA	DNMT3A	-0.204210735	3.24E-05
TIGIT	BLCA	DNMT3A	-0.131767481	0.007698
VISTA	BLCA	DNMT3A	-0.392324627	1.83E-16
PD-L1	BLCA	DNMT3A	-0.224475102	4.68E-06
CD80	BLCA	DNMT3A	-0.224213248	4.80E-06
CD86	BLCA	DNMT3A	-0.234407403	1.69E-06
FGL1	BLCA	DNMT3A	-0.023058908	0.642361288
HMGB1	BLCA	DNMT3A	0.087125737	0.07878185
LGALS9	BLCA	DNMT3A	0.008281899	0.86754648
PD-L2	BLCA	DNMT3A	-0.26497593	5.53E-08
CD155	BLCA	DNMT3A	-0.228254402	3.19E-06
CD112	BLCA	DNMT3A	0.079864877	0.10721983
SEMA4A	BLCA	DNMT3A	-0.043434711	0.381541557
VEGFA	BLCA	DNMT3A	-0.017691138	0.721634618
CTLA4	BLCA	DNMT3B	-0.176195122	3.49E-04
TIM3	BLCA	DNMT3B	-0.258567649	1.18E-07
LAG3	BLCA	DNMT3B	-0.170173983	5.56E-04
NRP1	BLCA	DNMT3B	-0.251846268	2.54E-07
PD-1	BLCA	DNMT3B	-0.210922964	1.74E-05
TIGIT	BLCA	DNMT3B	-0.14672122	0.002971965
VISTA	BLCA	DNMT3B	-0.427308364	1.54E-19
PD-L1	BLCA	DNMT3B	-0.160616475	0.001131926
CD80	BLCA	DNMT3B	-0.193749451	8.18E-05
CD86	BLCA	DNMT3B	-0.283282609	5.74E-09
FGL1	BLCA	DNMT3B	0.028772641	0.562241216
HMGB1	BLCA	DNMT3B	0.210437414	1.82E-05
LGALS9	BLCA	DNMT3B	-0.282961316	5.98E-09
PD-L2	BLCA	DNMT3B	-0.26388582	6.30E-08
CD155	BLCA	DNMT3B	-0.031459784	0.526300297
CD112	BLCA	DNMT3B	0.055381835	0.264386666
SEMA4A	BLCA	DNMT3B	0.059946939	0.226954707
VEGFA	BLCA	DNMT3B	0.078538767	0.11319697
CTLA4	BLCA	DNMT3L	-0.093552548	0.059024111
TIM3	BLCA	DNMT3L	-0.069629748	0.160366138
LAG3	BLCA	DNMT3L	-0.108486485	0.028446949
NRP1	BLCA	DNMT3L	-2.36E-04	0.996200993
PD-1	BLCA	DNMT3L	-0.067234849	0.175275857
TIGIT	BLCA	DNMT3L	-0.096589884	0.051224434
VISTA	BLCA	DNMT3L	-0.071120996	0.151577227
PD-L1	BLCA	DNMT3L	-0.027402333	0.581013111
CD80	BLCA	DNMT3L	-0.091139156	0.065900215
CD86	BLCA	DNMT3L	-0.108299426	0.028723071
FGL1	BLCA	DNMT3L	0.019949461	0.687858418
HMGB1	BLCA	DNMT3L	0.050044462	0.313272459
LGALS9	BLCA	DNMT3L	-0.100265726	0.042953885
PD-L2	BLCA	DNMT3L	-0.075740906	0.126663516
CD155	BLCA	DNMT3L	-0.055667328	0.261928272
CD112	BLCA	DNMT3L	0.065175322	0.188901664
SEMA4A	BLCA	DNMT3L	-0.166793048	7.18E-04
VEGFA	BLCA	DNMT3L	-0.107171781	0.030436783
CTLA4	BRCA	DNMT1	0.242821208	3.58E-16
TIM3	BRCA	DNMT1	0.046610513	0.123034741
LAG3	BRCA	DNMT1	0.21274141	1.11E-12
NRP1	BRCA	DNMT1	-0.077956902	0.009828153
PD-1	BRCA	DNMT1	0.209161659	2.67E-12
TIGIT	BRCA	DNMT1	0.236748238	1.99E-15
VISTA	BRCA	DNMT1	-0.051885136	0.085997434
PD-L1	BRCA	DNMT1	0.276876165	9.73E-21
CD80	BRCA	DNMT1	0.230959541	9.76E-15
CD86	BRCA	DNMT1	0.08996705	0.002872266
FGL1	BRCA	DNMT1	-0.058458285	0.053019763
HMGB1	BRCA	DNMT1	0.102592017	6.70E-04
LGALS9	BRCA	DNMT1	0.009912528	0.743065412
PD-L2	BRCA	DNMT1	0.186018665	5.45E-10
CD155	BRCA	DNMT1	0.204613293	7.99E-12
CD112	BRCA	DNMT1	-0.228729158	1.78E-14
SEMA4A	BRCA	DNMT1	0.021705634	0.472850446
VEGFA	BRCA	DNMT1	0.11696211	1.04E-04
CTLA4	BRCA	DNMT3A	0.241762643	4.85E-16
TIM3	BRCA	DNMT3A	-0.026973616	0.372323837
LAG3	BRCA	DNMT3A	0.239312576	9.70E-16
NRP1	BRCA	DNMT3A	-0.094389584	0.001758374
PD-1	BRCA	DNMT3A	0.193674256	1.01E-10
TIGIT	BRCA	DNMT3A	0.191339323	1.70E-10
VISTA	BRCA	DNMT3A	-0.086051528	0.004360239
PD-L1	BRCA	DNMT3A	0.073838963	0.014483066
CD80	BRCA	DNMT3A	0.162986189	5.76E-08
CD86	BRCA	DNMT3A	0.038038185	0.208280972
FGL1	BRCA	DNMT3A	-1.80E-04	0.995263142
HMGB1	BRCA	DNMT3A	0.195174446	7.18E-11
LGALS9	BRCA	DNMT3A	0.094469201	0.001742582
PD-L2	BRCA	DNMT3A	0.142532375	2.16E-06
CD155	BRCA	DNMT3A	0.260535261	1.83E-18
CD112	BRCA	DNMT3A	-0.236614842	2.06E-15
SEMA4A	BRCA	DNMT3A	0.056982712	0.059316087
VEGFA	BRCA	DNMT3A	0.112388814	1.93E-04
CTLA4	BRCA	DNMT3B	0.286975231	3.19E-22
TIM3	BRCA	DNMT3B	-0.019268542	0.523972758
LAG3	BRCA	DNMT3B	0.255964196	7.43E-18
NRP1	BRCA	DNMT3B	-0.072034319	0.017072714
PD-1	BRCA	DNMT3B	0.167961308	2.22E-08
TIGIT	BRCA	DNMT3B	0.23210402	7.15E-15
VISTA	BRCA	DNMT3B	-0.120099639	6.72E-05
PD-L1	BRCA	DNMT3B	0.094574097	0.001721974
CD80	BRCA	DNMT3B	0.184260822	7.95E-10
CD86	BRCA	DNMT3B	0.039499119	0.191324381
FGL1	BRCA	DNMT3B	-0.005039982	0.867634619
HMGB1	BRCA	DNMT3B	0.291774785	5.97E-23
LGALS9	BRCA	DNMT3B	0.031458245	0.298097298
PD-L2	BRCA	DNMT3B	0.175098565	5.37E-09
CD155	BRCA	DNMT3B	0.31208903	3.47E-26
CD112	BRCA	DNMT3B	-0.310878276	5.50E-26
SEMA4A	BRCA	DNMT3B	0.090277492	0.002776866
VEGFA	BRCA	DNMT3B	0.202384043	1.36E-11
CTLA4	BRCA	DNMT3L	0.149340701	6.82E-07
TIM3	BRCA	DNMT3L	0.047253673	0.117943682
LAG3	BRCA	DNMT3L	0.149676331	6.44E-07
NRP1	BRCA	DNMT3L	-0.120094157	6.73E-05
PD-1	BRCA	DNMT3L	0.116637733	1.09E-04
TIGIT	BRCA	DNMT3L	0.114465325	1.46E-04
VISTA	BRCA	DNMT3L	0.049330129	0.102627234
PD-L1	BRCA	DNMT3L	0.033968078	0.261189338
CD80	BRCA	DNMT3L	0.090787382	0.002626429
CD86	BRCA	DNMT3L	0.071475839	0.017952396
FGL1	BRCA	DNMT3L	0.020626069	0.495151841
HMGB1	BRCA	DNMT3L	0.04975598	0.099690454
LGALS9	BRCA	DNMT3L	0.075665599	0.012220534
PD-L2	BRCA	DNMT3L	0.073288799	0.015233222
CD155	BRCA	DNMT3L	0.123203695	4.32E-05
CD112	BRCA	DNMT3L	-0.189052424	2.82E-10
SEMA4A	BRCA	DNMT3L	-0.004082675	0.892606401
VEGFA	BRCA	DNMT3L	0.043463967	0.15044798
CTLA4	CESC	DNMT1	-0.050639739	0.378934449
TIM3	CESC	DNMT1	-0.03397895	0.555074647
LAG3	CESC	DNMT1	-0.100007565	0.08170551
NRP1	CESC	DNMT1	-0.037594186	0.513751387
PD-1	CESC	DNMT1	-0.043003337	0.455036042
TIGIT	CESC	DNMT1	0.04281904	0.456972628
VISTA	CESC	DNMT1	-0.106853654	0.062784784
PD-L1	CESC	DNMT1	0.108685673	0.058384021
CD80	CESC	DNMT1	0.051396034	0.371846925
CD86	CESC	DNMT1	-0.037909676	0.51022233
FGL1	CESC	DNMT1	-0.04689549	0.415226464
HMGB1	CESC	DNMT1	-0.026993107	0.639221558
LGALS9	CESC	DNMT1	-0.030018753	0.602118685
PD-L2	CESC	DNMT1	-0.062743612	0.27547521
CD155	CESC	DNMT1	-0.137250257	0.016641952
CD112	CESC	DNMT1	-0.259480875	4.55E-06
SEMA4A	CESC	DNMT1	-0.025336604	0.659930201
VEGFA	CESC	DNMT1	0.044591014	0.438544503
CTLA4	CESC	DNMT3A	-0.216680361	1.40E-04
TIM3	CESC	DNMT3A	-0.20170535	4.02E-04
LAG3	CESC	DNMT3A	-0.099662255	0.082770252
NRP1	CESC	DNMT3A	0.009178562	0.873371244
PD-1	CESC	DNMT3A	-0.050498047	0.380271448
TIGIT	CESC	DNMT3A	-0.141563092	0.013491581
VISTA	CESC	DNMT3A	-0.345867525	5.72E-10
PD-L1	CESC	DNMT3A	-0.239434232	2.45E-05
CD80	CESC	DNMT3A	-0.223271307	8.62E-05
CD86	CESC	DNMT3A	-0.248471969	1.17E-05
FGL1	CESC	DNMT3A	0.083906778	0.144424065
HMGB1	CESC	DNMT3A	-0.041068053	0.475600037
LGALS9	CESC	DNMT3A	0.069253103	0.228612493
PD-L2	CESC	DNMT3A	-0.168447985	0.003219428
CD155	CESC	DNMT3A	0.007095246	0.901947333
CD112	CESC	DNMT3A	0.132402593	0.020933422
SEMA4A	CESC	DNMT3A	-0.051731001	0.368734135
VEGFA	CESC	DNMT3A	-0.011606355	0.840278829
CTLA4	CESC	DNMT3B	-0.258794155	4.84E-06
TIM3	CESC	DNMT3B	-0.254366599	7.09E-06
LAG3	CESC	DNMT3B	-0.212826408	1.85E-04
NRP1	CESC	DNMT3B	0.160968201	0.004902317
PD-1	CESC	DNMT3B	-0.221276302	1.00E-04
TIGIT	CESC	DNMT3B	-0.216167532	1.46E-04
VISTA	CESC	DNMT3B	-0.356990342	1.44E-10
PD-L1	CESC	DNMT3B	-0.136929149	0.016900354
CD80	CESC	DNMT3B	-0.204058543	3.42E-04
CD86	CESC	DNMT3B	-0.256501256	5.90E-06
FGL1	CESC	DNMT3B	0.131047939	0.022292305
HMGB1	CESC	DNMT3B	0.066181172	0.249972522
LGALS9	CESC	DNMT3B	-0.379305714	7.72E-12
PD-L2	CESC	DNMT3B	-0.175444545	0.002138965
CD155	CESC	DNMT3B	0.124153623	0.030452504
CD112	CESC	DNMT3B	-0.104698736	0.068306764
SEMA4A	CESC	DNMT3B	-0.149383137	0.009093832
VEGFA	CESC	DNMT3B	0.196108824	5.85E-04
CTLA4	CESC	DNMT3L	0.017123192	0.766203186
TIM3	CESC	DNMT3L	-0.053988125	0.348181923
LAG3	CESC	DNMT3L	-0.017745881	0.757960873
NRP1	CESC	DNMT3L	-0.079911496	0.164593227
PD-1	CESC	DNMT3L	0.037205398	0.518117676
TIGIT	CESC	DNMT3L	-0.012232864	0.831782071
VISTA	CESC	DNMT3L	-0.11913164	0.037896488
PD-L1	CESC	DNMT3L	-0.111528883	0.052061334
CD80	CESC	DNMT3L	-0.050581446	0.37948415
CD86	CESC	DNMT3L	-0.022559409	0.695230977
FGL1	CESC	DNMT3L	-0.082823522	0.149696436
HMGB1	CESC	DNMT3L	0.108217431	0.059483805
LGALS9	CESC	DNMT3L	0.029009998	0.614381606
PD-L2	CESC	DNMT3L	-0.072487382	0.207556622
CD155	CESC	DNMT3L	-0.040017413	0.486972868
CD112	CESC	DNMT3L	0.041460335	0.471391175
SEMA4A	CESC	DNMT3L	0.023551937	0.682534455
VEGFA	CESC	DNMT3L	-0.042465543	0.460700024
CTLA4	CHOL	DNMT1	0.237773754	0.162589794
TIM3	CHOL	DNMT1	0.289781544	0.086468197
LAG3	CHOL	DNMT1	0.160614027	0.34939226
NRP1	CHOL	DNMT1	0.259781444	0.125995656
PD-1	CHOL	DNMT1	0.328839671	0.050200511
TIGIT	CHOL	DNMT1	0.232644542	0.172119521
VISTA	CHOL	DNMT1	0.281129055	0.0967268
PD-L1	CHOL	DNMT1	0.416159717	0.011585568
CD80	CHOL	DNMT1	0.321543948	0.055836734
CD86	CHOL	DNMT1	0.269256025	0.112284722
FGL1	CHOL	DNMT1	-0.145273597	0.397899961
HMGB1	CHOL	DNMT1	-0.095877637	0.578041472
LGALS9	CHOL	DNMT1	0.085376568	0.620539076
PD-L2	CHOL	DNMT1	0.386198193	0.019992472
CD155	CHOL	DNMT1	-0.16193497	0.345390544
CD112	CHOL	DNMT1	-0.260779261	0.12449567
SEMA4A	CHOL	DNMT1	0.184164095	0.282277273
VEGFA	CHOL	DNMT1	-0.250990384	0.139796835
CTLA4	CHOL	DNMT3A	0.063273152	0.713911067
TIM3	CHOL	DNMT3A	0.072719959	0.67340455
LAG3	CHOL	DNMT3A	-0.094294698	0.584363234
NRP1	CHOL	DNMT3A	0.00881375	0.959311896
PD-1	CHOL	DNMT3A	-0.065977526	0.702230388
TIGIT	CHOL	DNMT3A	0.035392236	0.837632181
VISTA	CHOL	DNMT3A	-0.136271733	0.428079689
PD-L1	CHOL	DNMT3A	-0.318104362	0.058662966
CD80	CHOL	DNMT3A	0.048998724	0.776573403
CD86	CHOL	DNMT3A	0.006637497	0.969352932
FGL1	CHOL	DNMT3A	0.044826873	0.795172689
HMGB1	CHOL	DNMT3A	0.225625089	0.185798608
LGALS9	CHOL	DNMT3A	0.193333526	0.258576552
PD-L2	CHOL	DNMT3A	-0.14383633	0.402634566
CD155	CHOL	DNMT3A	-0.273471241	0.106559243
CD112	CHOL	DNMT3A	-0.079101998	0.646534474
SEMA4A	CHOL	DNMT3A	0.270985601	0.109908074
VEGFA	CHOL	DNMT3A	0.192969769	0.259490872
CTLA4	CHOL	DNMT3B	-0.07465955	0.665194244
TIM3	CHOL	DNMT3B	-0.417637414	0.011263901
LAG3	CHOL	DNMT3B	0.004505087	0.979196192
NRP1	CHOL	DNMT3B	-0.158508443	0.355828836
PD-1	CHOL	DNMT3B	-0.068055906	0.693298758
TIGIT	CHOL	DNMT3B	-0.116578582	0.498342286
VISTA	CHOL	DNMT3B	-0.082711095	0.631529188
PD-L1	CHOL	DNMT3B	-0.419260293	0.010919386
CD80	CHOL	DNMT3B	-0.366828146	0.027761018
CD86	CHOL	DNMT3B	-0.47542773	0.003385349
FGL1	CHOL	DNMT3B	0.105992526	0.538390795
HMGB1	CHOL	DNMT3B	0.237670927	0.162777026
LGALS9	CHOL	DNMT3B	0.09362728	0.587037866
PD-L2	CHOL	DNMT3B	-0.320841439	0.056404988
CD155	CHOL	DNMT3B	-0.240819102	0.157114863
CD112	CHOL	DNMT3B	0.038933457	0.821635519
SEMA4A	CHOL	DNMT3B	0.329913125	0.049411104
VEGFA	CHOL	DNMT3B	0.336959405	0.044473019
CTLA4	CHOL	DNMT3L	-0.003671557	0.98304469
TIM3	CHOL	DNMT3L	-0.104158077	0.54548404
LAG3	CHOL	DNMT3L	0.022302901	0.897270092
NRP1	CHOL	DNMT3L	-0.084818347	0.622834115
PD-1	CHOL	DNMT3L	-0.132706017	0.440376607
TIGIT	CHOL	DNMT3L	0.129902745	0.45017835
VISTA	CHOL	DNMT3L	0.071311043	0.679391964
PD-L1	CHOL	DNMT3L	-0.055370305	0.748404914
CD80	CHOL	DNMT3L	0.045871297	0.790505474
CD86	CHOL	DNMT3L	0.022348766	0.897059955
FGL1	CHOL	DNMT3L	0.447580867	0.006197414
HMGB1	CHOL	DNMT3L	-0.127320875	0.459309368
LGALS9	CHOL	DNMT3L	-0.264453341	0.119087076
PD-L2	CHOL	DNMT3L	0.076649709	0.656809563
CD155	CHOL	DNMT3L	-0.041348222	0.81076744
CD112	CHOL	DNMT3L	0.101218595	0.556941583
SEMA4A	CHOL	DNMT3L	-0.249808971	0.141733021
VEGFA	CHOL	DNMT3L	0.00979104	0.954804681
CTLA4	COAD	DNMT1	0.114273656	0.015181256
TIM3	COAD	DNMT1	0.002842217	0.952002635
LAG3	COAD	DNMT1	0.172371913	2.35E-04
NRP1	COAD	DNMT1	0.083901539	0.075077318
PD-1	COAD	DNMT1	0.188296002	5.73E-05
TIGIT	COAD	DNMT1	0.156360148	8.63E-04
VISTA	COAD	DNMT1	0.015296951	0.745956877
PD-L1	COAD	DNMT1	0.122115081	0.009435629
CD80	COAD	DNMT1	0.060004841	0.20340213
CD86	COAD	DNMT1	-0.01819735	0.699932032
FGL1	COAD	DNMT1	-0.02008797	0.670499592
HMGB1	COAD	DNMT1	-0.263689323	1.31E-08
LGALS9	COAD	DNMT1	0.090911714	0.05369249
PD-L2	COAD	DNMT1	0.020144005	0.669634626
CD155	COAD	DNMT1	0.340470146	1.06E-13
CD112	COAD	DNMT1	0.217374113	3.17E-06
SEMA4A	COAD	DNMT1	0.046021073	0.329489348
VEGFA	COAD	DNMT1	0.115626385	0.014011782
CTLA4	COAD	DNMT3A	-0.051427285	0.275783921
TIM3	COAD	DNMT3A	-0.114171442	0.015273008
LAG3	COAD	DNMT3A	-0.15358446	0.001067827
NRP1	COAD	DNMT3A	-0.008551018	0.856292797
PD-1	COAD	DNMT3A	-0.048486954	0.304207379
TIGIT	COAD	DNMT3A	-0.049861028	0.290691694
VISTA	COAD	DNMT3A	-0.028080756	0.551972732
PD-L1	COAD	DNMT3A	-0.160001288	6.48E-04
CD80	COAD	DNMT3A	-0.110585228	0.018815628
CD86	COAD	DNMT3A	-0.125880414	0.00743894
FGL1	COAD	DNMT3A	-0.023722975	0.615335733
HMGB1	COAD	DNMT3A	-0.056582729	0.230426818
LGALS9	COAD	DNMT3A	0.06345233	0.178580626
PD-L2	COAD	DNMT3A	-0.085956341	0.068190638
CD155	COAD	DNMT3A	0.299048166	9.04E-11
CD112	COAD	DNMT3A	-0.027020617	0.567090018
SEMA4A	COAD	DNMT3A	0.185422101	7.46E-05
VEGFA	COAD	DNMT3A	0.163323385	4.97E-04
CTLA4	COAD	DNMT3B	-0.089909663	0.056396797
TIM3	COAD	DNMT3B	-0.171040391	2.63E-04
LAG3	COAD	DNMT3B	-0.150599697	0.00133807
NRP1	COAD	DNMT3B	-0.091746936	0.051521681
PD-1	COAD	DNMT3B	-0.154120285	0.001025006
TIGIT	COAD	DNMT3B	-0.064692185	0.170226393
VISTA	COAD	DNMT3B	-0.307616708	2.43E-11
PD-L1	COAD	DNMT3B	-0.097573859	0.038326385
CD80	COAD	DNMT3B	-0.070843549	0.133045408
CD86	COAD	DNMT3B	-0.187369234	6.24E-05
FGL1	COAD	DNMT3B	-0.06014322	0.202359898
HMGB1	COAD	DNMT3B	0.184500683	8.11E-05
LGALS9	COAD	DNMT3B	-0.250188937	7.27E-08
PD-L2	COAD	DNMT3B	-0.073241878	0.120377672
CD155	COAD	DNMT3B	0.317453115	5.12E-12
CD112	COAD	DNMT3B	-0.21525686	3.97E-06
SEMA4A	COAD	DNMT3B	0.116394715	0.013383461
VEGFA	COAD	DNMT3B	0.139498663	0.002989583
CTLA4	COAD	DNMT3L	0.095408399	0.107995382
TIM3	COAD	DNMT3L	0.02157633	0.716835142
LAG3	COAD	DNMT3L	0.028344979	0.633710323
NRP1	COAD	DNMT3L	0.014139644	0.812139015
PD-1	COAD	DNMT3L	0.059277722	0.318666339
TIGIT	COAD	DNMT3L	0.041991179	0.480132959
VISTA	COAD	DNMT3L	0.024409747	0.681560911
PD-L1	COAD	DNMT3L	-0.046719036	0.432060275
CD80	COAD	DNMT3L	0.040804018	0.492644047
CD86	COAD	DNMT3L	0.017503961	0.768586185
FGL1	COAD	DNMT3L	-0.043636716	0.463080033
HMGB1	COAD	DNMT3L	0.044076068	0.458584435
LGALS9	COAD	DNMT3L	-0.140997679	0.017229929
PD-L2	COAD	DNMT3L	-0.020473977	0.730727803
CD155	COAD	DNMT3L	0.063185929	0.287747541
CD112	COAD	DNMT3L	0.021830843	0.713640591
SEMA4A	COAD	DNMT3L	0.171257805	0.003732669
VEGFA	COAD	DNMT3L	-0.045322392	0.445965022
CTLA4	DLBC	DNMT1	-0.206521194	0.159030588
TIM3	DLBC	DNMT1	-0.05708588	0.699947166
LAG3	DLBC	DNMT1	-0.186672404	0.203936954
NRP1	DLBC	DNMT1	0.387242913	0.006544693
PD-1	DLBC	DNMT1	-0.192159173	0.190718215
TIGIT	DLBC	DNMT1	-0.23419149	0.109127759
VISTA	DLBC	DNMT1	-0.340564165	0.017856079
PD-L1	DLBC	DNMT1	0.364018775	0.01097662
CD80	DLBC	DNMT1	0.277749198	0.055956435
CD86	DLBC	DNMT1	0.157287118	0.285676012
FGL1	DLBC	DNMT1	-0.128083259	0.385626034
HMGB1	DLBC	DNMT1	0.124856273	0.397807452
LGALS9	DLBC	DNMT1	-0.282252425	0.051934295
PD-L2	DLBC	DNMT1	0.267094635	0.066475133
CD155	DLBC	DNMT1	-0.100199167	0.498019232
CD112	DLBC	DNMT1	-0.209009086	0.153958384
SEMA4A	DLBC	DNMT1	-0.076429765	0.605631485
VEGFA	DLBC	DNMT1	0.264957808	0.068763093
CTLA4	DLBC	DNMT3A	0.653588382	4.74E-07
TIM3	DLBC	DNMT3A	0.255356024	0.079826412
LAG3	DLBC	DNMT3A	0.519785415	1.53E-04
NRP1	DLBC	DNMT3A	0.098006262	0.507518161
PD-1	DLBC	DNMT3A	0.323560021	0.024876005
TIGIT	DLBC	DNMT3A	0.57379751	2.01E-05
VISTA	DLBC	DNMT3A	0.559573872	3.55E-05
PD-L1	DLBC	DNMT3A	0.255010782	0.080248815
CD80	DLBC	DNMT3A	0.198315722	0.176625328
CD86	DLBC	DNMT3A	0.338172891	0.01872808
FGL1	DLBC	DNMT3A	-0.213738605	0.144645592
HMGB1	DLBC	DNMT3A	-0.354358894	0.013468878
LGALS9	DLBC	DNMT3A	0.199621147	0.173736151
PD-L2	DLBC	DNMT3A	0.321916178	0.025662869
CD155	DLBC	DNMT3A	0.242570512	0.096674932
CD112	DLBC	DNMT3A	0.147361025	0.317549948
SEMA4A	DLBC	DNMT3A	-0.024342778	0.869549809
VEGFA	DLBC	DNMT3A	0.113557618	0.442188652
CTLA4	DLBC	DNMT3B	-0.122133654	0.408257199
TIM3	DLBC	DNMT3B	0.139487845	0.344373261
LAG3	DLBC	DNMT3B	-0.001320622	0.992892255
NRP1	DLBC	DNMT3B	0.392275129	0.005822635
PD-1	DLBC	DNMT3B	0.032958526	0.824014467
TIGIT	DLBC	DNMT3B	-0.015627968	0.916037753
VISTA	DLBC	DNMT3B	-0.113177132	0.443729312
PD-L1	DLBC	DNMT3B	0.313049538	0.030274598
CD80	DLBC	DNMT3B	0.033794953	0.819621711
CD86	DLBC	DNMT3B	-0.230028185	0.115754271
FGL1	DLBC	DNMT3B	-0.247432645	0.089970373
HMGB1	DLBC	DNMT3B	0.071547139	0.62892044
LGALS9	DLBC	DNMT3B	-0.301055638	0.037589338
PD-L2	DLBC	DNMT3B	0.153185147	0.298584819
CD155	DLBC	DNMT3B	0.093520438	0.527231787
CD112	DLBC	DNMT3B	-0.088922695	0.547821653
SEMA4A	DLBC	DNMT3B	0.03710332	0.802301622
VEGFA	DLBC	DNMT3B	0.282712937	0.051536511
CTLA4	DLBC	DNMT3L	-0.130786328	0.375594011
TIM3	DLBC	DNMT3L	-0.346116084	0.015963245
LAG3	DLBC	DNMT3L	-0.374955678	0.008643075
NRP1	DLBC	DNMT3L	-0.380334775	0.007662032
PD-1	DLBC	DNMT3L	-0.022518175	0.879252183
TIGIT	DLBC	DNMT3L	0.070804754	0.632493677
VISTA	DLBC	DNMT3L	0.063690795	0.667145939
PD-L1	DLBC	DNMT3L	-0.367728197	0.010130884
CD80	DLBC	DNMT3L	-0.255958737	0.079093185
CD86	DLBC	DNMT3L	0.156673362	0.287583915
FGL1	DLBC	DNMT3L	-0.176330751	0.230576945
HMGB1	DLBC	DNMT3L	0.157644204	0.284569803
LGALS9	DLBC	DNMT3L	0.291593458	0.044335908
PD-L2	DLBC	DNMT3L	-0.304935282	0.035079066
CD155	DLBC	DNMT3L	-0.33009183	0.021946093
CD112	DLBC	DNMT3L	-0.333491744	0.020539626
SEMA4A	DLBC	DNMT3L	-0.17544668	0.23296032
VEGFA	DLBC	DNMT3L	-0.293552489	0.042863534
CTLA4	ESCA	DNMT1	0.073737367	0.319852558
TIM3	ESCA	DNMT1	0.061541895	0.40659933
LAG3	ESCA	DNMT1	0.100320647	0.175429492
NRP1	ESCA	DNMT1	0.046380147	0.531852877
PD-1	ESCA	DNMT1	0.028172597	0.704225453
TIGIT	ESCA	DNMT1	0.037397816	0.614255787
VISTA	ESCA	DNMT1	-0.320355982	9.28E-06
PD-L1	ESCA	DNMT1	0.045435151	0.540254149
CD80	ESCA	DNMT1	0.160638461	0.029381994
CD86	ESCA	DNMT1	0.103766632	0.160988776
FGL1	ESCA	DNMT1	-0.00269734	0.971011874
HMGB1	ESCA	DNMT1	0.165296178	0.024938492
LGALS9	ESCA	DNMT1	-0.181619457	0.013610857
PD-L2	ESCA	DNMT1	0.097865399	0.186288393
CD155	ESCA	DNMT1	-0.042107354	0.570353266
CD112	ESCA	DNMT1	-0.299204426	3.69E-05
SEMA4A	ESCA	DNMT1	0.033844424	0.64832511
VEGFA	ESCA	DNMT1	-0.115777517	0.117571703
CTLA4	ESCA	DNMT3A	-0.03743498	0.613903628
TIM3	ESCA	DNMT3A	-0.113849365	0.123850377
LAG3	ESCA	DNMT3A	-0.101181143	0.171736779
NRP1	ESCA	DNMT3A	-0.031309645	0.673087885
PD-1	ESCA	DNMT3A	-0.108807667	0.141494201
TIGIT	ESCA	DNMT3A	-0.074795611	0.312937656
VISTA	ESCA	DNMT3A	-0.333732302	3.66E-06
PD-L1	ESCA	DNMT3A	-0.256226381	4.47E-04
CD80	ESCA	DNMT3A	-0.036928909	0.618706665
CD86	ESCA	DNMT3A	-0.048464733	0.513555433
FGL1	ESCA	DNMT3A	0.118219364	0.109979112
HMGB1	ESCA	DNMT3A	0.302286363	3.04E-05
LGALS9	ESCA	DNMT3A	-0.156810173	0.0335241
PD-L2	ESCA	DNMT3A	-0.137130285	0.063421055
CD155	ESCA	DNMT3A	-0.075438103	0.308787396
CD112	ESCA	DNMT3A	-0.137732277	0.062257808
SEMA4A	ESCA	DNMT3A	0.142049881	0.05441823
VEGFA	ESCA	DNMT3A	-0.096124601	0.194280603
CTLA4	ESCA	DNMT3B	-0.029458838	0.6913954
TIM3	ESCA	DNMT3B	-0.025947269	0.72661926
LAG3	ESCA	DNMT3B	-0.030004067	0.685982985
NRP1	ESCA	DNMT3B	0.073671383	0.320286976
PD-1	ESCA	DNMT3B	-0.107130682	0.147768963
TIGIT	ESCA	DNMT3B	-0.09519519	0.198648463
VISTA	ESCA	DNMT3B	-0.418830156	3.28E-09
PD-L1	ESCA	DNMT3B	-0.129897274	0.078839721
CD80	ESCA	DNMT3B	0.012410149	0.867213716
CD86	ESCA	DNMT3B	0.041709583	0.574003347
FGL1	ESCA	DNMT3B	0.159204016	0.030879794
HMGB1	ESCA	DNMT3B	0.174100753	0.018098166
LGALS9	ESCA	DNMT3B	-0.365384442	3.40E-07
PD-L2	ESCA	DNMT3B	0.100477633	0.174751461
CD155	ESCA	DNMT3B	0.052921633	0.475553714
CD112	ESCA	DNMT3B	-0.28264291	1.01E-04
SEMA4A	ESCA	DNMT3B	0.120467968	0.103332349
VEGFA	ESCA	DNMT3B	-0.0726032	0.327372752
CTLA4	ESCA	DNMT3L	0.163349566	0.026719982
TIM3	ESCA	DNMT3L	0.117308491	0.112765119
LAG3	ESCA	DNMT3L	0.06534022	0.378198798
NRP1	ESCA	DNMT3L	-0.023399501	0.752544216
PD-1	ESCA	DNMT3L	0.165303568	0.024931928
TIGIT	ESCA	DNMT3L	0.139145211	0.059596213
VISTA	ESCA	DNMT3L	-0.130436618	0.07759431
PD-L1	ESCA	DNMT3L	0.010120901	0.891541047
CD80	ESCA	DNMT3L	0.098701995	0.18253436
CD86	ESCA	DNMT3L	0.066369593	0.370715903
FGL1	ESCA	DNMT3L	0.159860345	0.030186597
HMGB1	ESCA	DNMT3L	0.212439609	0.003789728
LGALS9	ESCA	DNMT3L	0.121228339	0.101157803
PD-L2	ESCA	DNMT3L	-0.007330019	0.921334425
CD155	ESCA	DNMT3L	0.053010543	0.474811513
CD112	ESCA	DNMT3L	0.106660543	0.149565374
SEMA4A	ESCA	DNMT3L	-0.067861748	0.360032042
VEGFA	ESCA	DNMT3L	0.014404644	0.846119044
CTLA4	GBM	DNMT1	-0.138043164	0.080759918
TIM3	GBM	DNMT1	-0.457056221	1.10E-09
LAG3	GBM	DNMT1	0.118514259	0.134304197
NRP1	GBM	DNMT1	0.009329404	0.906497882
PD-1	GBM	DNMT1	-0.059217838	0.455552304
TIGIT	GBM	DNMT1	-0.13832881	0.080128252
VISTA	GBM	DNMT1	-0.392555617	2.60E-07
PD-L1	GBM	DNMT1	-0.13630485	0.084690778
CD80	GBM	DNMT1	-0.187349858	0.017322415
CD86	GBM	DNMT1	-0.511210246	4.23E-12
FGL1	GBM	DNMT1	-0.154582447	0.050237823
HMGB1	GBM	DNMT1	-0.132033383	0.095002587
LGALS9	GBM	DNMT1	-0.255664142	0.00106295
PD-L2	GBM	DNMT1	-0.403686486	1.10E-07
CD155	GBM	DNMT1	0.360021037	2.72E-06
CD112	GBM	DNMT1	0.093849198	0.236353829
SEMA4A	GBM	DNMT1	-0.187686119	0.017119053
VEGFA	GBM	DNMT1	0.05332232	0.501716951
CTLA4	GBM	DNMT3A	-0.001903525	0.980880645
TIM3	GBM	DNMT3A	-0.427892379	1.50E-08
LAG3	GBM	DNMT3A	0.121773829	0.123845853
NRP1	GBM	DNMT3A	0.166966127	0.034265068
PD-1	GBM	DNMT3A	0.038060756	0.631691345
TIGIT	GBM	DNMT3A	-0.114888521	0.146717767
VISTA	GBM	DNMT3A	-0.462342465	6.65E-10
PD-L1	GBM	DNMT3A	0.007892563	0.920847186
CD80	GBM	DNMT3A	-0.053852287	0.497469149
CD86	GBM	DNMT3A	-0.431279685	1.12E-08
FGL1	GBM	DNMT3A	0.00596509	0.940135611
HMGB1	GBM	DNMT3A	-0.114400941	0.148451353
LGALS9	GBM	DNMT3A	-0.281112905	3.04E-04
PD-L2	GBM	DNMT3A	-0.308399646	6.89E-05
CD155	GBM	DNMT3A	0.328070108	2.15E-05
CD112	GBM	DNMT3A	0.199901415	0.011008909
SEMA4A	GBM	DNMT3A	-0.041256049	0.603326357
VEGFA	GBM	DNMT3A	0.100683422	0.203797349
CTLA4	GBM	DNMT3B	-0.091536692	0.248153214
TIM3	GBM	DNMT3B	-0.453736968	1.50E-09
LAG3	GBM	DNMT3B	0.267811204	5.93E-04
NRP1	GBM	DNMT3B	-0.148717157	0.059728886
PD-1	GBM	DNMT3B	-0.033731098	0.670992935
TIGIT	GBM	DNMT3B	-0.242029932	0.001980048
VISTA	GBM	DNMT3B	-0.510301905	4.68E-12
PD-L1	GBM	DNMT3B	-0.337237192	1.22E-05
CD80	GBM	DNMT3B	-0.063034582	0.426975698
CD86	GBM	DNMT3B	-0.500926409	1.31E-11
FGL1	GBM	DNMT3B	-0.028625496	0.718502733
HMGB1	GBM	DNMT3B	0.185974852	0.018175971
LGALS9	GBM	DNMT3B	-0.364348736	2.02E-06
PD-L2	GBM	DNMT3B	-0.523801585	1.00E-12
CD155	GBM	DNMT3B	0.160869332	0.041490435
CD112	GBM	DNMT3B	-0.12110108	0.125951124
SEMA4A	GBM	DNMT3B	-0.028362853	0.720978044
VEGFA	GBM	DNMT3B	0.119137632	0.132253474
CTLA4	GBM	DNMT3L	0.10946964	0.166864531
TIM3	GBM	DNMT3L	-0.050628194	0.523601607
LAG3	GBM	DNMT3L	0.042388604	0.593410519
NRP1	GBM	DNMT3L	-0.031181654	0.694568037
PD-1	GBM	DNMT3L	0.106907225	0.177079292
TIGIT	GBM	DNMT3L	0.134050039	0.090016377
VISTA	GBM	DNMT3L	-0.032870175	0.67891961
PD-L1	GBM	DNMT3L	-0.057402134	0.46951225
CD80	GBM	DNMT3L	0.065250044	0.410874335
CD86	GBM	DNMT3L	-0.04027709	0.611956401
FGL1	GBM	DNMT3L	0.069795219	0.378981179
HMGB1	GBM	DNMT3L	-0.044768876	0.572815369
LGALS9	GBM	DNMT3L	-0.068699927	0.386525362
PD-L2	GBM	DNMT3L	-0.118745587	0.13354037
CD155	GBM	DNMT3L	0.06879868	0.385841464
CD112	GBM	DNMT3L	-0.125310512	0.113222682
SEMA4A	GBM	DNMT3L	0.094392532	0.233639488
VEGFA	GBM	DNMT3L	-0.007281192	0.926960783
CTLA4	HNSC	DNMT1	0.138941144	0.001492493
TIM3	HNSC	DNMT1	0.116237663	0.007972153
LAG3	HNSC	DNMT1	0.121940803	0.00536295
NRP1	HNSC	DNMT1	0.044205167	0.314367981
PD-1	HNSC	DNMT1	0.19608168	6.66E-06
TIGIT	HNSC	DNMT1	0.223269288	2.69E-07
VISTA	HNSC	DNMT1	-0.110942911	0.011353734
PD-L1	HNSC	DNMT1	0.192116434	1.03E-05
CD80	HNSC	DNMT1	0.154713846	3.99E-04
CD86	HNSC	DNMT1	0.079881616	0.068742725
FGL1	HNSC	DNMT1	-0.05091494	0.246457397
HMGB1	HNSC	DNMT1	0.12995255	0.00298925
LGALS9	HNSC	DNMT1	0.184530916	2.29E-05
PD-L2	HNSC	DNMT1	0.088843884	0.042858865
CD155	HNSC	DNMT1	-0.256872745	2.79E-09
CD112	HNSC	DNMT1	-0.25415539	4.14E-09
SEMA4A	HNSC	DNMT1	0.13638907	0.001825509
VEGFA	HNSC	DNMT1	0.053964353	0.21925539
CTLA4	HNSC	DNMT3A	-7.36E-04	0.986648612
TIM3	HNSC	DNMT3A	0.002131662	0.961323788
LAG3	HNSC	DNMT3A	-0.062224457	0.156513766
NRP1	HNSC	DNMT3A	-0.076909685	0.079741815
PD-1	HNSC	DNMT3A	0.014667139	0.738624605
TIGIT	HNSC	DNMT3A	0.057951041	0.187030108
VISTA	HNSC	DNMT3A	-0.206470903	2.05E-06
PD-L1	HNSC	DNMT3A	-0.208754578	1.57E-06
CD80	HNSC	DNMT3A	-0.081811554	0.062289846
CD86	HNSC	DNMT3A	-0.071543326	0.103185752
FGL1	HNSC	DNMT3A	-0.26369944	1.01E-09
HMGB1	HNSC	DNMT3A	0.043388873	0.323396312
LGALS9	HNSC	DNMT3A	0.28059399	7.30E-11
PD-L2	HNSC	DNMT3A	-0.298475544	3.68E-12
CD155	HNSC	DNMT3A	-0.271711754	2.98E-10
CD112	HNSC	DNMT3A	0.004500268	0.918458658
SEMA4A	HNSC	DNMT3A	0.351120417	1.56E-16
VEGFA	HNSC	DNMT3A	0.101466193	0.020657172
CTLA4	HNSC	DNMT3B	-0.134958919	0.002040644
TIM3	HNSC	DNMT3B	-0.177529542	4.68E-05
LAG3	HNSC	DNMT3B	-0.16112216	2.25E-04
NRP1	HNSC	DNMT3B	0.084940219	0.052895476
PD-1	HNSC	DNMT3B	-0.212798018	9.73E-07
TIGIT	HNSC	DNMT3B	-0.18018092	3.58E-05
VISTA	HNSC	DNMT3B	-0.162013394	2.07E-04
PD-L1	HNSC	DNMT3B	0.018495024	0.673921235
CD80	HNSC	DNMT3B	-0.042802748	0.329981846
CD86	HNSC	DNMT3B	-0.133358926	0.002308647
FGL1	HNSC	DNMT3B	0.098883208	0.024134169
HMGB1	HNSC	DNMT3B	-0.015832029	0.718712852
LGALS9	HNSC	DNMT3B	-0.354540155	7.58E-17
PD-L2	HNSC	DNMT3B	0.011019803	0.802051437
CD155	HNSC	DNMT3B	0.128156825	0.00341729
CD112	HNSC	DNMT3B	-0.184973059	2.19E-05
SEMA4A	HNSC	DNMT3B	-0.189630487	1.34E-05
VEGFA	HNSC	DNMT3B	0.050620232	0.249206096
CTLA4	HNSC	DNMT3L	0.111922805	0.010645654
TIM3	HNSC	DNMT3L	0.031208716	0.477624407
LAG3	HNSC	DNMT3L	0.118341837	0.006900378
NRP1	HNSC	DNMT3L	-0.220495508	3.80E-07
PD-1	HNSC	DNMT3L	0.126223864	0.003939587
TIGIT	HNSC	DNMT3L	0.111744107	0.010771787
VISTA	HNSC	DNMT3L	0.038053973	0.38649592
PD-L1	HNSC	DNMT3L	-0.115448501	0.008410961
CD80	HNSC	DNMT3L	0.011669892	0.79063732
CD86	HNSC	DNMT3L	-0.019585268	0.655900096
FGL1	HNSC	DNMT3L	-0.044570194	0.310384733
HMGB1	HNSC	DNMT3L	0.12145552	0.005550456
LGALS9	HNSC	DNMT3L	0.239451952	3.24E-08
PD-L2	HNSC	DNMT3L	-0.150936347	5.54E-04
CD155	HNSC	DNMT3L	-0.233830524	6.88E-08
CD112	HNSC	DNMT3L	0.082438263	0.060305112
SEMA4A	HNSC	DNMT3L	0.176081428	5.41E-05
VEGFA	HNSC	DNMT3L	0.087630365	0.045791027
CTLA4	KICH	DNMT1	0.284853883	0.020438463
TIM3	KICH	DNMT1	0.137205287	0.271956158
LAG3	KICH	DNMT1	0.308216528	0.011810996
NRP1	KICH	DNMT1	0.364647511	0.002610826
PD-1	KICH	DNMT1	0.173533225	0.163483229
TIGIT	KICH	DNMT1	0.296701789	0.015558645
VISTA	KICH	DNMT1	0.16027674	0.198601957
PD-L1	KICH	DNMT1	0.080201199	0.522080958
CD80	KICH	DNMT1	0.063928161	0.6100838
CD86	KICH	DNMT1	0.132300832	0.289625156
FGL1	KICH	DNMT1	0.272031982	0.027131243
HMGB1	KICH	DNMT1	0.137189375	0.27201229
LGALS9	KICH	DNMT1	0.074772094	0.550720228
PD-L2	KICH	DNMT1	0.28544717	0.020166301
CD155	KICH	DNMT1	0.003409702	0.97832306
CD112	KICH	DNMT1	-0.292781798	0.017048618
SEMA4A	KICH	DNMT1	-0.063757554	0.611039549
VEGFA	KICH	DNMT1	-0.407900788	6.75E-04
CTLA4	KICH	DNMT3A	0.257402262	0.036934292
TIM3	KICH	DNMT3A	0.207551002	0.09448509
LAG3	KICH	DNMT3A	0.262442115	0.033269004
NRP1	KICH	DNMT3A	0.270292082	0.028167961
PD-1	KICH	DNMT3A	0.236797849	0.055579098
TIGIT	KICH	DNMT3A	0.148526308	0.233970309
VISTA	KICH	DNMT3A	0.219319337	0.076839506
PD-L1	KICH	DNMT3A	-0.204185441	0.100074659
CD80	KICH	DNMT3A	0.12806654	0.305473692
CD86	KICH	DNMT3A	0.192262024	0.1219674
FGL1	KICH	DNMT3A	0.300461556	0.01423608
HMGB1	KICH	DNMT3A	0.023048139	0.854256085
LGALS9	KICH	DNMT3A	0.244680345	0.047701149
PD-L2	KICH	DNMT3A	0.34919529	0.004056541
CD155	KICH	DNMT3A	-0.166451872	0.181626396
CD112	KICH	DNMT3A	0.087423917	0.48517518
SEMA4A	KICH	DNMT3A	0.13891637	0.265965007
VEGFA	KICH	DNMT3A	-0.463429031	8.91E-05
CTLA4	KICH	DNMT3B	0.082370095	0.510852545
TIM3	KICH	DNMT3B	0.230366636	0.062763507
LAG3	KICH	DNMT3B	0.356588563	0.003294224
NRP1	KICH	DNMT3B	0.056250023	0.653719142
PD-1	KICH	DNMT3B	0.199187738	0.108845737
TIGIT	KICH	DNMT3B	0.114336968	0.360647053
VISTA	KICH	DNMT3B	0.267044158	0.030192494
PD-L1	KICH	DNMT3B	-0.395566093	0.001011236
CD80	KICH	DNMT3B	-0.084631149	0.499279629
CD86	KICH	DNMT3B	0.13169244	0.291868416
FGL1	KICH	DNMT3B	0.408337961	6.65E-04
HMGB1	KICH	DNMT3B	-0.024494804	0.845217733
LGALS9	KICH	DNMT3B	0.351313854	0.003823547
PD-L2	KICH	DNMT3B	0.144749985	0.246209593
CD155	KICH	DNMT3B	-0.121453927	0.331326102
CD112	KICH	DNMT3B	0.08457765	0.499551876
SEMA4A	KICH	DNMT3B	0.201283162	0.105098596
VEGFA	KICH	DNMT3B	-0.301273245	0.013963623
CTLA4	KICH	DNMT3L	0.001825298	0.988394802
TIM3	KICH	DNMT3L	-0.066545436	0.595503781
LAG3	KICH	DNMT3L	0.060648994	0.628565895
NRP1	KICH	DNMT3L	0.108683854	0.385033848
PD-1	KICH	DNMT3L	0.080789746	0.519021837
TIGIT	KICH	DNMT3L	-0.071533748	0.568154731
VISTA	KICH	DNMT3L	0.173102886	0.16454621
PD-L1	KICH	DNMT3L	-0.189841617	0.12682725
CD80	KICH	DNMT3L	-0.025434624	0.839356563
CD86	KICH	DNMT3L	0.015718398	0.900313986
FGL1	KICH	DNMT3L	0.048993888	0.696050046
HMGB1	KICH	DNMT3L	0.150806774	0.22678649
LGALS9	KICH	DNMT3L	0.099083636	0.428634916
PD-L2	KICH	DNMT3L	0.088785241	0.478377203
CD155	KICH	DNMT3L	0.085051812	0.497141626
CD112	KICH	DNMT3L	0.044116644	0.725041724
SEMA4A	KICH	DNMT3L	-0.184919879	0.137161427
VEGFA	KICH	DNMT3L	0.113547206	0.363995905
CTLA4	KIRC	DNMT1	0.382791638	4.81E-20
TIM3	KIRC	DNMT1	0.185819269	1.58E-05
LAG3	KIRC	DNMT1	0.353482075	3.94E-17
NRP1	KIRC	DNMT1	0.276181357	8.71E-11
PD-1	KIRC	DNMT1	0.366936485	1.97E-18
TIGIT	KIRC	DNMT1	0.43039386	1.91E-25
VISTA	KIRC	DNMT1	0.249461594	5.27E-09
PD-L1	KIRC	DNMT1	0.330390933	4.85E-15
CD80	KIRC	DNMT1	0.493957966	3.90E-34
CD86	KIRC	DNMT1	0.358343539	1.36E-17
FGL1	KIRC	DNMT1	-0.067201223	0.121244684
HMGB1	KIRC	DNMT1	-0.147333393	6.45E-04
LGALS9	KIRC	DNMT1	0.364752346	3.24E-18
PD-L2	KIRC	DNMT1	0.461571072	1.76E-29
CD155	KIRC	DNMT1	0.171140956	7.15E-05
CD112	KIRC	DNMT1	0.079885304	0.065341909
SEMA4A	KIRC	DNMT1	0.35551636	2.53E-17
VEGFA	KIRC	DNMT1	0.086512804	0.045894947
CTLA4	KIRC	DNMT3A	0.250248896	4.70E-09
TIM3	KIRC	DNMT3A	-0.012894927	0.766454344
LAG3	KIRC	DNMT3A	0.22087344	2.59E-07
NRP1	KIRC	DNMT3A	0.109757852	0.011223162
PD-1	KIRC	DNMT3A	0.219881487	2.94E-07
TIGIT	KIRC	DNMT3A	0.230604184	7.28E-08
VISTA	KIRC	DNMT3A	0.1157105	0.00749301
PD-L1	KIRC	DNMT3A	-0.032581908	0.452866292
CD80	KIRC	DNMT3A	0.246276444	8.34E-09
CD86	KIRC	DNMT3A	0.11882911	0.006020183
FGL1	KIRC	DNMT3A	0.051880014	0.231799414
HMGB1	KIRC	DNMT3A	-0.008706363	0.841063051
LGALS9	KIRC	DNMT3A	0.293666248	4.61E-12
PD-L2	KIRC	DNMT3A	0.066352494	0.126027563
CD155	KIRC	DNMT3A	0.131747723	0.002305336
CD112	KIRC	DNMT3A	0.118140172	0.006321095
SEMA4A	KIRC	DNMT3A	0.222980953	1.98E-07
VEGFA	KIRC	DNMT3A	0.152010628	4.29E-04
CTLA4	KIRC	DNMT3B	0.244205819	1.12E-08
TIM3	KIRC	DNMT3B	-0.027372242	0.528320541
LAG3	KIRC	DNMT3B	0.201547235	2.73E-06
NRP1	KIRC	DNMT3B	-0.006922792	0.873312964
PD-1	KIRC	DNMT3B	0.169344215	8.54E-05
TIGIT	KIRC	DNMT3B	0.140437988	0.001150909
VISTA	KIRC	DNMT3B	0.092904238	0.031995644
PD-L1	KIRC	DNMT3B	-0.141330016	0.001069286
CD80	KIRC	DNMT3B	0.056392705	0.193633637
CD86	KIRC	DNMT3B	0.023084245	0.594891655
FGL1	KIRC	DNMT3B	0.109146597	0.011686701
HMGB1	KIRC	DNMT3B	0.018660515	0.667313894
LGALS9	KIRC	DNMT3B	0.115876653	0.007407075
PD-L2	KIRC	DNMT3B	-0.099495903	0.02159873
CD155	KIRC	DNMT3B	0.170138498	7.90E-05
CD112	KIRC	DNMT3B	0.062525686	0.149432388
SEMA4A	KIRC	DNMT3B	0.095219182	0.027939063
VEGFA	KIRC	DNMT3B	0.120111953	0.005493957
CTLA4	KIRC	DNMT3L	-0.039640559	0.361040724
TIM3	KIRC	DNMT3L	0.077098402	0.075334283
LAG3	KIRC	DNMT3L	0.009750489	0.822302625
NRP1	KIRC	DNMT3L	-0.102844168	0.017545701
PD-1	KIRC	DNMT3L	-0.001425378	0.973810025
TIGIT	KIRC	DNMT3L	-0.017692116	0.68362084
VISTA	KIRC	DNMT3L	-0.122712076	0.004552443
PD-L1	KIRC	DNMT3L	-0.086380996	0.046228039
CD80	KIRC	DNMT3L	-0.065588727	0.13045577
CD86	KIRC	DNMT3L	-0.116440673	0.007121901
FGL1	KIRC	DNMT3L	0.109589006	0.011349548
HMGB1	KIRC	DNMT3L	-0.215332917	5.20E-07
LGALS9	KIRC	DNMT3L	0.034458596	0.427249854
PD-L2	KIRC	DNMT3L	-0.123785546	0.004208216
CD155	KIRC	DNMT3L	0.083214899	0.054859691
CD112	KIRC	DNMT3L	0.048260936	0.266042471
SEMA4A	KIRC	DNMT3L	-0.082764319	0.056190684
VEGFA	KIRC	DNMT3L	-0.098583829	0.022834757
CTLA4	KIRP	DNMT1	0.03957321	0.502054953
TIM3	KIRP	DNMT1	-0.165026766	0.004839758
LAG3	KIRP	DNMT1	0.12463326	0.033876378
NRP1	KIRP	DNMT1	0.219181623	1.68E-04
PD-1	KIRP	DNMT1	0.137919051	0.018784859
TIGIT	KIRP	DNMT1	0.226132956	1.02E-04
VISTA	KIRP	DNMT1	-0.095349925	0.105139548
PD-L1	KIRP	DNMT1	0.329420874	9.09E-09
CD80	KIRP	DNMT1	0.279158809	1.37E-06
CD86	KIRP	DNMT1	-0.016484719	0.779837177
FGL1	KIRP	DNMT1	0.098577862	0.093825663
HMGB1	KIRP	DNMT1	-0.056843097	0.334743956
LGALS9	KIRP	DNMT1	-0.082461242	0.161337967
PD-L2	KIRP	DNMT1	0.258275392	8.39E-06
CD155	KIRP	DNMT1	0.178733519	0.002248991
CD112	KIRP	DNMT1	-0.062775041	0.286670267
SEMA4A	KIRP	DNMT1	0.086213765	0.143042433
VEGFA	KIRP	DNMT1	0.241297964	3.28E-05
CTLA4	KIRP	DNMT3A	-0.04984062	0.397767469
TIM3	KIRP	DNMT3A	-0.1718232	0.00333261
LAG3	KIRP	DNMT3A	-0.052381075	0.374123842
NRP1	KIRP	DNMT3A	0.152846922	0.009134381
PD-1	KIRP	DNMT3A	0.034153004	0.56241252
TIGIT	KIRP	DNMT3A	-0.052830813	0.370030158
VISTA	KIRP	DNMT3A	0.009094616	0.877444134
PD-L1	KIRP	DNMT3A	-0.216324346	2.06E-04
CD80	KIRP	DNMT3A	-0.006544056	0.911647157
CD86	KIRP	DNMT3A	-0.069541425	0.237776423
FGL1	KIRP	DNMT3A	-0.020045171	0.733919165
HMGB1	KIRP	DNMT3A	0.119362877	0.042238287
LGALS9	KIRP	DNMT3A	0.025843362	0.661191246
PD-L2	KIRP	DNMT3A	-0.121862858	0.038077192
CD155	KIRP	DNMT3A	-0.120158608	0.040874175
CD112	KIRP	DNMT3A	0.096589578	0.100673417
SEMA4A	KIRP	DNMT3A	0.165100989	0.004820428
VEGFA	KIRP	DNMT3A	-0.064813316	0.271279336
CTLA4	KIRP	DNMT3B	0.052649087	0.371680947
TIM3	KIRP	DNMT3B	-0.183541821	0.00169634
LAG3	KIRP	DNMT3B	0.098341007	0.094621366
NRP1	KIRP	DNMT3B	0.153351884	0.008904496
PD-1	KIRP	DNMT3B	0.076084824	0.196372592
TIGIT	KIRP	DNMT3B	0.035174244	0.550778865
VISTA	KIRP	DNMT3B	-0.217078885	1.95E-04
PD-L1	KIRP	DNMT3B	-0.054676784	0.353519157
CD80	KIRP	DNMT3B	-0.080396888	0.17212492
CD86	KIRP	DNMT3B	-0.179795687	0.002114415
FGL1	KIRP	DNMT3B	0.095548264	0.104414655
HMGB1	KIRP	DNMT3B	0.186468062	0.001423989
LGALS9	KIRP	DNMT3B	-0.057772802	0.326886059
PD-L2	KIRP	DNMT3B	-0.120844529	0.039728295
CD155	KIRP	DNMT3B	0.277675617	1.56E-06
CD112	KIRP	DNMT3B	0.105820768	0.071965698
SEMA4A	KIRP	DNMT3B	-0.044126964	0.45411379
VEGFA	KIRP	DNMT3B	-0.048434283	0.411232728
CTLA4	KIRP	DNMT3L	-0.032409516	0.582542354
TIM3	KIRP	DNMT3L	0.205173625	4.37E-04
LAG3	KIRP	DNMT3L	0.039548963	0.502317161
NRP1	KIRP	DNMT3L	-0.139441225	0.017503275
PD-1	KIRP	DNMT3L	-0.038606901	0.512560125
TIGIT	KIRP	DNMT3L	0.02581573	0.661531048
VISTA	KIRP	DNMT3L	-0.117170905	0.046195458
PD-L1	KIRP	DNMT3L	0.189766788	0.001165421
CD80	KIRP	DNMT3L	0.049744416	0.398680085
CD86	KIRP	DNMT3L	0.057293093	0.330925571
FGL1	KIRP	DNMT3L	-0.07009243	0.234070004
HMGB1	KIRP	DNMT3L	-0.100693692	0.086952174
LGALS9	KIRP	DNMT3L	0.030969735	0.599413703
PD-L2	KIRP	DNMT3L	0.051721246	0.380180058
CD155	KIRP	DNMT3L	-0.051231746	0.384711415
CD112	KIRP	DNMT3L	-0.149107665	0.011007079
SEMA4A	KIRP	DNMT3L	-0.139424257	0.017517129
VEGFA	KIRP	DNMT3L	0.144561831	0.01373486
CTLA4	LAML	DNMT1	0.042895283	0.575229017
TIM3	LAML	DNMT1	0.0089185	0.907290788
LAG3	LAML	DNMT1	0.030190704	0.693353774
NRP1	LAML	DNMT1	0.191673111	0.011528501
PD-1	LAML	DNMT1	0.054821731	0.47375746
TIGIT	LAML	DNMT1	0.056959663	0.456658283
VISTA	LAML	DNMT1	-0.00367792	0.961696358
PD-L1	LAML	DNMT1	0.145082617	0.056842631
CD80	LAML	DNMT1	-0.012783332	0.867427988
CD86	LAML	DNMT1	0.038606083	0.614057187
FGL1	LAML	DNMT1	NA	NA
HMGB1	LAML	DNMT1	0.14018605	0.065828877
LGALS9	LAML	DNMT1	0.093432975	0.221448196
PD-L2	LAML	DNMT1	0.045762481	0.549932546
CD155	LAML	DNMT1	-0.097486248	0.201963559
CD112	LAML	DNMT1	0.043021245	0.574106335
SEMA4A	LAML	DNMT1	0.022931029	0.764586468
VEGFA	LAML	DNMT1	0.014094564	0.853974054
CTLA4	LAML	DNMT3A	-0.086868624	0.255770425
TIM3	LAML	DNMT3A	-0.170396148	0.025001403
LAG3	LAML	DNMT3A	0.184511344	0.015091454
NRP1	LAML	DNMT3A	0.089909158	0.239442523
PD-1	LAML	DNMT3A	-0.001804488	0.981201751
TIGIT	LAML	DNMT3A	0.125067138	0.101105076
VISTA	LAML	DNMT3A	-0.644884842	1.02E-21
PD-L1	LAML	DNMT3A	0.041102305	0.591319999
CD80	LAML	DNMT3A	-0.082760192	0.279027254
CD86	LAML	DNMT3A	-0.594552696	6.46E-18
FGL1	LAML	DNMT3A	NA	NA
HMGB1	LAML	DNMT3A	0.236416072	0.001738924
LGALS9	LAML	DNMT3A	-0.093538678	0.220923687
PD-L2	LAML	DNMT3A	-0.224679673	0.002959943
CD155	LAML	DNMT3A	-0.155535927	0.041015103
CD112	LAML	DNMT3A	-0.004796517	0.950060081
SEMA4A	LAML	DNMT3A	-0.290996484	1.03E-04
VEGFA	LAML	DNMT3A	-0.02021342	0.791806435
CTLA4	LAML	DNMT3B	-0.01657632	0.828627867
TIM3	LAML	DNMT3B	-0.290199977	1.08E-04
LAG3	LAML	DNMT3B	0.312054662	2.92E-05
NRP1	LAML	DNMT3B	-0.235358794	0.001826229
PD-1	LAML	DNMT3B	0.282724519	1.64E-04
TIGIT	LAML	DNMT3B	0.066566134	0.384213449
VISTA	LAML	DNMT3B	-0.2766085	2.30E-04
PD-L1	LAML	DNMT3B	0.174406076	0.021736499
CD80	LAML	DNMT3B	0.296871343	7.30E-05
CD86	LAML	DNMT3B	-0.355290348	1.61E-06
FGL1	LAML	DNMT3B	NA	NA
HMGB1	LAML	DNMT3B	0.044807382	0.558298494
LGALS9	LAML	DNMT3B	-0.207576818	0.006137056
PD-L2	LAML	DNMT3B	-0.125734104	0.099284379
CD155	LAML	DNMT3B	0.353859163	1.79E-06
CD112	LAML	DNMT3B	0.186785442	0.013868024
SEMA4A	LAML	DNMT3B	-0.292078347	9.65E-05
VEGFA	LAML	DNMT3B	-0.084404683	0.269552584
CTLA4	LAML	DNMT3L	0.128129252	0.092958979
TIM3	LAML	DNMT3L	-0.141002423	0.06425477
LAG3	LAML	DNMT3L	0.23792104	0.001621204
NRP1	LAML	DNMT3L	0.072937986	0.340252995
PD-1	LAML	DNMT3L	-0.010911559	0.886698554
TIGIT	LAML	DNMT3L	0.177684603	0.019347077
VISTA	LAML	DNMT3L	-0.195632663	0.009895332
PD-L1	LAML	DNMT3L	0.097452065	0.202122528
CD80	LAML	DNMT3L	0.018342691	0.810693432
CD86	LAML	DNMT3L	-0.116179044	0.127964492
FGL1	LAML	DNMT3L	NA	NA
HMGB1	LAML	DNMT3L	0.159905997	0.035594502
LGALS9	LAML	DNMT3L	-0.023643407	0.757497132
PD-L2	LAML	DNMT3L	0.072710521	0.341765085
CD155	LAML	DNMT3L	-0.138787472	0.0685987
CD112	LAML	DNMT3L	-0.015383556	0.8407892
SEMA4A	LAML	DNMT3L	-0.045002208	0.556587001
VEGFA	LAML	DNMT3L	0.111590367	0.143831447
CTLA4	LGG	DNMT1	-0.043612077	0.322788475
TIM3	LGG	DNMT1	-0.141261705	0.001294421
LAG3	LGG	DNMT1	0.167872676	1.27E-04
NRP1	LGG	DNMT1	0.294760233	8.39E-12
PD-1	LGG	DNMT1	0.051671853	0.241319479
TIGIT	LGG	DNMT1	-0.148504169	7.14E-04
VISTA	LGG	DNMT1	-0.459717448	2.41E-28
PD-L1	LGG	DNMT1	0.009821759	0.823868812
CD80	LGG	DNMT1	0.166155263	1.50E-04
CD86	LGG	DNMT1	-0.203279128	3.24E-06
FGL1	LGG	DNMT1	-0.08807473	0.045531725
HMGB1	LGG	DNMT1	0.101356787	0.021293881
LGALS9	LGG	DNMT1	-0.100907091	0.02187891
PD-L2	LGG	DNMT1	-0.054395773	0.217370181
CD155	LGG	DNMT1	0.26119079	1.71E-09
CD112	LGG	DNMT1	-0.027709398	0.529983881
SEMA4A	LGG	DNMT1	-0.443228219	3.05E-26
VEGFA	LGG	DNMT1	0.3311831	1.13E-14
CTLA4	LGG	DNMT3A	0.145610472	9.09E-04
TIM3	LGG	DNMT3A	0.289922997	1.89E-11
LAG3	LGG	DNMT3A	0.073724007	0.09434635
NRP1	LGG	DNMT3A	0.313711324	3.01E-13
PD-1	LGG	DNMT3A	0.222033031	3.49E-07
TIGIT	LGG	DNMT3A	0.074863347	0.08935146
VISTA	LGG	DNMT3A	-0.066930053	0.12892006
PD-L1	LGG	DNMT3A	0.39136825	2.47E-20
CD80	LGG	DNMT3A	0.330634186	1.26E-14
CD86	LGG	DNMT3A	0.229783644	1.31E-07
FGL1	LGG	DNMT3A	0.19031033	1.35E-05
HMGB1	LGG	DNMT3A	-0.077039308	0.08040315
LGALS9	LGG	DNMT3A	0.228189942	1.60E-07
PD-L2	LGG	DNMT3A	0.357249711	5.60E-17
CD155	LGG	DNMT3A	0.230743991	1.16E-07
CD112	LGG	DNMT3A	0.148046531	7.42E-04
SEMA4A	LGG	DNMT3A	-0.323686309	4.74E-14
VEGFA	LGG	DNMT3A	0.248591633	1.04E-08
CTLA4	LGG	DNMT3B	0.002641467	0.95226938
TIM3	LGG	DNMT3B	-0.113662457	0.009765274
LAG3	LGG	DNMT3B	0.232352754	9.37E-08
NRP1	LGG	DNMT3B	0.206437002	2.26E-06
PD-1	LGG	DNMT3B	0.036049185	0.413837133
TIGIT	LGG	DNMT3B	-0.087046347	0.048124199
VISTA	LGG	DNMT3B	-0.365610353	9.17E-18
PD-L1	LGG	DNMT3B	-0.110461693	0.012045458
CD80	LGG	DNMT3B	0.085524347	0.052187144
CD86	LGG	DNMT3B	-0.183072267	2.87E-05
FGL1	LGG	DNMT3B	-0.086754771	0.048881353
HMGB1	LGG	DNMT3B	0.323293786	5.11E-14
LGALS9	LGG	DNMT3B	-0.061106863	0.165743784
PD-L2	LGG	DNMT3B	-0.105573528	0.016437161
CD155	LGG	DNMT3B	0.143015329	0.001123724
CD112	LGG	DNMT3B	-0.016744574	0.70434055
SEMA4A	LGG	DNMT3B	-0.284472443	4.62E-11
VEGFA	LGG	DNMT3B	0.323774305	4.66E-14
CTLA4	LGG	DNMT3L	0.125227973	0.004386285
TIM3	LGG	DNMT3L	0.089922212	0.041168972
LAG3	LGG	DNMT3L	0.095578724	0.029943439
NRP1	LGG	DNMT3L	0.097452544	0.026856392
PD-1	LGG	DNMT3L	0.124307202	0.004686258
TIGIT	LGG	DNMT3L	0.031342336	0.477450598
VISTA	LGG	DNMT3L	0.027706374	0.530028798
PD-L1	LGG	DNMT3L	0.076179395	0.083848597
CD80	LGG	DNMT3L	0.124937434	0.004479009
CD86	LGG	DNMT3L	0.07808661	0.076362724
FGL1	LGG	DNMT3L	0.063765242	0.148057379
HMGB1	LGG	DNMT3L	0.049088649	0.265688418
LGALS9	LGG	DNMT3L	0.095328142	0.030378475
PD-L2	LGG	DNMT3L	0.138737687	0.001582234
CD155	LGG	DNMT3L	0.104895612	0.0171456
CD112	LGG	DNMT3L	0.187622471	1.79E-05
SEMA4A	LGG	DNMT3L	-0.016295585	0.711910572
VEGFA	LGG	DNMT3L	0.064204519	0.145278682
CTLA4	LIHC	DNMT1	0.235289006	4.62E-06
TIM3	LIHC	DNMT1	0.256645068	5.42E-07
LAG3	LIHC	DNMT1	0.18340074	3.84E-04
NRP1	LIHC	DNMT1	0.135099697	0.009177304
PD-1	LIHC	DNMT1	0.291929338	1.01E-08
TIGIT	LIHC	DNMT1	0.257017867	5.21E-07
VISTA	LIHC	DNMT1	0.084616932	0.10368255
PD-L1	LIHC	DNMT1	0.314143652	6.10E-10
CD80	LIHC	DNMT1	0.345813964	7.34E-12
CD86	LIHC	DNMT1	0.24467865	1.85E-06
FGL1	LIHC	DNMT1	-0.194977704	1.57E-04
HMGB1	LIHC	DNMT1	0.126902765	0.01444638
LGALS9	LIHC	DNMT1	0.168503172	0.001122107
PD-L2	LIHC	DNMT1	0.147929533	0.004297793
CD155	LIHC	DNMT1	-0.118208686	0.022776306
CD112	LIHC	DNMT1	0.067104561	0.197183487
SEMA4A	LIHC	DNMT1	0.331120125	6.08E-11
VEGFA	LIHC	DNMT1	0.313036986	7.06E-10
CTLA4	LIHC	DNMT3A	0.190596012	2.22E-04
TIM3	LIHC	DNMT3A	0.036967058	0.477781202
LAG3	LIHC	DNMT3A	0.114351538	0.027639709
NRP1	LIHC	DNMT3A	0.148351192	0.004187705
PD-1	LIHC	DNMT3A	0.211319375	4.08E-05
TIGIT	LIHC	DNMT3A	0.115064245	0.026679135
VISTA	LIHC	DNMT3A	0.008854817	0.865023021
PD-L1	LIHC	DNMT3A	-0.165555945	0.001373403
CD80	LIHC	DNMT3A	0.106885395	0.039618084
CD86	LIHC	DNMT3A	0.079075208	0.128426079
FGL1	LIHC	DNMT3A	-0.177817622	5.80E-04
HMGB1	LIHC	DNMT3A	0.048687008	0.349701649
LGALS9	LIHC	DNMT3A	0.115837485	0.02566959
PD-L2	LIHC	DNMT3A	-0.130359888	0.011965216
CD155	LIHC	DNMT3A	-0.083265839	0.109336432
CD112	LIHC	DNMT3A	0.192652601	1.89E-04
SEMA4A	LIHC	DNMT3A	0.298732921	4.38E-09
VEGFA	LIHC	DNMT3A	0.104492606	0.044284571
CTLA4	LIHC	DNMT3B	0.084622235	0.103660824
TIM3	LIHC	DNMT3B	-0.00766606	0.88300366
LAG3	LIHC	DNMT3B	0.072142018	0.165541886
NRP1	LIHC	DNMT3B	0.084355859	0.104756633
PD-1	LIHC	DNMT3B	0.111766216	0.031377488
TIGIT	LIHC	DNMT3B	0.057048272	0.273073478
VISTA	LIHC	DNMT3B	-0.11751613	0.023590646
PD-L1	LIHC	DNMT3B	-0.036127748	0.48784034
CD80	LIHC	DNMT3B	0.112714944	0.029958508
CD86	LIHC	DNMT3B	-0.005952024	0.9090331
FGL1	LIHC	DNMT3B	-0.3707893	1.55E-13
HMGB1	LIHC	DNMT3B	0.14878481	0.004077156
LGALS9	LIHC	DNMT3B	-0.046276245	0.374104221
PD-L2	LIHC	DNMT3B	-0.13213218	0.010845536
CD155	LIHC	DNMT3B	-0.150617253	0.003638536
CD112	LIHC	DNMT3B	0.004030364	0.93833028
SEMA4A	LIHC	DNMT3B	0.233437657	5.52E-06
VEGFA	LIHC	DNMT3B	0.317891516	3.71E-10
CTLA4	LIHC	DNMT3L	-0.219632389	1.97E-05
TIM3	LIHC	DNMT3L	-0.241848927	2.44E-06
LAG3	LIHC	DNMT3L	0.023880598	0.646603305
NRP1	LIHC	DNMT3L	-0.236407511	4.15E-06
PD-1	LIHC	DNMT3L	-0.200683457	9.94E-05
TIGIT	LIHC	DNMT3L	-0.154845539	0.002784953
VISTA	LIHC	DNMT3L	-0.186571738	3.02E-04
PD-L1	LIHC	DNMT3L	-0.046444982	0.372362812
CD80	LIHC	DNMT3L	-0.236840801	3.98E-06
CD86	LIHC	DNMT3L	-0.18326228	3.88E-04
FGL1	LIHC	DNMT3L	0.074774659	0.150600267
HMGB1	LIHC	DNMT3L	0.148967579	0.004031356
LGALS9	LIHC	DNMT3L	-0.323035716	1.86E-10
PD-L2	LIHC	DNMT3L	-0.045088233	0.386506309
CD155	LIHC	DNMT3L	0.1821246	4.22E-04
CD112	LIHC	DNMT3L	-0.166421888	0.001294671
SEMA4A	LIHC	DNMT3L	-0.213414408	3.40E-05
VEGFA	LIHC	DNMT3L	-0.055842598	0.283355441
CTLA4	LUAD	DNMT1	0.163354175	1.97E-04
TIM3	LUAD	DNMT1	0.104628686	0.017541563
LAG3	LUAD	DNMT1	0.342811612	1.20E-15
NRP1	LUAD	DNMT1	0.085581333	0.052259185
PD-1	LUAD	DNMT1	0.248476285	1.10E-08
TIGIT	LUAD	DNMT1	0.203799216	3.12E-06
VISTA	LUAD	DNMT1	-0.005258344	0.90524234
PD-L1	LUAD	DNMT1	0.325219317	3.76E-14
CD80	LUAD	DNMT1	0.137583645	0.001750575
CD86	LUAD	DNMT1	0.142346351	0.001199447
FGL1	LUAD	DNMT1	-0.016286666	0.712329262
HMGB1	LUAD	DNMT1	-0.208080517	1.91E-06
LGALS9	LUAD	DNMT1	-0.012121342	0.783762882
PD-L2	LUAD	DNMT1	0.181580048	3.40E-05
CD155	LUAD	DNMT1	0.242733416	2.42E-08
CD112	LUAD	DNMT1	0.081555576	0.064403682
SEMA4A	LUAD	DNMT1	-0.191332976	1.23E-05
VEGFA	LUAD	DNMT1	0.13703671	0.001826903
CTLA4	LUAD	DNMT3A	-0.125871424	0.0042241
TIM3	LUAD	DNMT3A	-0.368516228	5.20E-18
LAG3	LUAD	DNMT3A	-8.75E-04	0.984196553
NRP1	LUAD	DNMT3A	-0.191947331	1.15E-05
PD-1	LUAD	DNMT3A	-0.056673159	0.199132971
TIGIT	LUAD	DNMT3A	-0.12048276	0.006190366
VISTA	LUAD	DNMT3A	-0.385767393	1.02E-19
PD-L1	LUAD	DNMT3A	-0.192228408	1.12E-05
CD80	LUAD	DNMT3A	-0.334226407	6.62E-15
CD86	LUAD	DNMT3A	-0.339662388	2.26E-15
FGL1	LUAD	DNMT3A	0.328818146	1.89E-14
HMGB1	LUAD	DNMT3A	-0.024380566	0.58093415
LGALS9	LUAD	DNMT3A	-0.344058636	9.31E-16
PD-L2	LUAD	DNMT3A	-0.287219391	3.08E-11
CD155	LUAD	DNMT3A	0.239825922	3.59E-08
CD112	LUAD	DNMT3A	0.187578017	1.83E-05
SEMA4A	LUAD	DNMT3A	-0.092115332	0.036636231
VEGFA	LUAD	DNMT3A	0.183837521	2.70E-05
CTLA4	LUAD	DNMT3B	0.012700818	0.773699896
TIM3	LUAD	DNMT3B	-0.169909801	1.07E-04
LAG3	LUAD	DNMT3B	0.198598896	5.59E-06
NRP1	LUAD	DNMT3B	-0.187232314	1.90E-05
PD-1	LUAD	DNMT3B	0.088125123	0.045618292
TIGIT	LUAD	DNMT3B	0.02046391	0.643134942
VISTA	LUAD	DNMT3B	-0.210890745	1.37E-06
PD-L1	LUAD	DNMT3B	-0.004854343	0.912492225
CD80	LUAD	DNMT3B	-0.174799782	6.66E-05
CD86	LUAD	DNMT3B	-0.155428461	0.000399825
FGL1	LUAD	DNMT3B	0.17608186	5.88E-05
HMGB1	LUAD	DNMT3B	-0.012774825	0.772417413
LGALS9	LUAD	DNMT3B	-0.255241147	4.21E-09
PD-L2	LUAD	DNMT3B	-0.052841991	0.23126828
CD155	LUAD	DNMT3B	0.290803613	1.70E-11
CD112	LUAD	DNMT3B	0.15310295	4.89E-04
SEMA4A	LUAD	DNMT3B	-0.165210612	1.66E-04
VEGFA	LUAD	DNMT3B	0.169026462	1.16E-04
CTLA4	LUAD	DNMT3L	-0.062227902	0.158506835
TIM3	LUAD	DNMT3L	-0.115534597	0.008682228
LAG3	LUAD	DNMT3L	0.012421574	0.778544535
NRP1	LUAD	DNMT3L	-0.001768874	0.968057546
PD-1	LUAD	DNMT3L	-0.022672745	0.607711966
TIGIT	LUAD	DNMT3L	-0.091821049	0.037243007
VISTA	LUAD	DNMT3L	-0.095015613	0.031092457
PD-L1	LUAD	DNMT3L	-0.096358817	0.028778598
CD80	LUAD	DNMT3L	-0.089896055	0.041426146
CD86	LUAD	DNMT3L	-0.09306397	0.034737107
FGL1	LUAD	DNMT3L	0.131850958	0.002717556
HMGB1	LUAD	DNMT3L	-0.055791318	0.20622477
LGALS9	LUAD	DNMT3L	-0.174784289	6.67E-05
PD-L2	LUAD	DNMT3L	-0.101347793	0.021432118
CD155	LUAD	DNMT3L	0.005328299	0.903987754
CD112	LUAD	DNMT3L	-0.084177649	0.056256621
SEMA4A	LUAD	DNMT3L	0.013638584	0.757495724
VEGFA	LUAD	DNMT3L	0.015993138	0.71728978
CTLA4	LUSC	DNMT1	0.055902976	0.211617752
TIM3	LUSC	DNMT1	-0.12913323	0.003787911
LAG3	LUSC	DNMT1	0.153539452	5.64E-04
NRP1	LUSC	DNMT1	-0.135809477	0.002316303
PD-1	LUSC	DNMT1	0.118441198	0.007959151
TIGIT	LUSC	DNMT1	0.131683832	0.003147124
VISTA	LUSC	DNMT1	-0.141009626	0.0015553
PD-L1	LUSC	DNMT1	0.106651347	0.016938875
CD80	LUSC	DNMT1	-0.019288681	0.666685978
CD86	LUSC	DNMT1	-0.138495561	0.001888728
FGL1	LUSC	DNMT1	-0.169745317	1.35E-04
HMGB1	LUSC	DNMT1	-0.060776997	0.174390367
LGALS9	LUSC	DNMT1	0.113698393	0.010870915
PD-L2	LUSC	DNMT1	-0.009850437	0.82592005
CD155	LUSC	DNMT1	-0.002642988	0.952943824
CD112	LUSC	DNMT1	-0.038026806	0.395694208
SEMA4A	LUSC	DNMT1	0.109886195	0.013858954
VEGFA	LUSC	DNMT1	0.069577755	0.119861258
CTLA4	LUSC	DNMT3A	-0.099076445	0.026585523
TIM3	LUSC	DNMT3A	-0.272439544	5.63E-10
LAG3	LUSC	DNMT3A	-0.001396521	0.975125752
NRP1	LUSC	DNMT3A	-0.249987729	1.41E-08
PD-1	LUSC	DNMT3A	-0.006017209	0.89312727
TIGIT	LUSC	DNMT3A	-0.008780137	0.844579676
VISTA	LUSC	DNMT3A	-0.29542621	1.51E-11
PD-L1	LUSC	DNMT3A	-0.209030734	2.37E-06
CD80	LUSC	DNMT3A	-0.205915232	3.36E-06
CD86	LUSC	DNMT3A	-0.294965909	1.63E-11
FGL1	LUSC	DNMT3A	-0.093584291	0.036254179
HMGB1	LUSC	DNMT3A	0.022878313	0.609439506
LGALS9	LUSC	DNMT3A	0.008464449	0.850100531
PD-L2	LUSC	DNMT3A	-0.241087097	4.67E-08
CD155	LUSC	DNMT3A	-0.0454782	0.309666105
CD112	LUSC	DNMT3A	0.042948172	0.337381624
SEMA4A	LUSC	DNMT3A	0.155053711	4.96E-04
VEGFA	LUSC	DNMT3A	0.156276931	4.47E-04
CTLA4	LUSC	DNMT3B	-0.158618758	3.65E-04
TIM3	LUSC	DNMT3B	-0.307963426	1.82E-12
LAG3	LUSC	DNMT3B	-0.08084827	0.070595653
NRP1	LUSC	DNMT3B	-0.211969483	1.69E-06
PD-1	LUSC	DNMT3B	-0.138223574	0.001928475
TIGIT	LUSC	DNMT3B	-0.171464264	1.15E-04
VISTA	LUSC	DNMT3B	-0.305513964	2.77E-12
PD-L1	LUSC	DNMT3B	-0.190882084	1.70E-05
CD80	LUSC	DNMT3B	-0.242767464	3.74E-08
CD86	LUSC	DNMT3B	-0.325375054	8.09E-14
FGL1	LUSC	DNMT3B	-0.093750417	0.035922919
HMGB1	LUSC	DNMT3B	0.117999097	0.008197573
LGALS9	LUSC	DNMT3B	-0.295523859	1.48E-11
PD-L2	LUSC	DNMT3B	-0.251202328	1.20E-08
CD155	LUSC	DNMT3B	0.067990562	0.128563148
CD112	LUSC	DNMT3B	-0.088034432	0.04890944
SEMA4A	LUSC	DNMT3B	-0.091041246	0.041658012
VEGFA	LUSC	DNMT3B	0.005885047	0.895461042
CTLA4	LUSC	DNMT3L	0.199108556	7.10E-06
TIM3	LUSC	DNMT3L	0.114654786	0.010217334
LAG3	LUSC	DNMT3L	0.236430189	8.56E-08
NRP1	LUSC	DNMT3L	-0.012324328	0.783180109
PD-1	LUSC	DNMT3L	0.179293634	5.44E-05
TIGIT	LUSC	DNMT3L	0.215538133	1.12E-06
VISTA	LUSC	DNMT3L	0.073963186	0.098198553
PD-L1	LUSC	DNMT3L	0.037912105	0.397121919
CD80	LUSC	DNMT3L	0.195349174	1.06E-05
CD86	LUSC	DNMT3L	0.140746851	0.001587431
FGL1	LUSC	DNMT3L	0.093112213	0.03720972
HMGB1	LUSC	DNMT3L	0.108027511	0.01556213
LGALS9	LUSC	DNMT3L	0.260508054	3.24E-09
PD-L2	LUSC	DNMT3L	0.132559103	0.002951043
CD155	LUSC	DNMT3L	-0.12741315	0.004284496
CD112	LUSC	DNMT3L	0.042527434	0.342140255
SEMA4A	LUSC	DNMT3L	0.014760692	0.741716063
VEGFA	LUSC	DNMT3L	0.002855828	0.949159311
CTLA4	MESO	DNMT1	0.117098823	0.280076003
TIM3	MESO	DNMT1	0.059606176	0.583406288
LAG3	MESO	DNMT1	-0.072386836	0.505226569
NRP1	MESO	DNMT1	0.633124623	4.71E-11
PD-1	MESO	DNMT1	0.076160437	0.483226971
TIGIT	MESO	DNMT1	0.215916514	0.044583239
VISTA	MESO	DNMT1	-0.606674997	4.72E-10
PD-L1	MESO	DNMT1	0.320061326	0.00251048
CD80	MESO	DNMT1	0.2661117	0.012726909
CD86	MESO	DNMT1	0.101817851	0.348039263
FGL1	MESO	DNMT1	0.066038639	0.543371736
HMGB1	MESO	DNMT1	0.090493833	0.404521045
LGALS9	MESO	DNMT1	0.039493457	0.716467298
PD-L2	MESO	DNMT1	0.305610793	0.003995381
CD155	MESO	DNMT1	0.118510616	0.274278161
CD112	MESO	DNMT1	-0.158948907	0.141426551
SEMA4A	MESO	DNMT1	0.093367756	0.389700064
VEGFA	MESO	DNMT1	0.032131428	0.767655106
CTLA4	MESO	DNMT3A	0.004171455	0.969411704
TIM3	MESO	DNMT3A	-0.242932652	0.023376187
LAG3	MESO	DNMT3A	0.126454867	0.243159977
NRP1	MESO	DNMT3A	0.276604511	0.009500731
PD-1	MESO	DNMT3A	0.114232055	0.292099061
TIGIT	MESO	DNMT3A	0.017236352	0.87409717
VISTA	MESO	DNMT3A	-0.315332146	0.00293011
PD-L1	MESO	DNMT3A	0.01609934	0.882340969
CD80	MESO	DNMT3A	0.027867573	0.797779733
CD86	MESO	DNMT3A	-0.192367475	0.074254136
FGL1	MESO	DNMT3A	0.028941567	0.790162014
HMGB1	MESO	DNMT3A	0.261850394	0.014287144
LGALS9	MESO	DNMT3A	-0.067179308	0.536415279
PD-L2	MESO	DNMT3A	-0.116427927	0.282859649
CD155	MESO	DNMT3A	-0.16082314	0.136733306
CD112	MESO	DNMT3A	0.118809471	0.273061248
SEMA4A	MESO	DNMT3A	-0.02200172	0.839702034
VEGFA	MESO	DNMT3A	0.108074755	0.319057699
CTLA4	MESO	DNMT3B	-0.109687243	0.311847862
TIM3	MESO	DNMT3B	-0.099516125	0.359101634
LAG3	MESO	DNMT3B	-0.266591845	0.012560759
NRP1	MESO	DNMT3B	0.453781624	1.01E-05
PD-1	MESO	DNMT3B	0.02475262	0.819978538
TIGIT	MESO	DNMT3B	-0.046891994	0.666257046
VISTA	MESO	DNMT3B	-0.529272675	1.36E-07
PD-L1	MESO	DNMT3B	0.020056623	0.853708738
CD80	MESO	DNMT3B	-0.043877628	0.686552302
CD86	MESO	DNMT3B	-0.134796217	0.213205142
FGL1	MESO	DNMT3B	-0.002149227	0.984237439
HMGB1	MESO	DNMT3B	0.170821906	0.11366636
LGALS9	MESO	DNMT3B	-0.127034034	0.240990786
PD-L2	MESO	DNMT3B	0.036322931	0.73837373
CD155	MESO	DNMT3B	0.013430574	0.901738334
CD112	MESO	DNMT3B	-0.052224408	0.63094344
SEMA4A	MESO	DNMT3B	-0.133422553	0.2179492
VEGFA	MESO	DNMT3B	0.167565265	0.120822765
CTLA4	MESO	DNMT3L	-0.16849479	0.118745729
TIM3	MESO	DNMT3L	0.046901981	0.66619019
LAG3	MESO	DNMT3L	-0.08358596	0.441472054
NRP1	MESO	DNMT3L	-0.29206335	0.006052845
PD-1	MESO	DNMT3L	-0.028225991	0.795235374
TIGIT	MESO	DNMT3L	-0.059112069	0.586536514
VISTA	MESO	DNMT3L	0.208152619	0.053028995
PD-L1	MESO	DNMT3L	-0.137168505	0.205185528
CD80	MESO	DNMT3L	-0.090761518	0.403126757
CD86	MESO	DNMT3L	0.008499498	0.937722428
FGL1	MESO	DNMT3L	0.006161492	0.954832084
HMGB1	MESO	DNMT3L	-0.213331797	0.047261624
LGALS9	MESO	DNMT3L	-0.089202236	0.411288298
PD-L2	MESO	DNMT3L	-0.18837632	0.080581219
CD155	MESO	DNMT3L	0.010847338	0.920569204
CD112	MESO	DNMT3L	0.101715163	0.348528211
SEMA4A	MESO	DNMT3L	-0.065957556	0.543867901
VEGFA	MESO	DNMT3L	0.190894833	0.076540579
CTLA4	OV	DNMT1	-0.067933713	0.236846107
TIM3	OV	DNMT1	-0.143880618	0.011884636
LAG3	OV	DNMT1	0.06662092	0.246050395
NRP1	OV	DNMT1	0.034574838	0.547490969
PD-1	OV	DNMT1	-0.010084147	0.86077054
TIGIT	OV	DNMT1	-0.04848035	0.398841201
VISTA	OV	DNMT1	-0.207251254	2.68E-04
PD-L1	OV	DNMT1	0.086710968	0.130795815
CD80	OV	DNMT1	-0.048540427	0.398256395
CD86	OV	DNMT1	-0.144352321	0.011606564
FGL1	OV	DNMT1	NA	NA
HMGB1	OV	DNMT1	0.002612374	0.963759871
LGALS9	OV	DNMT1	-0.002007431	0.972148034
PD-L2	OV	DNMT1	-0.103509471	0.071052117
CD155	OV	DNMT1	0.105889125	0.06476508
CD112	OV	DNMT1	0.014542736	0.800308022
SEMA4A	OV	DNMT1	-0.06327059	0.270661613
VEGFA	OV	DNMT1	0.103091876	0.072205144
CTLA4	OV	DNMT3A	-0.225197614	7.25E-05
TIM3	OV	DNMT3A	-0.400944093	3.31E-13
LAG3	OV	DNMT3A	-0.120390675	0.035592804
NRP1	OV	DNMT3A	-0.104465275	0.068469512
PD-1	OV	DNMT3A	-0.20502784	3.13E-04
TIGIT	OV	DNMT3A	-0.206756184	2.78E-04
VISTA	OV	DNMT3A	-0.50431849	4.41E-21
PD-L1	OV	DNMT3A	-0.168476263	0.003163832
CD80	OV	DNMT3A	-0.220963952	9.97E-05
CD86	OV	DNMT3A	-0.356335867	1.46E-10
FGL1	OV	DNMT3A	NA	NA
HMGB1	OV	DNMT3A	0.026937381	0.639359517
LGALS9	OV	DNMT3A	-0.392050292	1.20E-12
PD-L2	OV	DNMT3A	-0.295362057	1.48E-07
CD155	OV	DNMT3A	0.005887454	0.918440248
CD112	OV	DNMT3A	0.038948399	0.497981756
SEMA4A	OV	DNMT3A	-0.169466369	0.002988154
VEGFA	OV	DNMT3A	-0.013263351	0.817552925
CTLA4	OV	DNMT3B	0.01357431	0.813353059
TIM3	OV	DNMT3B	-0.094460087	0.099643507
LAG3	OV	DNMT3B	0.093474139	0.103244929
NRP1	OV	DNMT3B	-0.060420973	0.29287507
PD-1	OV	DNMT3B	-0.008348723	0.88454663
TIGIT	OV	DNMT3B	0.052091785	0.364605608
VISTA	OV	DNMT3B	-0.325377892	5.95E-09
PD-L1	OV	DNMT3B	0.077806502	0.17531944
CD80	OV	DNMT3B	0.04565957	0.426875116
CD86	OV	DNMT3B	-0.085911102	0.134398168
FGL1	OV	DNMT3B	NA	NA
HMGB1	OV	DNMT3B	0.153955194	0.007065317
LGALS9	OV	DNMT3B	-0.076795642	0.181011419
PD-L2	OV	DNMT3B	0.006534269	0.909516253
CD155	OV	DNMT3B	0.19272677	7.15E-04
CD112	OV	DNMT3B	0.115771539	0.043346134
SEMA4A	OV	DNMT3B	0.084119374	0.142744114
VEGFA	OV	DNMT3B	0.087406548	0.127724116
CTLA4	OV	DNMT3L	-0.031885762	0.579089317
TIM3	OV	DNMT3L	-0.085596834	0.135834244
LAG3	OV	DNMT3L	-0.07712732	0.179128943
NRP1	OV	DNMT3L	0.021584058	0.70732931
PD-1	OV	DNMT3L	-0.039762447	0.489035574
TIGIT	OV	DNMT3L	-0.021404037	0.709659666
VISTA	OV	DNMT3L	-3.22E-04	0.995527641
PD-L1	OV	DNMT3L	-0.075581125	0.188029307
CD80	OV	DNMT3L	-0.052928001	0.356946963
CD86	OV	DNMT3L	-0.054153299	0.345908478
FGL1	OV	DNMT3L	NA	NA
HMGB1	OV	DNMT3L	0.071956473	0.210158124
LGALS9	OV	DNMT3L	-0.074018627	0.197349107
PD-L2	OV	DNMT3L	-0.056858721	0.322311773
CD155	OV	DNMT3L	-0.037110819	0.518490621
CD112	OV	DNMT3L	0.079337567	0.16695292
SEMA4A	OV	DNMT3L	0.085867212	0.134598026
VEGFA	OV	DNMT3L	0.040801095	0.477747341
CTLA4	PAAD	DNMT1	0.269364687	2.77E-04
TIM3	PAAD	DNMT1	0.172864118	0.021030015
LAG3	PAAD	DNMT1	0.276981833	1.82E-04
NRP1	PAAD	DNMT1	0.15739529	0.035885992
PD-1	PAAD	DNMT1	0.247249197	8.77E-04
TIGIT	PAAD	DNMT1	0.322127284	1.16E-05
VISTA	PAAD	DNMT1	0.044149997	0.558433441
PD-L1	PAAD	DNMT1	0.416191689	7.57E-09
CD80	PAAD	DNMT1	0.340130221	3.40E-06
CD86	PAAD	DNMT1	0.229868079	0.002024212
FGL1	PAAD	DNMT1	-0.18807537	0.011935811
HMGB1	PAAD	DNMT1	0.055783222	0.459558671
LGALS9	PAAD	DNMT1	-0.024174264	0.74874134
PD-L2	PAAD	DNMT1	0.285189613	1.14E-04
CD155	PAAD	DNMT1	0.025966557	0.730805401
CD112	PAAD	DNMT1	-0.157689348	0.035536927
SEMA4A	PAAD	DNMT1	0.099645153	0.185715015
VEGFA	PAAD	DNMT1	0.064739728	0.390587974
CTLA4	PAAD	DNMT3A	0.238287919	0.001359918
TIM3	PAAD	DNMT3A	0.130832818	0.081732684
LAG3	PAAD	DNMT3A	0.032315086	0.668497202
NRP1	PAAD	DNMT3A	0.062413229	0.407876078
PD-1	PAAD	DNMT3A	0.175515275	0.019109446
TIGIT	PAAD	DNMT3A	0.214591936	0.004022021
VISTA	PAAD	DNMT3A	-0.07820856	0.299423067
PD-L1	PAAD	DNMT3A	0.073627443	0.328708604
CD80	PAAD	DNMT3A	0.155972276	0.037616421
CD86	PAAD	DNMT3A	0.135709289	0.070887588
FGL1	PAAD	DNMT3A	-0.023144896	0.75910447
HMGB1	PAAD	DNMT3A	0.208339585	0.00525936
LGALS9	PAAD	DNMT3A	0.196011505	0.008736875
PD-L2	PAAD	DNMT3A	0.143673882	0.05571192
CD155	PAAD	DNMT3A	-0.072347072	0.337212117
CD112	PAAD	DNMT3A	0.05493173	0.466449876
SEMA4A	PAAD	DNMT3A	0.266612367	3.22E-04
VEGFA	PAAD	DNMT3A	-0.018162843	0.809837885
CTLA4	PAAD	DNMT3B	-0.11302776	0.133052638
TIM3	PAAD	DNMT3B	-0.061736153	0.412991074
LAG3	PAAD	DNMT3B	-0.059286832	0.431806511
NRP1	PAAD	DNMT3B	0.09680496	0.198631141
PD-1	PAAD	DNMT3B	-0.132392149	0.078128419
TIGIT	PAAD	DNMT3B	-0.138186655	0.065843727
VISTA	PAAD	DNMT3B	-0.291872679	7.72E-05
PD-L1	PAAD	DNMT3B	0.02878548	0.702891948
CD80	PAAD	DNMT3B	-0.012696705	0.866419243
CD86	PAAD	DNMT3B	-0.081717156	0.278197923
FGL1	PAAD	DNMT3B	0.264691687	3.56E-04
HMGB1	PAAD	DNMT3B	0.034152581	0.650855422
LGALS9	PAAD	DNMT3B	-0.114830448	0.126937912
PD-L2	PAAD	DNMT3B	-0.021440137	0.776360966
CD155	PAAD	DNMT3B	0.096948726	0.197962092
CD112	PAAD	DNMT3B	0.027287677	0.717676791
SEMA4A	PAAD	DNMT3B	-0.013061925	0.862614143
VEGFA	PAAD	DNMT3B	0.180179346	0.016097968
CTLA4	PAAD	DNMT3L	0.117724243	0.117578509
TIM3	PAAD	DNMT3L	-0.074555153	0.322634165
LAG3	PAAD	DNMT3L	0.072231992	0.337983218
NRP1	PAAD	DNMT3L	-0.172026509	0.021670485
PD-1	PAAD	DNMT3L	0.108600972	0.149025801
TIGIT	PAAD	DNMT3L	0.130971014	0.081407949
VISTA	PAAD	DNMT3L	0.105982602	0.159133733
PD-L1	PAAD	DNMT3L	-0.077952357	0.301013838
CD80	PAAD	DNMT3L	0.01478389	0.844717572
CD86	PAAD	DNMT3L	-0.030417271	0.686910556
FGL1	PAAD	DNMT3L	-0.087375357	0.246154991
HMGB1	PAAD	DNMT3L	0.134091453	0.074347846
LGALS9	PAAD	DNMT3L	6.95E-04	0.992653906
PD-L2	PAAD	DNMT3L	-0.046584215	0.536926354
CD155	PAAD	DNMT3L	-0.080093543	0.287890312
CD112	PAAD	DNMT3L	-0.040820243	0.58850854
SEMA4A	PAAD	DNMT3L	0.040453371	0.591867059
VEGFA	PAAD	DNMT3L	-0.115212833	0.125669185
CTLA4	PCPG	DNMT1	-0.089078779	0.235700382
TIM3	PCPG	DNMT1	-0.079158444	0.292202602
LAG3	PCPG	DNMT1	-0.08238001	0.272942069
NRP1	PCPG	DNMT1	0.110696435	0.140164388
PD-1	PCPG	DNMT1	-0.089930378	0.231234612
TIGIT	PCPG	DNMT1	-0.008971915	0.905118888
VISTA	PCPG	DNMT1	-0.182825271	0.014302242
PD-L1	PCPG	DNMT1	0.328960043	6.92E-06
CD80	PCPG	DNMT1	0.035292893	0.639051868
CD86	PCPG	DNMT1	-0.104533916	0.163744203
FGL1	PCPG	DNMT1	-0.031556804	0.674961909
HMGB1	PCPG	DNMT1	-0.20937023	0.004911188
LGALS9	PCPG	DNMT1	-0.273103395	2.17E-04
PD-L2	PCPG	DNMT1	-0.072183904	0.336933299
CD155	PCPG	DNMT1	0.075937144	0.312345983
CD112	PCPG	DNMT1	-0.246241251	8.91E-04
SEMA4A	PCPG	DNMT1	3.35E-04	0.996444798
VEGFA	PCPG	DNMT1	-0.015262513	0.839307187
CTLA4	PCPG	DNMT3A	0.076765849	0.307079299
TIM3	PCPG	DNMT3A	0.164484928	0.027789211
LAG3	PCPG	DNMT3A	0.17722044	0.017632156
NRP1	PCPG	DNMT3A	0.069055836	0.358342233
PD-1	PCPG	DNMT3A	0.120797105	0.107237149
TIGIT	PCPG	DNMT3A	0.021227812	0.777904516
VISTA	PCPG	DNMT3A	-0.18510777	0.013112487
PD-L1	PCPG	DNMT3A	0.218503837	0.003298117
CD80	PCPG	DNMT3A	0.135225068	0.071104065
CD86	PCPG	DNMT3A	0.150893569	0.043775473
FGL1	PCPG	DNMT3A	-0.042427601	0.57280868
HMGB1	PCPG	DNMT3A	-0.099804561	0.183761999
LGALS9	PCPG	DNMT3A	-0.071698639	0.340199982
PD-L2	PCPG	DNMT3A	-0.033253963	0.658552141
CD155	PCPG	DNMT3A	-7.95E-04	0.991571432
CD112	PCPG	DNMT3A	-0.167238436	0.025246821
SEMA4A	PCPG	DNMT3A	0.147297208	0.049109231
VEGFA	PCPG	DNMT3A	-0.056790677	0.450192522
CTLA4	PCPG	DNMT3B	-0.176480311	0.018118711
TIM3	PCPG	DNMT3B	-0.211217509	0.004536987
LAG3	PCPG	DNMT3B	0.105394301	0.160284704
NRP1	PCPG	DNMT3B	-0.00722456	0.923534783
PD-1	PCPG	DNMT3B	-0.198404814	0.007758572
TIGIT	PCPG	DNMT3B	-0.203095341	0.006397685
VISTA	PCPG	DNMT3B	-0.311636173	2.17E-05
PD-L1	PCPG	DNMT3B	-0.106460142	0.156075419
CD80	PCPG	DNMT3B	-0.251468233	6.85E-04
CD86	PCPG	DNMT3B	-0.185577108	0.012878894
FGL1	PCPG	DNMT3B	-0.230577791	0.001901115
HMGB1	PCPG	DNMT3B	0.208580232	0.005079497
LGALS9	PCPG	DNMT3B	-0.145796323	0.051489838
PD-L2	PCPG	DNMT3B	-0.21134717	0.00451171
CD155	PCPG	DNMT3B	-0.183559744	0.013909488
CD112	PCPG	DNMT3B	-0.228032765	0.002140241
SEMA4A	PCPG	DNMT3B	0.215434911	0.003776908
VEGFA	PCPG	DNMT3B	-0.166726601	0.025703713
CTLA4	PCPG	DNMT3L	-0.02398633	0.749944287
TIM3	PCPG	DNMT3L	0.052942201	0.481526275
LAG3	PCPG	DNMT3L	-0.058031435	0.44034017
NRP1	PCPG	DNMT3L	0.172514468	0.02092929
PD-1	PCPG	DNMT3L	0.019870624	0.79176882
TIGIT	PCPG	DNMT3L	-0.059241017	0.430854519
VISTA	PCPG	DNMT3L	0.130263988	0.082207842
PD-L1	PCPG	DNMT3L	-0.212367007	0.004317262
CD80	PCPG	DNMT3L	0.088799134	0.237179951
CD86	PCPG	DNMT3L	0.033769463	0.653599448
FGL1	PCPG	DNMT3L	0.056939977	0.449000479
HMGB1	PCPG	DNMT3L	0.198083284	0.007860652
LGALS9	PCPG	DNMT3L	0.143407242	0.055476279
PD-L2	PCPG	DNMT3L	0.088732295	0.237534547
CD155	PCPG	DNMT3L	-0.098318574	0.190408343
CD112	PCPG	DNMT3L	-0.011248378	0.88120373
SEMA4A	PCPG	DNMT3L	0.041993629	0.576744237
VEGFA	PCPG	DNMT3L	0.287317773	9.63E-05
CTLA4	PRAD	DNMT1	0.141845849	0.001522703
TIM3	PRAD	DNMT1	0.241422488	5.05E-08
LAG3	PRAD	DNMT1	-0.075770477	0.091533799
NRP1	PRAD	DNMT1	0.445059878	1.50E-25
PD-1	PRAD	DNMT1	0.138691422	0.001940954
TIGIT	PRAD	DNMT1	0.257548483	5.69E-09
VISTA	PRAD	DNMT1	-5.89E-04	0.989550546
PD-L1	PRAD	DNMT1	0.343879994	3.05E-15
CD80	PRAD	DNMT1	0.391070894	1.31E-19
CD86	PRAD	DNMT1	0.248034326	2.10E-08
FGL1	PRAD	DNMT1	0.001149419	0.979608249
HMGB1	PRAD	DNMT1	-0.061778033	0.169102252
LGALS9	PRAD	DNMT1	0.105412518	0.01874072
PD-L2	PRAD	DNMT1	0.24132809	5.12E-08
CD155	PRAD	DNMT1	-0.163435206	2.53E-04
CD112	PRAD	DNMT1	-0.265804716	1.75E-09
SEMA4A	PRAD	DNMT1	-0.118885266	0.007975393
VEGFA	PRAD	DNMT1	0.016714466	0.710107584
CTLA4	PRAD	DNMT3A	0.129772301	0.003754817
TIM3	PRAD	DNMT3A	0.00168864	0.97004574
LAG3	PRAD	DNMT3A	-0.053867976	0.230624324
NRP1	PRAD	DNMT3A	0.218345399	8.89E-07
PD-1	PRAD	DNMT3A	0.083216536	0.063777437
TIGIT	PRAD	DNMT3A	0.117531655	0.008723875
VISTA	PRAD	DNMT3A	-0.205474748	3.86E-06
PD-L1	PRAD	DNMT3A	-0.011903309	0.791234741
CD80	PRAD	DNMT3A	0.192329144	1.58E-05
CD86	PRAD	DNMT3A	0.024279244	0.589206731
FGL1	PRAD	DNMT3A	0.125346258	0.005135413
HMGB1	PRAD	DNMT3A	0.142492215	0.001447955
LGALS9	PRAD	DNMT3A	-0.071505903	0.11135298
PD-L2	PRAD	DNMT3A	-0.085736386	0.056124295
CD155	PRAD	DNMT3A	0.103709596	0.020751989
CD112	PRAD	DNMT3A	-0.092666933	0.038912275
SEMA4A	PRAD	DNMT3A	-0.109901578	0.014232122
VEGFA	PRAD	DNMT3A	-0.185085719	3.30E-05
CTLA4	PRAD	DNMT3B	0.161557023	2.99E-04
TIM3	PRAD	DNMT3B	0.166186917	1.98E-04
LAG3	PRAD	DNMT3B	0.123705799	0.005753566
NRP1	PRAD	DNMT3B	0.092335896	0.03961852
PD-1	PRAD	DNMT3B	0.125042983	0.005244973
TIGIT	PRAD	DNMT3B	0.119549006	0.007629768
VISTA	PRAD	DNMT3B	-0.090767758	0.043113146
PD-L1	PRAD	DNMT3B	0.005401889	0.904384415
CD80	PRAD	DNMT3B	0.269958585	9.53E-10
CD86	PRAD	DNMT3B	0.142198074	0.001481542
FGL1	PRAD	DNMT3B	-0.078816835	0.079189192
HMGB1	PRAD	DNMT3B	0.203099337	5.02E-06
LGALS9	PRAD	DNMT3B	0.115794989	0.009775488
PD-L2	PRAD	DNMT3B	0.005199851	0.9079444
CD155	PRAD	DNMT3B	-0.153413851	5.99E-04
CD112	PRAD	DNMT3B	-0.341874553	4.51E-15
SEMA4A	PRAD	DNMT3B	-0.025262946	0.574203952
VEGFA	PRAD	DNMT3B	-0.143148061	0.00137557
CTLA4	PRAD	DNMT3L	0.082765825	0.074899638
TIM3	PRAD	DNMT3L	0.161025604	4.98E-04
LAG3	PRAD	DNMT3L	0.125191724	0.006932518
NRP1	PRAD	DNMT3L	-0.003303582	0.943421956
PD-1	PRAD	DNMT3L	0.026538592	0.568530354
TIGIT	PRAD	DNMT3L	0.073825707	0.112256323
VISTA	PRAD	DNMT3L	0.004736703	0.918949506
PD-L1	PRAD	DNMT3L	-0.001473089	0.974754565
CD80	PRAD	DNMT3L	0.115730298	0.012610989
CD86	PRAD	DNMT3L	0.129621933	0.005167267
FGL1	PRAD	DNMT3L	-0.017627471	0.704901304
HMGB1	PRAD	DNMT3L	0.093029625	0.045192375
LGALS9	PRAD	DNMT3L	0.144675682	0.001781335
PD-L2	PRAD	DNMT3L	0.041670108	0.370482726
CD155	PRAD	DNMT3L	-0.052477009	0.259270182
CD112	PRAD	DNMT3L	-0.042895074	0.356570168
SEMA4A	PRAD	DNMT3L	-0.015066584	0.746174922
VEGFA	PRAD	DNMT3L	-0.046538986	0.317156391
CTLA4	READ	DNMT1	0.133628094	0.092068238
TIM3	READ	DNMT1	0.04377465	0.582571482
LAG3	READ	DNMT1	0.20775335	0.008386084
NRP1	READ	DNMT1	0.086950902	0.274262087
PD-1	READ	DNMT1	0.226513837	0.003973382
TIGIT	READ	DNMT1	0.144305018	0.068673885
VISTA	READ	DNMT1	0.004464617	0.955317181
PD-L1	READ	DNMT1	0.239588316	0.002277871
CD80	READ	DNMT1	0.165942561	0.035982035
CD86	READ	DNMT1	0.032340245	0.684761618
FGL1	READ	DNMT1	0.035708403	0.653950369
HMGB1	READ	DNMT1	-0.133099935	0.093372683
LGALS9	READ	DNMT1	-0.022482396	0.777799189
PD-L2	READ	DNMT1	0.049816932	0.531585386
CD155	READ	DNMT1	0.319066658	3.92E-05
CD112	READ	DNMT1	0.102565943	0.196841687
SEMA4A	READ	DNMT1	0.089892948	0.258290569
VEGFA	READ	DNMT1	0.234582395	0.002828648
CTLA4	READ	DNMT3A	0.03327537	0.676152317
TIM3	READ	DNMT3A	-0.089605611	0.259821683
LAG3	READ	DNMT3A	-0.017169631	0.829382507
NRP1	READ	DNMT3A	0.146297144	0.064897423
PD-1	READ	DNMT3A	0.048430702	0.543081985
TIGIT	READ	DNMT3A	0.028800615	0.717710173
VISTA	READ	DNMT3A	-0.04595924	0.563878373
PD-L1	READ	DNMT3A	-0.02497324	0.753930159
CD80	READ	DNMT3A	-0.109653109	0.167492743
CD86	READ	DNMT3A	-0.091597083	0.249337253
FGL1	READ	DNMT3A	0.05417684	0.496241325
HMGB1	READ	DNMT3A	0.029553375	0.710656958
LGALS9	READ	DNMT3A	-0.011579311	0.884454715
PD-L2	READ	DNMT3A	-0.074258584	0.350701498
CD155	READ	DNMT3A	0.246355656	0.001687799
CD112	READ	DNMT3A	0.208428942	0.008171935
SEMA4A	READ	DNMT3A	0.21457728	0.006435154
VEGFA	READ	DNMT3A	-0.019585853	0.805817922
CTLA4	READ	DNMT3B	0.055510464	0.485683644
TIM3	READ	DNMT3B	0.028799028	0.717725062
LAG3	READ	DNMT3B	-0.043231834	0.587260295
NRP1	READ	DNMT3B	0.063076005	0.42813386
PD-1	READ	DNMT3B	0.014711034	0.85351731
TIGIT	READ	DNMT3B	0.057756918	0.468175211
VISTA	READ	DNMT3B	-0.170246692	0.031371975
PD-L1	READ	DNMT3B	0.041535631	0.602022333
CD80	READ	DNMT3B	0.068916939	0.386526866
CD86	READ	DNMT3B	-0.031221667	0.695113347
FGL1	READ	DNMT3B	-0.035144183	0.659072943
HMGB1	READ	DNMT3B	0.130684419	0.099526733
LGALS9	READ	DNMT3B	-0.276015447	4.11E-04
PD-L2	READ	DNMT3B	-0.061541859	0.439475428
CD155	READ	DNMT3B	0.337149005	1.30E-05
CD112	READ	DNMT3B	-0.153743335	0.052255293
SEMA4A	READ	DNMT3B	0.167883807	0.033836447
VEGFA	READ	DNMT3B	0.158688184	0.0450439
CTLA4	READ	DNMT3L	0.033187785	0.750826479
TIM3	READ	DNMT3L	-0.0055327	0.957792311
LAG3	READ	DNMT3L	-7.64E-04	0.99417238
NRP1	READ	DNMT3L	-0.017991501	0.863347857
PD-1	READ	DNMT3L	0.059573726	0.568428438
TIGIT	READ	DNMT3L	0.019627761	0.851056878
VISTA	READ	DNMT3L	-0.013776623	0.895151664
PD-L1	READ	DNMT3L	0.046217817	0.658243676
CD80	READ	DNMT3L	0.011620479	0.911488667
CD86	READ	DNMT3L	-1.26E-04	0.999038879
FGL1	READ	DNMT3L	-0.006135378	0.953199556
HMGB1	READ	DNMT3L	0.015183696	0.884513436
LGALS9	READ	DNMT3L	-0.171843874	0.097693364
PD-L2	READ	DNMT3L	-0.045100041	0.666010113
CD155	READ	DNMT3L	0.17345266	0.094547302
CD112	READ	DNMT3L	0.009118606	0.930491026
SEMA4A	READ	DNMT3L	-0.082788065	0.427612604
VEGFA	READ	DNMT3L	-0.11424101	0.272911652
CTLA4	SARC	DNMT1	-0.035172676	0.573103277
TIM3	SARC	DNMT1	-0.12862716	0.0385793
LAG3	SARC	DNMT1	-0.082049912	0.188072788
NRP1	SARC	DNMT1	0.005544229	0.929244816
PD-1	SARC	DNMT1	-0.107648964	0.08379223
TIGIT	SARC	DNMT1	0.003808009	0.951368853
VISTA	SARC	DNMT1	-0.206982099	8.04E-04
PD-L1	SARC	DNMT1	0.226628646	2.35E-04
CD80	SARC	DNMT1	0.124940242	0.044550368
CD86	SARC	DNMT1	-0.119288598	0.055195524
FGL1	SARC	DNMT1	-0.103696403	0.09586176
HMGB1	SARC	DNMT1	-0.020764901	0.739437076
LGALS9	SARC	DNMT1	-0.26399428	1.67E-05
PD-L2	SARC	DNMT1	0.035227479	0.572505369
CD155	SARC	DNMT1	0.04753383	0.446230094
CD112	SARC	DNMT1	-0.327386746	6.94E-08
SEMA4A	SARC	DNMT1	-0.163288718	0.008466762
VEGFA	SARC	DNMT1	0.198260737	0.001340492
CTLA4	SARC	DNMT3A	-0.081584404	0.190599173
TIM3	SARC	DNMT3A	-0.362670504	1.81E-09
LAG3	SARC	DNMT3A	-0.065115095	0.296500304
NRP1	SARC	DNMT3A	-0.044846709	0.472381207
PD-1	SARC	DNMT3A	-0.113052868	0.069302777
TIGIT	SARC	DNMT3A	-0.23258694	1.59E-04
VISTA	SARC	DNMT3A	-0.326778473	7.36E-08
PD-L1	SARC	DNMT3A	-0.283804788	3.47E-06
CD80	SARC	DNMT3A	-0.22527023	2.57E-04
CD86	SARC	DNMT3A	-0.357377299	3.21E-09
FGL1	SARC	DNMT3A	0.191099898	0.002007609
HMGB1	SARC	DNMT3A	0.34617742	1.05E-08
LGALS9	SARC	DNMT3A	-0.287286364	2.59E-06
PD-L2	SARC	DNMT3A	-0.494325961	2.30E-17
CD155	SARC	DNMT3A	-0.172012834	0.005509781
CD112	SARC	DNMT3A	-0.012448264	0.841969769
SEMA4A	SARC	DNMT3A	-0.161548449	0.009202725
VEGFA	SARC	DNMT3A	0.004082582	0.947867147
CTLA4	SARC	DNMT3B	-0.018080023	0.772132455
TIM3	SARC	DNMT3B	-0.046054209	0.46052723
LAG3	SARC	DNMT3B	-0.083921477	0.178163277
NRP1	SARC	DNMT3B	0.158196969	0.01078156
PD-1	SARC	DNMT3B	-0.084139099	0.177036577
TIGIT	SARC	DNMT3B	-0.048145649	0.440392505
VISTA	SARC	DNMT3B	-0.31340281	2.61E-07
PD-L1	SARC	DNMT3B	-0.089816058	0.14947858
CD80	SARC	DNMT3B	0.0349907	0.575090784
CD86	SARC	DNMT3B	-0.078352855	0.208824775
FGL1	SARC	DNMT3B	0.077816101	0.211969701
HMGB1	SARC	DNMT3B	0.219115515	3.82E-04
LGALS9	SARC	DNMT3B	-0.163425892	0.00841104
PD-L2	SARC	DNMT3B	-0.143771151	0.020633537
CD155	SARC	DNMT3B	0.103721514	0.095780932
CD112	SARC	DNMT3B	0.00799373	0.898127857
SEMA4A	SARC	DNMT3B	-0.14642924	0.018379627
VEGFA	SARC	DNMT3B	0.194540729	0.001656321
CTLA4	SARC	DNMT3L	0.089438684	0.151203025
TIM3	SARC	DNMT3L	-5.31E-04	0.993219714
LAG3	SARC	DNMT3L	0.123873203	0.046416647
NRP1	SARC	DNMT3L	-0.058539062	0.348067109
PD-1	SARC	DNMT3L	0.194288531	0.00168002
TIGIT	SARC	DNMT3L	0.046871337	0.452600275
VISTA	SARC	DNMT3L	-0.082744005	0.184351591
PD-L1	SARC	DNMT3L	-0.018015996	0.772917346
CD80	SARC	DNMT3L	-0.020450946	0.743237482
CD86	SARC	DNMT3L	-0.030925359	0.620312357
FGL1	SARC	DNMT3L	0.109534447	0.078482188
HMGB1	SARC	DNMT3L	0.086660552	0.164364687
LGALS9	SARC	DNMT3L	0.051913196	0.405418062
PD-L2	SARC	DNMT3L	-0.074206682	0.234003753
CD155	SARC	DNMT3L	-0.013534192	0.828388702
CD112	SARC	DNMT3L	0.125790323	0.04310897
SEMA4A	SARC	DNMT3L	0.059562526	0.339689218
VEGFA	SARC	DNMT3L	0.06604467	0.289643625
CTLA4	SKCM	DNMT1	0.012753019	0.782963795
TIM3	SKCM	DNMT1	0.045109287	0.329662209
LAG3	SKCM	DNMT1	0.024714443	0.593425009
NRP1	SKCM	DNMT1	0.137738204	0.002796959
PD-1	SKCM	DNMT1	-0.003594813	0.938111843
TIGIT	SKCM	DNMT1	-0.026141082	0.572272569
VISTA	SKCM	DNMT1	-0.066472152	0.150633734
PD-L1	SKCM	DNMT1	-0.013562744	0.769560368
CD80	SKCM	DNMT1	0.082211175	0.075295599
CD86	SKCM	DNMT1	0.01878734	0.684877512
FGL1	SKCM	DNMT1	-0.040533924	0.381118815
HMGB1	SKCM	DNMT1	0.159146547	5.41E-04
LGALS9	SKCM	DNMT1	0.029312198	0.52657757
PD-L2	SKCM	DNMT1	-9.31E-04	0.98395246
CD155	SKCM	DNMT1	0.06347117	0.169978323
CD112	SKCM	DNMT1	0.052538844	0.25614462
SEMA4A	SKCM	DNMT1	-0.103136116	0.025512255
VEGFA	SKCM	DNMT1	0.110567889	0.016599417
CTLA4	SKCM	DNMT3A	-0.098115669	0.033645852
TIM3	SKCM	DNMT3A	-0.069660157	0.1319662
LAG3	SKCM	DNMT3A	-0.081583413	0.07755837
NRP1	SKCM	DNMT3A	0.109408232	0.017779157
PD-1	SKCM	DNMT3A	-0.093986619	0.041902583
TIGIT	SKCM	DNMT3A	-0.045639311	0.324005549
VISTA	SKCM	DNMT3A	-0.123503861	0.007411378
PD-L1	SKCM	DNMT3A	-0.088009864	0.056833581
CD80	SKCM	DNMT3A	0.018817199	0.684403569
CD86	SKCM	DNMT3A	-0.027694867	0.549649388
FGL1	SKCM	DNMT3A	0.134867891	0.003429751
HMGB1	SKCM	DNMT3A	0.315148048	2.84E-12
LGALS9	SKCM	DNMT3A	-0.176661497	1.20E-04
PD-L2	SKCM	DNMT3A	-0.055266506	0.232245978
CD155	SKCM	DNMT3A	-0.055817634	0.227615321
CD112	SKCM	DNMT3A	-0.081295188	0.078615615
SEMA4A	SKCM	DNMT3A	-0.153077028	8.81E-04
VEGFA	SKCM	DNMT3A	0.088686544	0.054947637
CTLA4	SKCM	DNMT3B	-0.22725001	6.58E-07
TIM3	SKCM	DNMT3B	-0.150504837	0.001077996
LAG3	SKCM	DNMT3B	-0.044499617	0.336247255
NRP1	SKCM	DNMT3B	-0.092302945	0.04572937
PD-1	SKCM	DNMT3B	-0.092503543	0.045258563
TIGIT	SKCM	DNMT3B	-0.110682192	0.016486932
VISTA	SKCM	DNMT3B	-0.131758068	0.004259676
PD-L1	SKCM	DNMT3B	-0.159982029	5.06E-04
CD80	SKCM	DNMT3B	-0.122288448	0.008020191
CD86	SKCM	DNMT3B	-0.121145056	0.008633271
FGL1	SKCM	DNMT3B	0.147277432	0.001381699
HMGB1	SKCM	DNMT3B	0.29284403	9.97E-11
LGALS9	SKCM	DNMT3B	-0.098755403	0.03249976
PD-L2	SKCM	DNMT3B	-0.139619491	0.002441944
CD155	SKCM	DNMT3B	-0.026479991	0.567300631
CD112	SKCM	DNMT3B	0.114919544	0.012761418
SEMA4A	SKCM	DNMT3B	0.012040441	0.794812633
VEGFA	SKCM	DNMT3B	0.090762148	0.049484542
CTLA4	SKCM	DNMT3L	0.040653837	0.379710485
TIM3	SKCM	DNMT3L	0.005135452	0.911680259
LAG3	SKCM	DNMT3L	0.063941801	0.166827586
NRP1	SKCM	DNMT3L	-0.143660227	0.001814314
PD-1	SKCM	DNMT3L	0.073185393	0.113461029
TIGIT	SKCM	DNMT3L	0.028342171	0.540356017
VISTA	SKCM	DNMT3L	0.058158262	0.208680364
PD-L1	SKCM	DNMT3L	0.031868536	0.491143512
CD80	SKCM	DNMT3L	-0.04093606	0.376408497
CD86	SKCM	DNMT3L	0.004392283	0.924419907
FGL1	SKCM	DNMT3L	-0.01476971	0.749709281
HMGB1	SKCM	DNMT3L	-0.147917031	0.001315889
LGALS9	SKCM	DNMT3L	0.047848937	0.301106593
PD-L2	SKCM	DNMT3L	-0.033778435	0.465527262
CD155	SKCM	DNMT3L	-0.042910287	0.353807132
CD112	SKCM	DNMT3L	0.034616737	0.454521782
SEMA4A	SKCM	DNMT3L	0.107735257	0.019609932
VEGFA	SKCM	DNMT3L	-0.086272619	0.061922371
CTLA4	STAD	DNMT1	0.212232653	1.30E-05
TIM3	STAD	DNMT1	0.090659906	0.065021057
LAG3	STAD	DNMT1	0.208789396	1.80E-05
NRP1	STAD	DNMT1	-0.159832711	0.001085987
PD-1	STAD	DNMT1	0.221117412	5.43E-06
TIGIT	STAD	DNMT1	0.181743153	1.97E-04
VISTA	STAD	DNMT1	-0.230884805	2.00E-06
PD-L1	STAD	DNMT1	0.341978118	7.91E-13
CD80	STAD	DNMT1	0.241519115	6.39E-07
CD86	STAD	DNMT1	0.009095587	0.853435997
FGL1	STAD	DNMT1	-0.10835472	0.035459011
HMGB1	STAD	DNMT1	0.144639082	0.003145199
LGALS9	STAD	DNMT1	0.070937022	0.149145573
PD-L2	STAD	DNMT1	0.117877267	0.016284285
CD155	STAD	DNMT1	0.149528004	0.002257242
CD112	STAD	DNMT1	0.072958892	0.13786712
SEMA4A	STAD	DNMT1	0.033220452	0.499741136
VEGFA	STAD	DNMT1	0.146112468	0.002848911
CTLA4	STAD	DNMT3A	0.052885024	0.282440714
TIM3	STAD	DNMT3A	-0.071676858	0.144939861
LAG3	STAD	DNMT3A	-0.057478383	0.24266238
NRP1	STAD	DNMT3A	0.088276888	0.072427552
PD-1	STAD	DNMT3A	0.050906376	0.300862913
TIGIT	STAD	DNMT3A	-0.026567946	0.589408769
VISTA	STAD	DNMT3A	-0.13969109	0.004356384
PD-L1	STAD	DNMT3A	-0.104347283	0.03357756
CD80	STAD	DNMT3A	-0.034398671	0.484647398
CD86	STAD	DNMT3A	-0.044790671	0.362738128
FGL1	STAD	DNMT3A	0.170773037	8.71E-04
HMGB1	STAD	DNMT3A	0.043177512	0.380297132
LGALS9	STAD	DNMT3A	-0.299578868	4.72E-10
PD-L2	STAD	DNMT3A	-0.008793931	0.858244653
CD155	STAD	DNMT3A	0.201813202	3.45E-05
CD112	STAD	DNMT3A	-0.038327964	0.436138133
SEMA4A	STAD	DNMT3A	0.064865981	0.187227946
VEGFA	STAD	DNMT3A	0.125547038	0.010466918
CTLA4	STAD	DNMT3B	-0.074677156	0.128807269
TIM3	STAD	DNMT3B	-0.311579189	8.56E-11
LAG3	STAD	DNMT3B	-0.172406259	4.19E-04
NRP1	STAD	DNMT3B	-0.233063696	1.59E-06
PD-1	STAD	DNMT3B	-0.188190688	1.15E-04
TIGIT	STAD	DNMT3B	-0.233960245	1.44E-06
VISTA	STAD	DNMT3B	-0.35229494	1.43E-13
PD-L1	STAD	DNMT3B	-0.21686416	8.28E-06
CD80	STAD	DNMT3B	-0.145982686	0.002873951
CD86	STAD	DNMT3B	-0.295716437	8.05E-10
FGL1	STAD	DNMT3B	0.215265161	2.49E-05
HMGB1	STAD	DNMT3B	0.214887015	1.01E-05
LGALS9	STAD	DNMT3B	-0.331596482	4.15E-12
PD-L2	STAD	DNMT3B	-0.299331021	4.89E-10
CD155	STAD	DNMT3B	0.351492231	1.64E-13
CD112	STAD	DNMT3B	0.219713849	6.25E-06
SEMA4A	STAD	DNMT3B	-0.018608167	0.705455457
VEGFA	STAD	DNMT3B	0.286018777	2.97E-09
CTLA4	STAD	DNMT3L	-0.016043828	0.744520604
TIM3	STAD	DNMT3L	-0.15173962	0.001936412
LAG3	STAD	DNMT3L	-0.038261116	0.436939385
NRP1	STAD	DNMT3L	-0.097880395	0.046289023
PD-1	STAD	DNMT3L	-0.041433799	0.399851583
TIGIT	STAD	DNMT3L	-0.069626549	0.156822018
VISTA	STAD	DNMT3L	-0.098119266	0.045756247
PD-L1	STAD	DNMT3L	-0.07829386	0.111249528
CD80	STAD	DNMT3L	-0.010733191	0.827430282
CD86	STAD	DNMT3L	-0.094113301	0.055402687
FGL1	STAD	DNMT3L	0.10372155	0.044151254
HMGB1	STAD	DNMT3L	0.181175961	2.07E-04
LGALS9	STAD	DNMT3L	-0.257275736	1.07E-07
PD-L2	STAD	DNMT3L	-0.111350227	0.023293048
CD155	STAD	DNMT3L	0.183027941	1.78E-04
CD112	STAD	DNMT3L	0.027606959	0.574929045
SEMA4A	STAD	DNMT3L	-0.040311978	0.412744522
VEGFA	STAD	DNMT3L	0.090480447	0.065556245
CTLA4	TGCT	DNMT1	-0.296321305	2.32E-04
TIM3	TGCT	DNMT1	-0.219453225	0.006970897
LAG3	TGCT	DNMT1	-0.184997227	0.02342755
NRP1	TGCT	DNMT1	0.10287708	0.210290048
PD-1	TGCT	DNMT1	-0.26411618	0.001091242
TIGIT	TGCT	DNMT1	-0.188151942	0.021125342
VISTA	TGCT	DNMT1	-0.318205161	7.24E-05
PD-L1	TGCT	DNMT1	-0.084634917	0.303132365
CD80	TGCT	DNMT1	-0.108105021	0.187906572
CD86	TGCT	DNMT1	-0.278661944	5.54E-04
FGL1	TGCT	DNMT1	0.242140531	0.00283252
HMGB1	TGCT	DNMT1	0.319038458	6.91E-05
LGALS9	TGCT	DNMT1	-0.316237504	8.07E-05
PD-L2	TGCT	DNMT1	-0.28571738	3.94E-04
CD155	TGCT	DNMT1	0.021104282	0.797688383
CD112	TGCT	DNMT1	0.459445433	3.34E-09
SEMA4A	TGCT	DNMT1	-0.374578014	2.33E-06
VEGFA	TGCT	DNMT1	0.277546077	5.85E-04
CTLA4	TGCT	DNMT3A	-0.52345445	6.29E-12
TIM3	TGCT	DNMT3A	-0.356008195	7.78E-06
LAG3	TGCT	DNMT3A	-0.427592437	4.83E-08
NRP1	TGCT	DNMT3A	-0.053271651	0.517344757
PD-1	TGCT	DNMT3A	-0.514694679	1.61E-11
TIGIT	TGCT	DNMT3A	-0.45246746	6.14E-09
VISTA	TGCT	DNMT3A	-0.461036238	2.90E-09
PD-L1	TGCT	DNMT3A	-0.385601909	1.10E-06
CD80	TGCT	DNMT3A	-0.344822996	1.55E-05
CD86	TGCT	DNMT3A	-0.456028838	4.51E-09
FGL1	TGCT	DNMT3A	0.486899864	2.65E-10
HMGB1	TGCT	DNMT3A	0.426255273	5.37E-08
LGALS9	TGCT	DNMT3A	-0.49107321	1.77E-10
PD-L2	TGCT	DNMT3A	-0.503826436	4.96E-11
CD155	TGCT	DNMT3A	-0.007031303	0.931946434
CD112	TGCT	DNMT3A	0.616103666	4.79E-17
SEMA4A	TGCT	DNMT3A	-0.551812546	2.50E-13
VEGFA	TGCT	DNMT3A	0.355868843	7.85E-06
CTLA4	TGCT	DNMT3B	-0.250857609	0.001959322
TIM3	TGCT	DNMT3B	-0.105326759	0.199574782
LAG3	TGCT	DNMT3B	-0.16654995	0.041650243
NRP1	TGCT	DNMT3B	-0.169255035	0.038399517
PD-1	TGCT	DNMT3B	-0.234590972	0.003858047
TIGIT	TGCT	DNMT3B	-0.174757062	0.032442874
VISTA	TGCT	DNMT3B	-0.365294031	4.30E-06
PD-L1	TGCT	DNMT3B	-0.165430971	0.043060794
CD80	TGCT	DNMT3B	-0.058783307	0.474892665
CD86	TGCT	DNMT3B	-0.167815518	0.040101774
FGL1	TGCT	DNMT3B	0.508677598	3.01E-11
HMGB1	TGCT	DNMT3B	0.436297295	2.39E-08
LGALS9	TGCT	DNMT3B	-0.239432437	0.00316796
PD-L2	TGCT	DNMT3B	-0.247065771	0.002303632
CD155	TGCT	DNMT3B	0.101911097	0.214626721
CD112	TGCT	DNMT3B	0.573446972	1.73E-14
SEMA4A	TGCT	DNMT3B	-0.307231328	1.31E-04
VEGFA	TGCT	DNMT3B	0.179721812	0.027759326
[truncated: 379 more rows]
