# Supplementary material for: Pan-cancer analysis of co-inhibitory molecules revealing their potential prognostic and clinical values in immunotherapy
Source: Front Immunol. 2025 Mar 24;16:1544104. doi: 10.3389/fimmu.2025.1544104 (PMC11973099; doi:10.3389/fimmu.2025.1544104)
Supplement: Supplementary file 8 [file DataSheet8.csv]

Supplementary Table 8. Correlation of co-inhibitory molecules with RNA methylation regulatory genes (ALKBH5, FTO, METTL3, METTL14, WTAP)
Gene	TCGA_type	Feature	r	p.value
CTLA4	ACC	METTL3	-0.183952284	0.104627011
TIM3	ACC	METTL3	-0.27792035	0.013141849
LAG3	ACC	METTL3	-0.076318541	0.503815833
NRP1	ACC	METTL3	-0.042935955	0.707129765
PD-1	ACC	METTL3	-0.151116658	0.183717969
TIGIT	ACC	METTL3	-0.167470566	0.140151845
VISTA	ACC	METTL3	-0.150005571	0.186999628
PD-L1	ACC	METTL3	-0.208067809	0.065758838
CD80	ACC	METTL3	-0.150365545	0.185931808
CD86	ACC	METTL3	-0.202253679	0.073850293
FGL1	ACC	METTL3	0.035691319	0.754831936
HMGB1	ACC	METTL3	0.266094273	0.017773427
LGALS9	ACC	METTL3	-0.192360772	0.08943435
PD-L2	ACC	METTL3	-0.243310319	0.030718291
CD155	ACC	METTL3	0.23844992	0.034324689
CD112	ACC	METTL3	0.184254981	0.104047302
SEMA4A	ACC	METTL3	-0.175496205	0.121859686
VEGFA	ACC	METTL3	0.123936389	0.27650042
CTLA4	ACC	METTL14	-0.04983735	0.662709931
TIM3	ACC	METTL14	-0.044218492	0.698795117
LAG3	ACC	METTL14	-0.22036071	0.051003498
NRP1	ACC	METTL14	-0.174719816	0.123544934
PD-1	ACC	METTL14	-0.16077853	0.156927737
TIGIT	ACC	METTL14	0.047901978	0.675057862
VISTA	ACC	METTL14	0.208483082	0.065209473
PD-L1	ACC	METTL14	0.223406361	0.047802518
CD80	ACC	METTL14	-0.027546728	0.809567656
CD86	ACC	METTL14	-0.157267408	0.166305372
FGL1	ACC	METTL14	-0.170535727	0.132935646
HMGB1	ACC	METTL14	-0.327848259	0.003182721
LGALS9	ACC	METTL14	-0.149370178	0.188895265
PD-L2	ACC	METTL14	0.032199684	0.778167157
CD155	ACC	METTL14	0.055060781	0.629836992
CD112	ACC	METTL14	-0.087633106	0.442508483
SEMA4A	ACC	METTL14	-0.206274127	0.068174819
VEGFA	ACC	METTL14	-0.014535208	0.898830202
CTLA4	ACC	WTAP	0.070597827	0.536405473
TIM3	ACC	WTAP	0.209296652	0.064143954
LAG3	ACC	WTAP	-0.155971541	0.169868779
NRP1	ACC	WTAP	-0.026679925	0.815452271
PD-1	ACC	WTAP	0.034366933	0.763658508
TIGIT	ACC	WTAP	0.006057121	0.95774846
VISTA	ACC	WTAP	0.056166069	0.622969452
PD-L1	ACC	WTAP	0.024989743	0.826955814
CD80	ACC	WTAP	0.2358865	0.036365413
CD86	ACC	WTAP	0.1984668	0.079536501
FGL1	ACC	WTAP	0.209571875	0.063786706
HMGB1	ACC	WTAP	0.161226313	0.155760626
LGALS9	ACC	WTAP	0.066667488	0.559382609
PD-L2	ACC	WTAP	0.065251474	0.567773957
CD155	ACC	WTAP	-0.075162756	0.510316458
CD112	ACC	WTAP	-0.081928529	0.472881963
SEMA4A	ACC	WTAP	0.2988976	0.007455541
VEGFA	ACC	WTAP	0.108316098	0.342016387
CTLA4	ACC	FTO	-0.065770768	0.564689749
TIM3	ACC	FTO	0.014325315	0.90028359
LAG3	ACC	FTO	-0.202448416	0.073566931
NRP1	ACC	FTO	-0.143548181	0.206914404
PD-1	ACC	FTO	-0.07852185	0.491543231
TIGIT	ACC	FTO	0.03140655	0.783496096
VISTA	ACC	FTO	0.138210055	0.224481686
PD-L1	ACC	FTO	-0.020366774	0.858599742
CD80	ACC	FTO	-0.181408739	0.109598107
CD86	ACC	FTO	-0.001042126	0.992727402
FGL1	ACC	FTO	-0.201543432	0.07489119
HMGB1	ACC	FTO	-0.088266791	0.439203391
LGALS9	ACC	FTO	-0.130087512	0.253172779
PD-L2	ACC	FTO	-0.017315796	0.879609432
CD155	ACC	FTO	0.00295791	0.979359849
CD112	ACC	FTO	-0.141527022	0.213447036
SEMA4A	ACC	FTO	-0.21925813	0.052204839
VEGFA	ACC	FTO	0.060687036	0.595217363
CTLA4	ACC	ALKBH5	-0.007988277	0.944296531
TIM3	ACC	ALKBH5	-0.022260083	0.845610242
LAG3	ACC	ALKBH5	-4.72E-04	0.996705243
NRP1	ACC	ALKBH5	-0.15870399	0.16241977
PD-1	ACC	ALKBH5	-0.058763483	0.606957629
TIGIT	ACC	ALKBH5	-0.075750753	0.507003948
VISTA	ACC	ALKBH5	-0.092360745	0.41818855
PD-L1	ACC	ALKBH5	-0.145035448	0.202199107
CD80	ACC	ALKBH5	-0.07903081	0.488730831
CD86	ACC	ALKBH5	-0.011468941	0.920092951
FGL1	ACC	ALKBH5	0.095229039	0.403817618
HMGB1	ACC	ALKBH5	0.036029063	0.752585957
LGALS9	ACC	ALKBH5	-0.156286961	0.168996307
PD-L2	ACC	ALKBH5	-0.10777758	0.344435919
CD155	ACC	ALKBH5	0.026607975	0.815941195
CD112	ACC	ALKBH5	0.126944719	0.264918009
SEMA4A	ACC	ALKBH5	-0.186810173	0.099252904
VEGFA	ACC	ALKBH5	0.180847572	0.110719105
CTLA4	BLCA	METTL3	-0.307199727	2.30E-10
TIM3	BLCA	METTL3	-0.410043061	5.63E-18
LAG3	BLCA	METTL3	-0.302006412	4.74E-10
NRP1	BLCA	METTL3	-0.191142459	1.02E-04
PD-1	BLCA	METTL3	-0.312072024	1.15E-10
TIGIT	BLCA	METTL3	-0.292655608	1.68E-09
VISTA	BLCA	METTL3	-0.323656177	2.10E-11
PD-L1	BLCA	METTL3	-0.262018628	7.86E-08
CD80	BLCA	METTL3	-0.31089783	1.36E-10
CD86	BLCA	METTL3	-0.405282239	1.46E-17
FGL1	BLCA	METTL3	-0.046051064	0.353498686
HMGB1	BLCA	METTL3	0.11699806	0.018073008
LGALS9	BLCA	METTL3	-0.235090627	1.57E-06
PD-L2	BLCA	METTL3	-0.432758884	4.73E-20
CD155	BLCA	METTL3	-0.275139374	1.61E-08
CD112	BLCA	METTL3	-0.304340322	3.43E-10
SEMA4A	BLCA	METTL3	0.026501252	0.593514182
VEGFA	BLCA	METTL3	0.285410082	4.36E-09
CTLA4	BLCA	METTL14	0.017953033	0.717688293
TIM3	BLCA	METTL14	0.021406799	0.666381897
LAG3	BLCA	METTL14	0.01047688	0.832903558
NRP1	BLCA	METTL14	0.162706642	9.72E-04
PD-1	BLCA	METTL14	0.036140265	0.466616183
TIGIT	BLCA	METTL14	0.162722148	9.71E-04
VISTA	BLCA	METTL14	-0.140025345	0.004601699
PD-L1	BLCA	METTL14	0.257942527	1.26E-07
CD80	BLCA	METTL14	0.148025207	0.002723667
CD86	BLCA	METTL14	0.05672566	0.252952453
FGL1	BLCA	METTL14	-0.083875255	0.090649452
HMGB1	BLCA	METTL14	-0.011921689	0.810271303
LGALS9	BLCA	METTL14	-0.025130404	0.612764099
PD-L2	BLCA	METTL14	0.055122626	0.266632408
CD155	BLCA	METTL14	-0.090850937	0.066763676
CD112	BLCA	METTL14	-0.238618309	1.08E-06
SEMA4A	BLCA	METTL14	-0.048833145	0.32514402
VEGFA	BLCA	METTL14	0.007467073	0.880475216
CTLA4	BLCA	WTAP	0.267135185	4.27E-08
TIM3	BLCA	WTAP	0.207546467	2.38E-05
LAG3	BLCA	WTAP	0.265871286	4.97E-08
NRP1	BLCA	WTAP	0.257170681	1.38E-07
PD-1	BLCA	WTAP	0.21992128	7.34E-06
TIGIT	BLCA	WTAP	0.282579135	6.28E-09
VISTA	BLCA	WTAP	-0.002901155	0.953413455
PD-L1	BLCA	WTAP	0.251465373	2.65E-07
CD80	BLCA	WTAP	0.297602389	8.66E-10
CD86	BLCA	WTAP	0.249903935	3.16E-07
FGL1	BLCA	WTAP	0.038610463	0.436692572
HMGB1	BLCA	WTAP	0.15516103	0.001669163
LGALS9	BLCA	WTAP	-0.01823001	0.713522851
PD-L2	BLCA	WTAP	0.206142481	2.71E-05
CD155	BLCA	WTAP	-0.00636517	0.898008921
CD112	BLCA	WTAP	-0.221012685	6.59E-06
SEMA4A	BLCA	WTAP	-0.115404404	0.019716566
VEGFA	BLCA	WTAP	0.030966514	0.53280921
CTLA4	BLCA	FTO	-0.0048569	0.922087799
TIM3	BLCA	FTO	0.071678497	0.14838707
LAG3	BLCA	FTO	-0.033053064	0.505556362
NRP1	BLCA	FTO	0.240003847	9.35E-07
PD-1	BLCA	FTO	-0.009642203	0.84604283
TIGIT	BLCA	FTO	0.073484295	0.138404169
VISTA	BLCA	FTO	-0.038405482	0.439132991
PD-L1	BLCA	FTO	0.036918234	0.457071642
CD80	BLCA	FTO	0.104851236	0.034240129
CD86	BLCA	FTO	0.141032992	0.00431364
FGL1	BLCA	FTO	-0.018971223	0.702417877
HMGB1	BLCA	FTO	0.08478084	0.087207554
LGALS9	BLCA	FTO	-0.1526279	0.001990766
PD-L2	BLCA	FTO	0.094253024	0.05714328
CD155	BLCA	FTO	0.038088423	0.442923092
CD112	BLCA	FTO	-0.18063954	2.45E-04
SEMA4A	BLCA	FTO	-0.057572635	0.245924662
VEGFA	BLCA	FTO	-0.076595829	0.122422928
CTLA4	BLCA	ALKBH5	0.041459528	0.403587507
TIM3	BLCA	ALKBH5	0.132840343	0.007211231
LAG3	BLCA	ALKBH5	0.116205098	0.018875223
NRP1	BLCA	ALKBH5	0.230022492	2.67E-06
PD-1	BLCA	ALKBH5	0.104742933	0.034427104
TIGIT	BLCA	ALKBH5	0.07807237	0.115360257
VISTA	BLCA	ALKBH5	-0.084102701	0.089774912
PD-L1	BLCA	ALKBH5	0.18258999	2.09E-04
CD80	BLCA	ALKBH5	0.146764148	0.002963473
CD86	BLCA	ALKBH5	0.117340436	0.017735938
FGL1	BLCA	ALKBH5	0.067163766	0.175733627
HMGB1	BLCA	ALKBH5	0.056567186	0.254282721
LGALS9	BLCA	ALKBH5	-0.087835579	0.076365517
PD-L2	BLCA	ALKBH5	0.159125107	0.001260257
CD155	BLCA	ALKBH5	0.119654926	0.015597951
CD112	BLCA	ALKBH5	-0.130125179	0.008500057
SEMA4A	BLCA	ALKBH5	-0.199783589	4.82E-05
VEGFA	BLCA	ALKBH5	-0.023873613	0.630649846
CTLA4	BRCA	METTL3	-0.06222713	0.03942435
TIM3	BRCA	METTL3	-0.175455813	4.99E-09
LAG3	BRCA	METTL3	-0.043001324	0.154843236
NRP1	BRCA	METTL3	-0.18199994	1.29E-09
PD-1	BRCA	METTL3	-0.049841126	0.099111377
TIGIT	BRCA	METTL3	-0.104106535	5.56E-04
VISTA	BRCA	METTL3	-0.139478426	3.57E-06
PD-L1	BRCA	METTL3	-0.09173167	0.002367319
CD80	BRCA	METTL3	-0.14326325	1.92E-06
CD86	BRCA	METTL3	-0.17855958	2.64E-09
FGL1	BRCA	METTL3	0.044769659	0.138555723
HMGB1	BRCA	METTL3	0.070758278	0.019140682
LGALS9	BRCA	METTL3	-0.162347459	6.50E-08
PD-L2	BRCA	METTL3	-0.216198795	4.65E-13
CD155	BRCA	METTL3	-0.164511861	4.31E-08
CD112	BRCA	METTL3	0.059988143	0.047090765
SEMA4A	BRCA	METTL3	0.057092167	0.058828674
VEGFA	BRCA	METTL3	0.038687813	0.200611222
CTLA4	BRCA	METTL14	-0.143860891	1.73E-06
TIM3	BRCA	METTL14	-0.011908016	0.693736404
LAG3	BRCA	METTL14	-0.269448781	1.10E-19
NRP1	BRCA	METTL14	0.187590351	3.88E-10
PD-1	BRCA	METTL14	-0.206223728	5.44E-12
TIGIT	BRCA	METTL14	-0.034367762	0.255616519
VISTA	BRCA	METTL14	-0.23421657	4.01E-15
PD-L1	BRCA	METTL14	0.235347248	2.94E-15
CD80	BRCA	METTL14	0.080233624	0.007873199
CD86	BRCA	METTL14	-0.034354688	0.255797496
FGL1	BRCA	METTL14	-0.043715202	0.148101302
HMGB1	BRCA	METTL14	-0.114093714	1.54E-04
LGALS9	BRCA	METTL14	-0.236040181	2.42E-15
PD-L2	BRCA	METTL14	0.025337931	0.402023908
CD155	BRCA	METTL14	-0.231733082	7.91E-15
CD112	BRCA	METTL14	-0.007764554	0.797361723
SEMA4A	BRCA	METTL14	-0.074129489	0.014100209
VEGFA	BRCA	METTL14	-0.16583963	3.35E-08
CTLA4	BRCA	WTAP	0.203711265	9.91E-12
TIM3	BRCA	WTAP	0.159199481	1.17E-07
LAG3	BRCA	WTAP	0.183305502	9.75E-10
NRP1	BRCA	WTAP	0.138374543	4.27E-06
PD-1	BRCA	WTAP	0.137692991	4.76E-06
TIGIT	BRCA	WTAP	0.212085528	1.30E-12
VISTA	BRCA	WTAP	0.138709799	4.04E-06
PD-L1	BRCA	WTAP	0.243908397	2.62E-16
CD80	BRCA	WTAP	0.20347184	1.05E-11
CD86	BRCA	WTAP	0.198377623	3.45E-11
FGL1	BRCA	WTAP	0.014346562	0.635187495
HMGB1	BRCA	WTAP	0.260867193	1.65E-18
LGALS9	BRCA	WTAP	0.097674257	0.001205196
PD-L2	BRCA	WTAP	0.277019401	9.28E-21
CD155	BRCA	WTAP	0.093412701	0.001963139
CD112	BRCA	WTAP	-0.259350362	2.64E-18
SEMA4A	BRCA	WTAP	0.023125435	0.444380652
VEGFA	BRCA	WTAP	0.125582263	3.06E-05
CTLA4	BRCA	FTO	-0.115046186	1.35E-04
TIM3	BRCA	FTO	-0.033194465	0.272212833
LAG3	BRCA	FTO	-0.193573298	1.03E-10
NRP1	BRCA	FTO	0.20592625	5.84E-12
PD-1	BRCA	FTO	-0.141852971	2.42E-06
TIGIT	BRCA	FTO	-0.055935032	0.064152966
VISTA	BRCA	FTO	-0.004328167	0.886191474
PD-L1	BRCA	FTO	0.032078998	0.288660359
CD80	BRCA	FTO	-0.017257266	0.568197787
CD86	BRCA	FTO	-0.030126064	0.319037248
FGL1	BRCA	FTO	0.056575895	0.061157106
HMGB1	BRCA	FTO	-0.163856245	4.89E-08
LGALS9	BRCA	FTO	-0.14849474	7.90E-07
PD-L2	BRCA	FTO	0.013926465	0.645125622
CD155	BRCA	FTO	0.0128906	0.669899804
CD112	BRCA	FTO	-0.044734972	0.138862016
SEMA4A	BRCA	FTO	-0.085905419	0.004427323
VEGFA	BRCA	FTO	0.007842452	0.795373625
CTLA4	BRCA	ALKBH5	-0.158188223	1.41E-07
TIM3	BRCA	ALKBH5	-0.099621655	9.58E-04
LAG3	BRCA	ALKBH5	-0.095848753	0.001488819
NRP1	BRCA	ALKBH5	-0.094009313	0.001835632
PD-1	BRCA	ALKBH5	-0.108825133	3.07E-04
TIGIT	BRCA	ALKBH5	-0.14973254	6.38E-07
VISTA	BRCA	ALKBH5	-0.022825219	0.450317824
PD-L1	BRCA	ALKBH5	-0.125326046	3.17E-05
CD80	BRCA	ALKBH5	-0.133395856	9.38E-06
CD86	BRCA	ALKBH5	-0.10696779	3.89E-04
FGL1	BRCA	ALKBH5	-0.011040267	0.71504279
HMGB1	BRCA	ALKBH5	-0.110550653	2.45E-04
LGALS9	BRCA	ALKBH5	-0.142104106	2.32E-06
PD-L2	BRCA	ALKBH5	-0.183145256	1.01E-09
CD155	BRCA	ALKBH5	-0.012440849	0.680770944
CD112	BRCA	ALKBH5	0.080229045	0.007876753
SEMA4A	BRCA	ALKBH5	-0.022562924	0.455541587
VEGFA	BRCA	ALKBH5	1.08E-04	0.997154738
CTLA4	CESC	METTL3	-0.177646486	0.001874801
TIM3	CESC	METTL3	-0.133667621	0.019729899
LAG3	CESC	METTL3	-0.134678551	0.018811793
NRP1	CESC	METTL3	0.143405379	0.012314279
PD-1	CESC	METTL3	-0.118109348	0.039587068
TIGIT	CESC	METTL3	-0.134948355	0.018573138
VISTA	CESC	METTL3	-0.336413994	1.77E-09
PD-L1	CESC	METTL3	-0.083810906	0.144884899
CD80	CESC	METTL3	-0.069238741	0.22870925
CD86	CESC	METTL3	-0.160106863	0.005139923
FGL1	CESC	METTL3	0.069919551	0.224154492
HMGB1	CESC	METTL3	0.052075645	0.36554831
LGALS9	CESC	METTL3	-0.141730795	0.013380461
PD-L2	CESC	METTL3	-0.177033431	0.001945181
CD155	CESC	METTL3	-0.125088853	0.029214097
CD112	CESC	METTL3	-0.279544771	7.31E-07
SEMA4A	CESC	METTL3	-0.141479476	0.013547288
VEGFA	CESC	METTL3	0.101480696	0.077286765
CTLA4	CESC	METTL14	-0.094729106	0.099237134
TIM3	CESC	METTL14	-0.053309873	0.354280178
LAG3	CESC	METTL14	-0.159968574	0.005179021
NRP1	CESC	METTL14	0.10426703	0.069459439
PD-1	CESC	METTL14	-0.07982813	0.165035482
TIGIT	CESC	METTL14	0.067793905	0.238591793
VISTA	CESC	METTL14	-0.10116571	0.078214929
PD-L1	CESC	METTL14	0.129595296	0.023833642
CD80	CESC	METTL14	0.071803632	0.211886976
CD86	CESC	METTL14	-0.061346572	0.286327763
FGL1	CESC	METTL14	-0.013525387	0.81431552
HMGB1	CESC	METTL14	-0.072379497	0.208235603
LGALS9	CESC	METTL14	-0.157893144	0.0057988
PD-L2	CESC	METTL14	-0.061040106	0.288746385
CD155	CESC	METTL14	-0.155330072	0.006655556
CD112	CESC	METTL14	-0.213437169	1.77E-04
SEMA4A	CESC	METTL14	-0.017619151	0.759636172
VEGFA	CESC	METTL14	0.222925107	8.85E-05
CTLA4	CESC	WTAP	0.105488513	0.066238539
TIM3	CESC	WTAP	0.053552066	0.352094924
LAG3	CESC	WTAP	-0.016224631	0.778143449
NRP1	CESC	WTAP	-0.027420334	0.633924879
PD-1	CESC	WTAP	-0.009832448	0.864434135
TIGIT	CESC	WTAP	0.07037372	0.221152112
VISTA	CESC	WTAP	-0.009895573	0.863572249
PD-L1	CESC	WTAP	0.159793873	0.005228796
CD80	CESC	WTAP	0.146401033	0.010592604
CD86	CESC	WTAP	0.078436379	0.17255076
FGL1	CESC	WTAP	-0.016900721	0.769154411
HMGB1	CESC	WTAP	0.091124942	0.112836261
LGALS9	CESC	WTAP	-0.115239974	0.04467586
PD-L2	CESC	WTAP	0.057190678	0.320291371
CD155	CESC	WTAP	-0.009337496	0.871197464
CD112	CESC	WTAP	-0.105909143	0.06515814
SEMA4A	CESC	WTAP	0.037993407	0.509287839
VEGFA	CESC	WTAP	0.140518036	0.014202492
CTLA4	CESC	FTO	-0.054767361	0.341258197
TIM3	CESC	FTO	0.002211348	0.969370855
LAG3	CESC	FTO	-0.062328907	0.278667182
NRP1	CESC	FTO	0.132530735	0.02080868
PD-1	CESC	FTO	-0.024618163	0.668994172
TIGIT	CESC	FTO	0.033827072	0.556845407
VISTA	CESC	FTO	-0.087245983	0.129061159
PD-L1	CESC	FTO	0.025456024	0.658428334
CD80	CESC	FTO	0.046638902	0.417786123
CD86	CESC	FTO	0.013722228	0.811663315
FGL1	CESC	FTO	0.094131813	0.101396226
HMGB1	CESC	FTO	-0.07052847	0.220135687
LGALS9	CESC	FTO	-0.17366065	0.002377407
PD-L2	CESC	FTO	0.023675261	0.680963014
CD155	CESC	FTO	-0.085450311	0.137157673
CD112	CESC	FTO	-0.107888409	0.06026678
SEMA4A	CESC	FTO	0.030895863	0.59154622
VEGFA	CESC	FTO	0.075704545	0.188037834
CTLA4	CESC	ALKBH5	-0.170016193	0.002941353
TIM3	CESC	ALKBH5	-0.177322317	0.001911721
LAG3	CESC	ALKBH5	-0.085980098	0.134729387
NRP1	CESC	ALKBH5	-0.109095635	0.057434973
PD-1	CESC	ALKBH5	-0.087989545	0.125818719
TIGIT	CESC	ALKBH5	-0.125733561	0.028385722
VISTA	CESC	ALKBH5	-0.224627405	7.78E-05
PD-L1	CESC	ALKBH5	-0.11084641	0.05352452
CD80	CESC	ALKBH5	-0.188158779	9.78E-04
CD86	CESC	ALKBH5	-0.213660189	1.74E-04
FGL1	CESC	ALKBH5	0.009310381	0.871568262
HMGB1	CESC	ALKBH5	-0.010195965	0.859473067
LGALS9	CESC	ALKBH5	-0.037839027	0.511011508
PD-L2	CESC	ALKBH5	-0.181441081	0.001488531
CD155	CESC	ALKBH5	-0.06593344	0.251753599
CD112	CESC	ALKBH5	-0.044325186	0.441281647
SEMA4A	CESC	ALKBH5	-0.106098674	0.064676075
VEGFA	CESC	ALKBH5	0.177035709	0.001944915
CTLA4	CHOL	METTL3	0.348471867	0.037266715
TIM3	CHOL	METTL3	-0.260621479	0.124731969
LAG3	CHOL	METTL3	0.104011049	0.54605446
NRP1	CHOL	METTL3	-0.38762792	0.019499427
PD-1	CHOL	METTL3	-0.035831286	0.835645252
TIGIT	CHOL	METTL3	0.216970028	0.203699308
VISTA	CHOL	METTL3	0.266526898	0.116113299
PD-L1	CHOL	METTL3	0.155777728	0.364281949
CD80	CHOL	METTL3	0.096780291	0.574450369
CD86	CHOL	METTL3	-0.028129095	0.870636326
FGL1	CHOL	METTL3	-0.34866199	0.037156206
HMGB1	CHOL	METTL3	0.40239678	0.014973511
LGALS9	CHOL	METTL3	-0.061965135	0.719583882
PD-L2	CHOL	METTL3	0.125830219	0.464625969
CD155	CHOL	METTL3	-0.392202023	0.01798965
CD112	CHOL	METTL3	-0.337006472	0.044441424
SEMA4A	CHOL	METTL3	0.227194474	0.182675677
VEGFA	CHOL	METTL3	-0.093648613	0.586952292
CTLA4	CHOL	METTL14	0.19374847	0.257536176
TIM3	CHOL	METTL14	0.034050466	0.843710473
LAG3	CHOL	METTL14	-0.041441173	0.810349778
NRP1	CHOL	METTL14	0.310373959	0.065428933
PD-1	CHOL	METTL14	0.156101355	0.363273927
TIGIT	CHOL	METTL14	0.18104869	0.290639938
VISTA	CHOL	METTL14	0.105939195	0.538596386
PD-L1	CHOL	METTL14	0.545284204	5.84E-04
CD80	CHOL	METTL14	0.079591638	0.644490494
CD86	CHOL	METTL14	0.085170967	0.621383964
FGL1	CHOL	METTL14	-0.193323966	0.258600553
HMGB1	CHOL	METTL14	-0.00109807	0.994928762
LGALS9	CHOL	METTL14	-0.292235535	0.083717212
PD-L2	CHOL	METTL14	0.312766214	0.06327257
CD155	CHOL	METTL14	0.011793373	0.945574479
CD112	CHOL	METTL14	-0.315430846	0.060937128
SEMA4A	CHOL	METTL14	0.11655836	0.498417317
VEGFA	CHOL	METTL14	0.130719862	0.447309149
CTLA4	CHOL	WTAP	0.519155897	0.001176943
TIM3	CHOL	WTAP	0.236774857	0.164415194
LAG3	CHOL	WTAP	0.421063559	0.010547103
NRP1	CHOL	WTAP	-0.068464709	0.691546703
PD-1	CHOL	WTAP	0.206471237	0.226978922
TIGIT	CHOL	WTAP	0.443193133	0.006786805
VISTA	CHOL	WTAP	0.103134703	0.549460252
PD-L1	CHOL	WTAP	0.422982858	0.010162762
CD80	CHOL	WTAP	0.374520063	0.024421927
CD86	CHOL	WTAP	0.370500714	0.02612267
FGL1	CHOL	WTAP	-0.28195116	0.095713891
HMGB1	CHOL	WTAP	0.246473139	0.147306137
LGALS9	CHOL	WTAP	0.2100691	0.218805741
PD-L2	CHOL	WTAP	0.408152267	0.013467166
CD155	CHOL	WTAP	-0.398895735	0.015957322
CD112	CHOL	WTAP	-0.447287882	0.00623535
SEMA4A	CHOL	WTAP	0.358742591	0.031667288
VEGFA	CHOL	WTAP	-0.291110805	0.084969539
CTLA4	CHOL	FTO	0.131114507	0.445926971
TIM3	CHOL	FTO	0.100252374	0.560732023
LAG3	CHOL	FTO	0.001416826	0.993456675
NRP1	CHOL	FTO	0.410173659	0.012969413
PD-1	CHOL	FTO	0.044493516	0.796663847
TIGIT	CHOL	FTO	0.107888544	0.53110625
VISTA	CHOL	FTO	0.13989643	0.415777477
PD-L1	CHOL	FTO	0.132805375	0.440031358
CD80	CHOL	FTO	-0.037125183	0.829795562
CD86	CHOL	FTO	0.058170597	0.736123319
FGL1	CHOL	FTO	0.045091531	0.793989343
HMGB1	CHOL	FTO	0.096173588	0.576862953
LGALS9	CHOL	FTO	-0.45381043	0.005436455
PD-L2	CHOL	FTO	0.305187451	0.070302608
CD155	CHOL	FTO	0.148706556	0.386721736
CD112	CHOL	FTO	-0.051800778	0.764148705
SEMA4A	CHOL	FTO	-0.008229684	0.962006184
VEGFA	CHOL	FTO	0.128003611	0.456885223
CTLA4	CHOL	ALKBH5	0.33891586	0.043174883
TIM3	CHOL	ALKBH5	-0.064481039	0.708685884
LAG3	CHOL	ALKBH5	0.287416072	0.089185435
NRP1	CHOL	ALKBH5	-0.337090023	0.044385383
PD-1	CHOL	ALKBH5	-0.038138155	0.825222191
TIGIT	CHOL	ALKBH5	0.193620057	0.257857845
VISTA	CHOL	ALKBH5	-0.120146779	0.48519327
PD-L1	CHOL	ALKBH5	-0.038275233	0.824603742
CD80	CHOL	ALKBH5	-0.167359058	0.329252904
CD86	CHOL	ALKBH5	-0.034708595	0.840727979
FGL1	CHOL	ALKBH5	-0.398595299	0.016044216
HMGB1	CHOL	ALKBH5	0.508885801	0.001527585
LGALS9	CHOL	ALKBH5	-0.250905804	0.139934802
PD-L2	CHOL	ALKBH5	0.086351364	0.616539812
CD155	CHOL	ALKBH5	-0.387487226	0.019547491
CD112	CHOL	ALKBH5	-0.507918995	0.001564899
SEMA4A	CHOL	ALKBH5	0.105234088	0.541318072
VEGFA	CHOL	ALKBH5	0.158168015	0.356876156
CTLA4	COAD	METTL3	0.015404918	0.744226117
TIM3	COAD	METTL3	-0.065944502	0.162088051
LAG3	COAD	METTL3	0.023879476	0.613005831
NRP1	COAD	METTL3	-0.100744357	0.032436404
PD-1	COAD	METTL3	6.89E-04	0.988351952
TIGIT	COAD	METTL3	0.042067154	0.372776067
VISTA	COAD	METTL3	-0.205949395	1.04E-05
PD-L1	COAD	METTL3	0.053261523	0.258997173
CD80	COAD	METTL3	0.040047133	0.396186527
CD86	COAD	METTL3	-0.115183818	0.014385359
FGL1	COAD	METTL3	0.03288969	0.485977657
HMGB1	COAD	METTL3	0.00212551	0.964096358
LGALS9	COAD	METTL3	-0.070823682	0.133154481
PD-L2	COAD	METTL3	-0.042005107	0.373482183
CD155	COAD	METTL3	0.027497605	0.560263866
CD112	COAD	METTL3	-0.049425004	0.294936205
SEMA4A	COAD	METTL3	0.106211189	0.024089063
VEGFA	COAD	METTL3	0.047727605	0.311852142
CTLA4	COAD	METTL14	0.120115	0.010679222
TIM3	COAD	METTL14	0.226682561	1.15E-06
LAG3	COAD	METTL14	0.090693697	0.054271495
NRP1	COAD	METTL14	0.222582361	1.81E-06
PD-1	COAD	METTL14	-0.01504981	0.749923449
TIGIT	COAD	METTL14	0.278101319	1.87E-09
VISTA	COAD	METTL14	-0.10948992	0.02003165
PD-L1	COAD	METTL14	0.33649835	2.11E-13
CD80	COAD	METTL14	0.263756555	1.29E-08
CD86	COAD	METTL14	0.20835814	8.13E-06
FGL1	COAD	METTL14	0.111800261	0.017542443
HMGB1	COAD	METTL14	0.459182064	6.65E-25
LGALS9	COAD	METTL14	-0.139896457	0.002907453
PD-L2	COAD	METTL14	0.323116285	2.03E-12
CD155	COAD	METTL14	-0.114671266	0.01482893
CD112	COAD	METTL14	-0.275641968	2.63E-09
SEMA4A	COAD	METTL14	0.129131884	0.006028279
VEGFA	COAD	METTL14	-0.145376636	0.00196667
CTLA4	COAD	WTAP	0.158497833	7.30E-04
TIM3	COAD	WTAP	0.317590547	5.00E-12
LAG3	COAD	WTAP	0.11489773	0.014631484
NRP1	COAD	WTAP	0.211189188	6.08E-06
PD-1	COAD	WTAP	0.03214093	0.495965821
TIGIT	COAD	WTAP	0.179239175	1.30E-04
VISTA	COAD	WTAP	-0.137272896	0.003489311
PD-L1	COAD	WTAP	0.330887187	5.53E-13
CD80	COAD	WTAP	0.344409999	5.26E-14
CD86	COAD	WTAP	0.318791028	4.12E-12
FGL1	COAD	WTAP	0.045969502	0.330032175
HMGB1	COAD	WTAP	0.611587214	1.30E-47
LGALS9	COAD	WTAP	-0.213918444	4.57E-06
PD-L2	COAD	WTAP	0.387488079	1.32E-17
CD155	COAD	WTAP	-0.277304886	2.09E-09
CD112	COAD	WTAP	-0.2466724	1.12E-07
SEMA4A	COAD	WTAP	0.015582558	0.741381277
VEGFA	COAD	WTAP	-0.029124626	0.537282797
CTLA4	COAD	FTO	0.114638149	0.014857999
TIM3	COAD	FTO	0.213191052	4.93E-06
LAG3	COAD	FTO	-0.027681749	0.557639254
NRP1	COAD	FTO	0.414556732	3.70E-20
PD-1	COAD	FTO	-0.046794316	0.321419487
TIGIT	COAD	FTO	0.267301531	8.11E-09
VISTA	COAD	FTO	0.100932241	0.032113055
PD-L1	COAD	FTO	0.188256041	5.75E-05
CD80	COAD	FTO	0.179665618	1.25E-04
CD86	COAD	FTO	0.210267785	6.69E-06
FGL1	COAD	FTO	0.109459856	0.02006597
HMGB1	COAD	FTO	0.130603113	0.005472881
LGALS9	COAD	FTO	-0.08222852	0.081093502
PD-L2	COAD	FTO	0.336319127	2.18E-13
CD155	COAD	FTO	0.029518045	0.53179764
CD112	COAD	FTO	-0.085017768	0.071269201
SEMA4A	COAD	FTO	0.220573511	2.25E-06
VEGFA	COAD	FTO	-0.003281591	0.944593905
CTLA4	COAD	ALKBH5	0.207480147	8.90E-06
TIM3	COAD	ALKBH5	0.277519148	2.03E-09
LAG3	COAD	ALKBH5	0.365504786	1.06E-15
NRP1	COAD	ALKBH5	0.354605367	8.26E-15
PD-1	COAD	ALKBH5	0.31383508	9.14E-12
TIGIT	COAD	ALKBH5	0.269549054	6.01E-09
VISTA	COAD	ALKBH5	0.40323624	4.61E-19
PD-L1	COAD	ALKBH5	0.308565287	2.10E-11
CD80	COAD	ALKBH5	0.181796965	1.03E-04
CD86	COAD	ALKBH5	0.255714925	3.64E-08
FGL1	COAD	ALKBH5	0.285151195	6.94E-10
HMGB1	COAD	ALKBH5	-0.265695572	1.00E-08
LGALS9	COAD	ALKBH5	0.107515579	0.022396871
PD-L2	COAD	ALKBH5	0.304879637	3.72E-11
CD155	COAD	ALKBH5	-0.150524506	0.001345626
CD112	COAD	ALKBH5	0.326853204	1.09E-12
SEMA4A	COAD	ALKBH5	0.107311203	0.022655004
VEGFA	COAD	ALKBH5	-0.153549799	0.001070653
CTLA4	DLBC	METTL3	-0.016545495	0.911127497
TIM3	DLBC	METTL3	-0.022269677	0.880574968
LAG3	DLBC	METTL3	0.123670539	0.402339147
NRP1	DLBC	METTL3	0.254197126	0.081251266
PD-1	DLBC	METTL3	0.142721434	0.333192059
TIGIT	DLBC	METTL3	0.059681671	0.686987306
VISTA	DLBC	METTL3	-0.240810138	0.099195426
PD-L1	DLBC	METTL3	0.22099324	0.131181417
CD80	DLBC	METTL3	-0.058359364	0.69357828
CD86	DLBC	METTL3	-0.38825142	0.00639405
FGL1	DLBC	METTL3	-0.065697252	0.65729872
HMGB1	DLBC	METTL3	0.144201051	0.328152249
LGALS9	DLBC	METTL3	-0.391336364	0.005951811
PD-L2	DLBC	METTL3	0.056560671	0.702579803
CD155	DLBC	METTL3	-0.086959159	0.556730426
CD112	DLBC	METTL3	-0.172733633	0.240379706
SEMA4A	DLBC	METTL3	0.032661128	0.825577636
VEGFA	DLBC	METTL3	0.206974804	0.158096791
CTLA4	DLBC	METTL14	0.092804717	0.530411697
TIM3	DLBC	METTL14	0.086988719	0.556595806
LAG3	DLBC	METTL14	0.065188607	0.659789672
NRP1	DLBC	METTL14	0.412864729	0.003541645
PD-1	DLBC	METTL14	0.086689517	0.557959132
TIGIT	DLBC	METTL14	0.113720254	0.441531017
VISTA	DLBC	METTL14	-0.056054697	0.705119287
PD-L1	DLBC	METTL14	0.52464118	1.29E-04
CD80	DLBC	METTL14	0.326248338	0.023632744
CD86	DLBC	METTL14	0.067430825	0.64883675
FGL1	DLBC	METTL14	-0.325150403	0.024134057
HMGB1	DLBC	METTL14	-0.221627145	0.130051169
LGALS9	DLBC	METTL14	-0.169582535	0.249197135
PD-L2	DLBC	METTL14	0.376933597	0.00827041
CD155	DLBC	METTL14	0.07693044	0.603264638
CD112	DLBC	METTL14	-0.083675011	0.571781732
SEMA4A	DLBC	METTL14	-0.108892802	0.461280546
VEGFA	DLBC	METTL14	0.496150189	3.35E-04
CTLA4	DLBC	WTAP	0.332919547	0.020770868
TIM3	DLBC	WTAP	0.284076427	0.050373187
LAG3	DLBC	WTAP	0.322813514	0.025230797
NRP1	DLBC	WTAP	0.100247635	0.497810325
PD-1	DLBC	WTAP	0.462766998	9.27E-04
TIGIT	DLBC	WTAP	0.251971545	0.084043496
VISTA	DLBC	WTAP	0.306465365	0.034127867
PD-L1	DLBC	WTAP	-0.005825073	0.968656164
CD80	DLBC	WTAP	0.0280442	0.849927088
CD86	DLBC	WTAP	0.09572549	0.517494369
FGL1	DLBC	WTAP	-0.024105435	0.870810843
HMGB1	DLBC	WTAP	-0.165959605	0.259601906
LGALS9	DLBC	WTAP	0.103059358	0.485768741
PD-L2	DLBC	WTAP	0.17213	0.242052115
CD155	DLBC	WTAP	0.164379462	0.264229749
CD112	DLBC	WTAP	0.283577668	0.050796233
SEMA4A	DLBC	WTAP	0.244277464	0.094278506
VEGFA	DLBC	WTAP	-0.160895944	0.274625363
CTLA4	DLBC	FTO	-0.066707004	0.652364637
TIM3	DLBC	FTO	-0.032240736	0.827788417
LAG3	DLBC	FTO	-0.112463076	0.446628637
NRP1	DLBC	FTO	0.439522025	0.001774525
PD-1	DLBC	FTO	-0.011825383	0.936418778
TIGIT	DLBC	FTO	-0.141999742	0.335667688
VISTA	DLBC	FTO	-0.15780731	0.284065452
PD-L1	DLBC	FTO	0.385606463	0.006795702
CD80	DLBC	FTO	0.292039461	0.043997123
CD86	DLBC	FTO	0.163264278	0.267528752
FGL1	DLBC	FTO	-0.155960091	0.289811585
HMGB1	DLBC	FTO	-0.106488151	0.471293342
LGALS9	DLBC	FTO	-0.141656394	0.336849486
PD-L2	DLBC	FTO	0.242185859	0.097221402
CD155	DLBC	FTO	-0.014769903	0.920632602
CD112	DLBC	FTO	-0.255080849	0.080162947
SEMA4A	DLBC	FTO	-0.044222454	0.765358182
VEGFA	DLBC	FTO	0.34051554	0.017873462
CTLA4	DLBC	ALKBH5	-0.029703068	0.84116112
TIM3	DLBC	ALKBH5	-0.302516616	0.036627223
LAG3	DLBC	ALKBH5	-0.080645489	0.585829697
NRP1	DLBC	ALKBH5	0.062483486	0.673098087
PD-1	DLBC	ALKBH5	0.283579642	0.050794553
TIGIT	DLBC	ALKBH5	-0.200843291	0.17106238
VISTA	DLBC	ALKBH5	-0.252808014	0.082985377
PD-L1	DLBC	ALKBH5	-0.001226726	0.993397603
CD80	DLBC	ALKBH5	0.029467538	0.842404598
CD86	DLBC	ALKBH5	-0.110426195	0.454956127
FGL1	DLBC	ALKBH5	-0.064683268	0.662268054
HMGB1	DLBC	ALKBH5	0.144577166	0.326878804
LGALS9	DLBC	ALKBH5	-0.097618431	0.509207638
PD-L2	DLBC	ALKBH5	-0.206130564	0.159837963
CD155	DLBC	ALKBH5	-0.306404112	0.034165532
CD112	DLBC	ALKBH5	-0.416983067	0.003194423
SEMA4A	DLBC	ALKBH5	0.054390429	0.713494563
VEGFA	DLBC	ALKBH5	0.0385749	0.794627101
CTLA4	ESCA	METTL3	0.041162378	0.57904255
TIM3	ESCA	METTL3	0.093439142	0.207094696
LAG3	ESCA	METTL3	0.112082744	0.129828023
NRP1	ESCA	METTL3	0.094148674	0.203651394
PD-1	ESCA	METTL3	0.006852199	0.926447445
TIGIT	ESCA	METTL3	0.117030766	0.113625459
VISTA	ESCA	METTL3	-0.313511187	1.47E-05
PD-L1	ESCA	METTL3	-0.099151813	0.180539048
CD80	ESCA	METTL3	0.061343317	0.408118032
CD86	ESCA	METTL3	0.092960448	0.209441307
FGL1	ESCA	METTL3	0.120131269	0.104306954
HMGB1	ESCA	METTL3	0.328133718	5.44E-06
LGALS9	ESCA	METTL3	-0.187772141	0.010696748
PD-L2	ESCA	METTL3	0.065422473	0.377597499
CD155	ESCA	METTL3	-0.14057268	0.057003025
CD112	ESCA	METTL3	-0.314372641	1.39E-05
SEMA4A	ESCA	METTL3	0.060812981	0.412190369
VEGFA	ESCA	METTL3	-0.074941239	0.31199377
CTLA4	ESCA	METTL14	0.240279423	0.001018511
TIM3	ESCA	METTL14	0.101947589	0.168496529
LAG3	ESCA	METTL14	0.085150865	0.250448904
NRP1	ESCA	METTL14	0.077799254	0.293846611
PD-1	ESCA	METTL14	0.062715554	0.397691858
TIGIT	ESCA	METTL14	0.245537227	7.81E-04
VISTA	ESCA	METTL14	-0.018637001	0.801734026
PD-L1	ESCA	METTL14	-0.055224919	0.456531304
CD80	ESCA	METTL14	0.138005852	0.061734987
CD86	ESCA	METTL14	0.032975607	0.656771128
FGL1	ESCA	METTL14	-0.04041567	0.585952018
HMGB1	ESCA	METTL14	0.066618184	0.368922561
LGALS9	ESCA	METTL14	-0.060002681	0.418458419
PD-L2	ESCA	METTL14	0.013042663	0.860513068
CD155	ESCA	METTL14	-0.029465813	0.691326065
CD112	ESCA	METTL14	-0.051636387	0.486352855
SEMA4A	ESCA	METTL14	0.051003439	0.491719066
VEGFA	ESCA	METTL14	-0.002685136	0.971142973
CTLA4	ESCA	WTAP	0.297743179	4.05E-05
TIM3	ESCA	WTAP	0.268456947	2.29E-04
LAG3	ESCA	WTAP	0.239158142	0.001077113
NRP1	ESCA	WTAP	0.103844021	0.160675018
PD-1	ESCA	WTAP	0.191440605	0.009234381
TIGIT	ESCA	WTAP	0.203250105	0.00565446
VISTA	ESCA	WTAP	-0.02797264	0.706227616
PD-L1	ESCA	WTAP	0.127387473	0.084848843
CD80	ESCA	WTAP	0.227741209	0.001876326
CD86	ESCA	WTAP	0.280738008	1.13E-04
FGL1	ESCA	WTAP	-0.040580257	0.5844258
HMGB1	ESCA	WTAP	0.173237124	0.018687946
LGALS9	ESCA	WTAP	-0.130581822	0.077261747
PD-L2	ESCA	WTAP	0.187032272	0.011015284
CD155	ESCA	WTAP	-0.00688205	0.926127929
CD112	ESCA	WTAP	-0.170135091	0.020945968
SEMA4A	ESCA	WTAP	0.086059258	0.245411989
VEGFA	ESCA	WTAP	0.088477633	0.232347383
CTLA4	ESCA	FTO	0.052128885	0.482199229
TIM3	ESCA	FTO	0.186040481	0.011455378
LAG3	ESCA	FTO	0.141473839	0.055414408
NRP1	ESCA	FTO	0.230435722	0.001649876
PD-1	ESCA	FTO	0.026246971	0.723589282
TIGIT	ESCA	FTO	0.170622316	0.020576413
VISTA	ESCA	FTO	0.012026604	0.871281516
PD-L1	ESCA	FTO	0.101575919	0.170062084
CD80	ESCA	FTO	0.131369231	0.075478327
CD86	ESCA	FTO	0.326028021	6.29E-06
FGL1	ESCA	FTO	-0.141945975	0.054596818
HMGB1	ESCA	FTO	0.030556427	0.680516032
LGALS9	ESCA	FTO	-0.349366954	1.17E-06
PD-L2	ESCA	FTO	0.298267816	3.92E-05
CD155	ESCA	FTO	-0.319462333	9.86E-06
CD112	ESCA	FTO	-0.493570986	1.09E-12
SEMA4A	ESCA	FTO	0.445059298	2.45E-10
VEGFA	ESCA	FTO	-0.254152629	4.99E-04
CTLA4	ESCA	ALKBH5	-0.052573213	0.478468321
TIM3	ESCA	ALKBH5	-0.053008792	0.474826123
LAG3	ESCA	ALKBH5	-0.002890469	0.96893734
NRP1	ESCA	ALKBH5	0.020013333	0.787428742
PD-1	ESCA	ALKBH5	-0.069610462	0.347757971
TIGIT	ESCA	ALKBH5	-0.031761277	0.668649002
VISTA	ESCA	ALKBH5	-0.179269557	0.014895185
PD-L1	ESCA	ALKBH5	-0.041071751	0.57987912
CD80	ESCA	ALKBH5	0.006432304	0.930943124
CD86	ESCA	ALKBH5	0.01679935	0.820936602
FGL1	ESCA	ALKBH5	-0.06807711	0.358506037
HMGB1	ESCA	ALKBH5	-0.046666527	0.529319904
LGALS9	ESCA	ALKBH5	-0.269257094	2.19E-04
PD-L2	ESCA	ALKBH5	0.098878258	0.181750568
CD155	ESCA	ALKBH5	-0.140349995	0.057401323
CD112	ESCA	ALKBH5	-0.334968775	3.36E-06
SEMA4A	ESCA	ALKBH5	0.182878365	0.012963558
VEGFA	ESCA	ALKBH5	-0.113748965	0.124184286
CTLA4	GBM	METTL3	-0.14729496	0.062239697
TIM3	GBM	METTL3	-0.267314262	6.08E-04
LAG3	GBM	METTL3	0.066425059	0.402481634
NRP1	GBM	METTL3	-0.258687012	9.22E-04
PD-1	GBM	METTL3	-0.188050025	0.016901314
TIGIT	GBM	METTL3	-0.243038704	0.001893156
VISTA	GBM	METTL3	-0.397374764	1.80E-07
PD-L1	GBM	METTL3	-0.158013914	0.045290703
CD80	GBM	METTL3	-0.066803248	0.399802183
CD86	GBM	METTL3	-0.313163552	5.24E-05
FGL1	GBM	METTL3	-0.102234494	0.196881723
HMGB1	GBM	METTL3	0.388769695	3.46E-07
LGALS9	GBM	METTL3	-0.289156524	1.99E-04
PD-L2	GBM	METTL3	-0.194654454	0.013347568
CD155	GBM	METTL3	0.087978654	0.267094185
CD112	GBM	METTL3	-0.064280796	0.417874163
SEMA4A	GBM	METTL3	-0.126728454	0.109168867
VEGFA	GBM	METTL3	0.065531855	0.40885213
CTLA4	GBM	METTL14	-0.020542176	0.795907353
TIM3	GBM	METTL14	-0.076896044	0.332278172
LAG3	GBM	METTL14	0.058158776	0.463666561
NRP1	GBM	METTL14	0.037299406	0.638532047
PD-1	GBM	METTL14	-0.034736921	0.661777905
TIGIT	GBM	METTL14	0.088621479	0.263601222
VISTA	GBM	METTL14	-0.046066014	0.561735293
PD-L1	GBM	METTL14	0.18562479	0.018399017
CD80	GBM	METTL14	0.068773954	0.386012632
CD86	GBM	METTL14	-0.047911797	0.546147923
FGL1	GBM	METTL14	-0.126305843	0.110365012
HMGB1	GBM	METTL14	-0.155957993	0.048203334
LGALS9	GBM	METTL14	-0.094097178	0.235112262
PD-L2	GBM	METTL14	0.003338769	0.966471397
CD155	GBM	METTL14	0.049166289	0.535676551
CD112	GBM	METTL14	-0.096007473	0.225701163
SEMA4A	GBM	METTL14	0.082743257	0.296714851
VEGFA	GBM	METTL14	0.048005723	0.545360444
CTLA4	GBM	WTAP	0.125127585	0.113754104
TIM3	GBM	WTAP	0.392457211	2.62E-07
LAG3	GBM	WTAP	-0.083751585	0.290847087
NRP1	GBM	WTAP	0.227614459	0.003686458
PD-1	GBM	WTAP	0.057877739	0.465833101
TIGIT	GBM	WTAP	0.103991539	0.189255201
VISTA	GBM	WTAP	0.227412919	0.003717669
PD-L1	GBM	WTAP	0.137590208	0.08176977
CD80	GBM	WTAP	0.184755015	0.018963504
CD86	GBM	WTAP	0.406194477	8.98E-08
FGL1	GBM	WTAP	0.193821663	0.013756234
HMGB1	GBM	WTAP	0.10321028	0.192619221
LGALS9	GBM	WTAP	0.144704159	0.06703566
PD-L2	GBM	WTAP	0.380191053	6.54E-07
CD155	GBM	WTAP	-0.025221271	0.750804292
CD112	GBM	WTAP	0.072543261	0.360451957
SEMA4A	GBM	WTAP	0.014580795	0.854344729
VEGFA	GBM	WTAP	0.278530418	3.47E-04
CTLA4	GBM	FTO	-0.179102181	0.023010648
TIM3	GBM	FTO	-0.218448007	0.005370947
LAG3	GBM	FTO	-0.087789037	0.268130516
NRP1	GBM	FTO	-0.238695178	0.002293718
PD-1	GBM	FTO	-0.119678487	0.130493754
TIGIT	GBM	FTO	5.19E-04	0.994791225
VISTA	GBM	FTO	-0.016924236	0.831259504
PD-L1	GBM	FTO	-0.044833044	0.572264849
CD80	GBM	FTO	-0.160843589	0.041523464
CD86	GBM	FTO	-0.204132202	0.009393956
FGL1	GBM	FTO	-0.174922998	0.02646157
HMGB1	GBM	FTO	-0.107037118	0.17655063
LGALS9	GBM	FTO	-0.160213367	0.042338921
PD-L2	GBM	FTO	-0.235030101	0.002689922
CD155	GBM	FTO	-0.071572272	0.366933689
CD112	GBM	FTO	-0.172373063	0.028777569
SEMA4A	GBM	FTO	0.056365518	0.47758607
VEGFA	GBM	FTO	-0.025737184	0.745879452
CTLA4	GBM	ALKBH5	0.052261076	0.510279898
TIM3	GBM	ALKBH5	0.02668038	0.736902488
LAG3	GBM	ALKBH5	-0.042499913	0.592439979
NRP1	GBM	ALKBH5	0.272924809	4.60E-04
PD-1	GBM	ALKBH5	0.07697618	0.331773059
TIGIT	GBM	ALKBH5	0.109199278	0.167921128
VISTA	GBM	ALKBH5	0.043972408	0.579669273
PD-L1	GBM	ALKBH5	0.089590274	0.258396211
CD80	GBM	ALKBH5	-0.059048278	0.456846074
CD86	GBM	ALKBH5	0.025320847	0.749852958
FGL1	GBM	ALKBH5	-0.143622977	0.069124258
HMGB1	GBM	ALKBH5	-0.499314553	1.56E-11
LGALS9	GBM	ALKBH5	0.089618704	0.258244542
PD-L2	GBM	ALKBH5	0.043979285	0.579609933
CD155	GBM	ALKBH5	0.236720493	0.00250007
CD112	GBM	ALKBH5	0.22916614	0.003453951
SEMA4A	GBM	ALKBH5	-0.026019122	0.743192431
VEGFA	GBM	ALKBH5	0.370096046	1.35E-06
CTLA4	HNSC	METTL3	-2.36E-04	0.995720051
TIM3	HNSC	METTL3	-0.116124423	0.008033836
LAG3	HNSC	METTL3	-0.049804355	0.256926889
NRP1	HNSC	METTL3	-0.128056399	0.003442795
PD-1	HNSC	METTL3	-0.02720685	0.535894483
TIGIT	HNSC	METTL3	-0.092618566	0.034730564
VISTA	HNSC	METTL3	-0.231858538	8.92E-08
PD-L1	HNSC	METTL3	0.004105347	0.925592609
CD80	HNSC	METTL3	-0.033742279	0.442600469
CD86	HNSC	METTL3	-0.139436512	0.001434714
FGL1	HNSC	METTL3	0.142208213	0.001147646
HMGB1	HNSC	METTL3	0.216802942	5.99E-07
LGALS9	HNSC	METTL3	-0.115476778	0.008394873
PD-L2	HNSC	METTL3	-0.018421168	0.675148949
CD155	HNSC	METTL3	0.016713299	0.70377377
CD112	HNSC	METTL3	-0.303524277	1.52E-12
SEMA4A	HNSC	METTL3	-0.127822117	0.003502969
VEGFA	HNSC	METTL3	0.209364094	1.46E-06
CTLA4	HNSC	METTL14	0.008508379	0.846522396
TIM3	HNSC	METTL14	0.002759273	0.949949803
LAG3	HNSC	METTL14	-0.045567177	0.29967541
NRP1	HNSC	METTL14	0.18471843	2.25E-05
PD-1	HNSC	METTL14	0.016963222	0.699557502
TIGIT	HNSC	METTL14	0.136455865	0.001815989
VISTA	HNSC	METTL14	-0.018549609	0.673014415
PD-L1	HNSC	METTL14	0.24107737	2.60E-08
CD80	HNSC	METTL14	0.13265825	0.002435832
CD86	HNSC	METTL14	0.054563856	0.214170686
FGL1	HNSC	METTL14	-0.017410433	0.692036017
HMGB1	HNSC	METTL14	-0.086389844	0.048960786
LGALS9	HNSC	METTL14	-0.004994057	0.909548021
PD-L2	HNSC	METTL14	0.111752214	0.010766036
CD155	HNSC	METTL14	-0.170757327	9.11E-05
CD112	HNSC	METTL14	-0.251022825	6.49E-09
SEMA4A	HNSC	METTL14	0.107760408	0.013949364
VEGFA	HNSC	METTL14	0.056777326	0.19613235
CTLA4	HNSC	WTAP	0.134658519	0.002088681
TIM3	HNSC	WTAP	0.084907188	0.052988115
LAG3	HNSC	WTAP	0.094126578	0.0318716
NRP1	HNSC	WTAP	-0.099860509	0.022763243
PD-1	HNSC	WTAP	0.087796325	0.04538034
TIGIT	HNSC	WTAP	0.087500579	0.046114369
VISTA	HNSC	WTAP	-0.064188243	0.143822795
PD-L1	HNSC	WTAP	0.027106977	0.537393052
CD80	HNSC	WTAP	0.130721003	0.002821459
CD86	HNSC	WTAP	0.060893571	0.16558441
FGL1	HNSC	WTAP	0.077293298	0.07824655
HMGB1	HNSC	WTAP	0.174693386	6.21E-05
LGALS9	HNSC	WTAP	0.11530259	0.008494414
PD-L2	HNSC	WTAP	-0.019175769	0.662646197
CD155	HNSC	WTAP	-0.060741974	0.166642138
CD112	HNSC	WTAP	0.109643502	0.012356848
SEMA4A	HNSC	WTAP	-0.035299025	0.421827435
VEGFA	HNSC	WTAP	0.175468531	5.75E-05
CTLA4	HNSC	FTO	-0.163200025	1.86E-04
TIM3	HNSC	FTO	-0.002714974	0.950752327
LAG3	HNSC	FTO	-0.235789884	5.30E-08
NRP1	HNSC	FTO	0.449146246	3.51E-27
PD-1	HNSC	FTO	-0.187167445	1.74E-05
TIGIT	HNSC	FTO	-0.056435062	0.198846602
VISTA	HNSC	FTO	-0.081059442	0.064742539
PD-L1	HNSC	FTO	0.008551899	0.845747153
CD80	HNSC	FTO	0.09923066	0.02363881
CD86	HNSC	FTO	0.090398575	0.039335055
FGL1	HNSC	FTO	0.040768266	0.353507152
HMGB1	HNSC	FTO	-0.234506436	6.29E-08
LGALS9	HNSC	FTO	-0.152787456	4.72E-04
PD-L2	HNSC	FTO	0.102029739	0.019959264
CD155	HNSC	FTO	0.096104209	0.028429112
CD112	HNSC	FTO	-0.170727862	9.13E-05
SEMA4A	HNSC	FTO	-0.065996363	0.13284785
VEGFA	HNSC	FTO	0.023117423	0.598915984
CTLA4	HNSC	ALKBH5	-0.141722922	0.001193736
TIM3	HNSC	ALKBH5	-0.012671268	0.773143448
LAG3	HNSC	ALKBH5	-0.092434807	0.035093435
NRP1	HNSC	ALKBH5	0.117895777	0.007116149
PD-1	HNSC	ALKBH5	-0.087346787	0.046499996
TIGIT	HNSC	ALKBH5	-0.069369169	0.114116629
VISTA	HNSC	ALKBH5	-0.205571005	2.28E-06
PD-L1	HNSC	ALKBH5	-0.029379733	0.503818918
CD80	HNSC	ALKBH5	-0.009407906	0.830530124
CD86	HNSC	ALKBH5	-0.020406464	0.642456117
FGL1	HNSC	ALKBH5	-0.041630733	0.343407994
HMGB1	HNSC	ALKBH5	-0.033190196	0.450105211
LGALS9	HNSC	ALKBH5	0.016834507	0.701727816
PD-L2	HNSC	ALKBH5	0.037543232	0.392906447
CD155	HNSC	ALKBH5	0.038056677	0.386462141
CD112	HNSC	ALKBH5	-0.124755153	0.004383656
SEMA4A	HNSC	ALKBH5	-0.0523005	0.233818609
VEGFA	HNSC	ALKBH5	0.145814656	8.53E-04
CTLA4	KICH	METTL3	-0.158848638	0.202684028
TIM3	KICH	METTL3	-0.150940041	0.226371483
LAG3	KICH	METTL3	-0.057689496	0.645444123
NRP1	KICH	METTL3	-0.424552898	3.81E-04
PD-1	KICH	METTL3	-0.169686134	0.173166836
TIGIT	KICH	METTL3	-0.082823887	0.508518941
VISTA	KICH	METTL3	-0.322461667	0.00827647
PD-L1	KICH	METTL3	-0.353107598	0.003635639
CD80	KICH	METTL3	-0.177925251	0.152922048
CD86	KICH	METTL3	-0.268954391	0.028987508
FGL1	KICH	METTL3	-0.135259686	0.278877242
HMGB1	KICH	METTL3	0.148970222	0.232559715
LGALS9	KICH	METTL3	-0.278828238	0.023384371
PD-L2	KICH	METTL3	-0.413788379	5.53E-04
CD155	KICH	METTL3	0.521474244	7.13E-06
CD112	KICH	METTL3	0.106389937	0.395203646
SEMA4A	KICH	METTL3	0.037986926	0.762026958
VEGFA	KICH	METTL3	0.195479506	0.115728793
CTLA4	KICH	METTL14	0.005096376	0.967604956
TIM3	KICH	METTL14	-0.033842645	0.787342551
LAG3	KICH	METTL14	-0.213993676	0.084469064
NRP1	KICH	METTL14	-0.05076505	0.685625637
PD-1	KICH	METTL14	-0.167401633	0.179111739
TIGIT	KICH	METTL14	0.105600348	0.398740524
VISTA	KICH	METTL14	-0.314588298	0.010094614
PD-L1	KICH	METTL14	0.301654529	0.013837198
CD80	KICH	METTL14	0.177064771	0.154950205
CD86	KICH	METTL14	-0.020839173	0.868092804
FGL1	KICH	METTL14	-0.325321353	0.007690809
HMGB1	KICH	METTL14	0.102202373	0.414172377
LGALS9	KICH	METTL14	-0.317667575	0.009345908
PD-L2	KICH	METTL14	-0.082477525	0.510299599
CD155	KICH	METTL14	0.164783744	0.186104794
CD112	KICH	METTL14	-0.086907798	0.487765788
SEMA4A	KICH	METTL14	-0.059795009	0.633417303
VEGFA	KICH	METTL14	-0.054386397	0.664494392
CTLA4	KICH	WTAP	0.415979897	5.13E-04
TIM3	KICH	WTAP	0.258310561	0.036249979
LAG3	KICH	WTAP	0.096233104	0.442100945
NRP1	KICH	WTAP	0.374303445	0.001960548
PD-1	KICH	WTAP	0.366648083	0.002462138
TIGIT	KICH	WTAP	0.237514507	0.054821721
VISTA	KICH	WTAP	0.262059554	0.033536133
PD-L1	KICH	WTAP	0.199454739	0.108362616
CD80	KICH	WTAP	0.433255094	2.79E-04
CD86	KICH	WTAP	0.493236253	2.58E-05
FGL1	KICH	WTAP	0.076914892	0.539327052
HMGB1	KICH	WTAP	0.085989	0.492395578
LGALS9	KICH	WTAP	0.304988687	0.012773075
PD-L2	KICH	WTAP	0.484002165	3.83E-05
CD155	KICH	WTAP	-0.444713538	1.83E-04
CD112	KICH	WTAP	-0.109598726	0.38102185
SEMA4A	KICH	WTAP	0.238974508	0.053304756
VEGFA	KICH	WTAP	-0.038198275	0.760742306
CTLA4	KICH	FTO	0.05881766	0.638988471
TIM3	KICH	FTO	-0.0596329	0.63433998
LAG3	KICH	FTO	-0.087690307	0.483840917
NRP1	KICH	FTO	0.288290801	0.018904289
PD-1	KICH	FTO	-0.074897424	0.550050683
TIGIT	KICH	FTO	-0.037532156	0.764793362
VISTA	KICH	FTO	0.015483006	0.901799407
PD-L1	KICH	FTO	0.323614843	0.008035772
CD80	KICH	FTO	0.114952498	0.358050136
CD86	KICH	FTO	0.140312759	0.261141946
FGL1	KICH	FTO	0.143592471	0.250047332
HMGB1	KICH	FTO	0.474450969	5.71E-05
LGALS9	KICH	FTO	-0.062857457	0.616092624
PD-L2	KICH	FTO	0.220040524	0.075849902
CD155	KICH	FTO	-0.224822518	0.06954238
CD112	KICH	FTO	-0.403692064	7.76E-04
SEMA4A	KICH	FTO	-0.170366924	0.171423405
VEGFA	KICH	FTO	-0.23125873	0.061724323
CTLA4	KICH	ALKBH5	-0.062966574	0.615479099
TIM3	KICH	ALKBH5	-0.266338218	0.030648311
LAG3	KICH	ALKBH5	-0.008778492	0.944229078
NRP1	KICH	ALKBH5	0.029030821	0.817011844
PD-1	KICH	ALKBH5	-0.066466485	0.595941317
TIGIT	KICH	ALKBH5	-0.172345249	0.166429983
VISTA	KICH	ALKBH5	0.042474642	0.734891903
PD-L1	KICH	ALKBH5	0.055973987	0.655310774
CD80	KICH	ALKBH5	-0.212884156	0.086131453
CD86	KICH	ALKBH5	-0.080616176	0.519923072
FGL1	KICH	ALKBH5	0.165801749	0.183362393
HMGB1	KICH	ALKBH5	-0.026528634	0.832544757
LGALS9	KICH	ALKBH5	0.063334188	0.613414063
PD-L2	KICH	ALKBH5	-0.020225088	0.871946565
CD155	KICH	ALKBH5	-0.209825399	0.0908482
CD112	KICH	ALKBH5	-0.253144782	0.040286613
SEMA4A	KICH	ALKBH5	-0.183876201	0.139432106
VEGFA	KICH	ALKBH5	0.129666563	0.299420199
CTLA4	KIRC	METTL3	0.176947663	3.99E-05
TIM3	KIRC	METTL3	-0.217770236	3.84E-07
LAG3	KIRC	METTL3	0.006734631	0.876728477
NRP1	KIRC	METTL3	-0.176951699	3.99E-05
PD-1	KIRC	METTL3	0.016732376	0.699928529
TIGIT	KIRC	METTL3	-0.066492473	0.125228793
VISTA	KIRC	METTL3	-0.136972262	0.001525555
PD-L1	KIRC	METTL3	0.068479142	0.114311713
CD80	KIRC	METTL3	0.046690835	0.281928245
CD86	KIRC	METTL3	-0.2030643	2.29E-06
FGL1	KIRC	METTL3	-4.84E-04	0.991104107
HMGB1	KIRC	METTL3	0.127097354	0.003289441
LGALS9	KIRC	METTL3	-0.102922798	0.01745911
PD-L2	KIRC	METTL3	-0.12889392	0.00287116
CD155	KIRC	METTL3	0.129178185	0.002809603
CD112	KIRC	METTL3	0.020286304	0.640289379
SEMA4A	KIRC	METTL3	0.111001866	0.010329772
VEGFA	KIRC	METTL3	0.260210177	1.07E-09
CTLA4	KIRC	METTL14	-0.106401786	0.013983418
TIM3	KIRC	METTL14	0.061207124	0.158220473
LAG3	KIRC	METTL14	-0.297238959	2.47E-12
NRP1	KIRC	METTL14	0.327206637	9.13E-15
PD-1	KIRC	METTL14	-0.286465891	1.59E-11
TIGIT	KIRC	METTL14	-0.103502114	0.016832566
VISTA	KIRC	METTL14	-0.15623948	2.94E-04
PD-L1	KIRC	METTL14	0.409268756	6.10E-23
CD80	KIRC	METTL14	0.139611972	0.001231575
CD86	KIRC	METTL14	7.48E-04	0.986255337
FGL1	KIRC	METTL14	-0.196409911	4.91E-06
HMGB1	KIRC	METTL14	-0.036458382	0.400902625
LGALS9	KIRC	METTL14	-0.349854436	8.61E-17
PD-L2	KIRC	METTL14	0.27665693	8.06E-11
CD155	KIRC	METTL14	-0.199392264	3.50E-06
CD112	KIRC	METTL14	-0.467959616	2.33E-30
SEMA4A	KIRC	METTL14	-0.149110252	5.53E-04
VEGFA	KIRC	METTL14	0.125635441	0.003669845
CTLA4	KIRC	WTAP	0.339000627	8.44E-16
TIM3	KIRC	WTAP	0.096518779	0.025861708
LAG3	KIRC	WTAP	0.146927902	6.67E-04
NRP1	KIRC	WTAP	0.197309838	4.44E-06
PD-1	KIRC	WTAP	0.152403332	4.14E-04
TIGIT	KIRC	WTAP	0.196267768	4.99E-06
VISTA	KIRC	WTAP	0.10427546	0.016026895
PD-L1	KIRC	WTAP	0.098184253	0.023395274
CD80	KIRC	WTAP	0.308380107	3.31E-13
CD86	KIRC	WTAP	0.240057399	2.01E-08
FGL1	KIRC	WTAP	0.012046575	0.781416244
HMGB1	KIRC	WTAP	0.244816235	1.03E-08
LGALS9	KIRC	WTAP	0.127783835	0.003123482
PD-L2	KIRC	WTAP	0.211281816	8.56E-07
CD155	KIRC	WTAP	-0.082776161	0.056155362
CD112	KIRC	WTAP	-0.095112335	0.028116064
SEMA4A	KIRC	WTAP	0.133185237	0.002060719
VEGFA	KIRC	WTAP	0.225098767	1.50E-07
CTLA4	KIRC	FTO	0.081905747	0.058801101
TIM3	KIRC	FTO	0.295539905	3.33E-12
LAG3	KIRC	FTO	-0.005244229	0.903858149
NRP1	KIRC	FTO	0.470427783	1.05E-30
PD-1	KIRC	FTO	0.021033481	0.628024564
TIGIT	KIRC	FTO	0.143625171	8.83E-04
VISTA	KIRC	FTO	0.253979534	2.72E-09
PD-L1	KIRC	FTO	0.108828761	0.011934358
CD80	KIRC	FTO	0.142615977	9.61E-04
CD86	KIRC	FTO	0.229239585	8.73E-08
FGL1	KIRC	FTO	-0.121493602	0.004973831
HMGB1	KIRC	FTO	-0.103326631	0.017020243
LGALS9	KIRC	FTO	0.03736259	0.389316346
PD-L2	KIRC	FTO	0.214798505	5.56E-07
CD155	KIRC	FTO	-0.201669717	2.69E-06
CD112	KIRC	FTO	-0.340529033	6.16E-16
SEMA4A	KIRC	FTO	0.016938402	0.696415821
VEGFA	KIRC	FTO	0.341640405	4.89E-16
CTLA4	KIRC	ALKBH5	-0.005541394	0.898438909
TIM3	KIRC	ALKBH5	0.050988248	0.239932335
LAG3	KIRC	ALKBH5	0.045705185	0.292222167
NRP1	KIRC	ALKBH5	0.201941874	2.60E-06
PD-1	KIRC	ALKBH5	0.061259359	0.157865063
TIGIT	KIRC	ALKBH5	0.010066249	0.816648566
VISTA	KIRC	ALKBH5	0.217333902	4.05E-07
PD-L1	KIRC	ALKBH5	-0.082452235	0.057128194
CD80	KIRC	ALKBH5	-0.075005707	0.08362789
CD86	KIRC	ALKBH5	-0.046827458	0.280520982
FGL1	KIRC	ALKBH5	-0.087479853	0.043512257
HMGB1	KIRC	ALKBH5	-0.185616131	1.61E-05
LGALS9	KIRC	ALKBH5	0.110903073	0.01039834
PD-L2	KIRC	ALKBH5	-0.068733884	0.112967627
CD155	KIRC	ALKBH5	-0.080386806	0.063665011
CD112	KIRC	ALKBH5	0.110645632	0.010578919
SEMA4A	KIRC	ALKBH5	0.103822873	0.016494194
VEGFA	KIRC	ALKBH5	0.300238458	1.45E-12
CTLA4	KIRP	METTL3	-0.170837283	0.003520905
TIM3	KIRP	METTL3	-0.330375065	8.19E-09
LAG3	KIRP	METTL3	-0.14874813	0.011203894
NRP1	KIRP	METTL3	0.042523866	0.470691658
PD-1	KIRP	METTL3	-0.115917276	0.048595067
TIGIT	KIRP	METTL3	-0.280371509	1.22E-06
VISTA	KIRP	METTL3	-0.131150646	0.025520964
PD-L1	KIRP	METTL3	-0.399129453	1.63E-12
CD80	KIRP	METTL3	-0.296111631	2.80E-07
CD86	KIRP	METTL3	-0.269388246	3.26E-06
FGL1	KIRP	METTL3	-0.019225544	0.744412744
HMGB1	KIRP	METTL3	0.515612345	4.25E-21
LGALS9	KIRP	METTL3	-0.141195448	0.016121491
PD-L2	KIRP	METTL3	-0.397933584	1.92E-12
CD155	KIRP	METTL3	-0.173526298	0.003028718
CD112	KIRP	METTL3	-0.03924301	0.505631908
SEMA4A	KIRP	METTL3	0.191793616	0.001028736
VEGFA	KIRP	METTL3	-0.087847866	0.13558885
CTLA4	KIRP	METTL14	-0.221626105	1.42E-04
TIM3	KIRP	METTL14	-0.059560724	0.312112349
LAG3	KIRP	METTL14	-0.31797853	3.10E-08
NRP1	KIRP	METTL14	0.39316521	3.70E-12
PD-1	KIRP	METTL14	-0.240757697	3.42E-05
TIGIT	KIRP	METTL14	-0.062013749	0.292566352
VISTA	KIRP	METTL14	-0.214006395	2.41E-04
PD-L1	KIRP	METTL14	0.405706403	6.45E-13
CD80	KIRP	METTL14	0.151326654	0.009858622
CD86	KIRP	METTL14	-0.047320116	0.422089164
FGL1	KIRP	METTL14	0.006173	0.916638155
HMGB1	KIRP	METTL14	-0.04020316	0.495268023
LGALS9	KIRP	METTL14	-0.322255825	1.97E-08
PD-L2	KIRP	METTL14	0.108254619	0.065627207
CD155	KIRP	METTL14	-0.103067039	0.07972957
CD112	KIRP	METTL14	-0.317209026	3.36E-08
SEMA4A	KIRP	METTL14	-0.111731248	0.057373878
VEGFA	KIRP	METTL14	0.11997216	0.041190423
CTLA4	KIRP	WTAP	0.334883487	4.98E-09
TIM3	KIRP	WTAP	0.131745905	0.024854895
LAG3	KIRP	WTAP	0.303799536	1.32E-07
NRP1	KIRP	WTAP	0.083708533	0.155071283
PD-1	KIRP	WTAP	0.244009615	2.66E-05
TIGIT	KIRP	WTAP	0.369719037	8.00E-11
VISTA	KIRP	WTAP	0.138945428	0.01791207
PD-L1	KIRP	WTAP	0.16157296	0.005820114
CD80	KIRP	WTAP	0.43032849	1.68E-14
CD86	KIRP	WTAP	0.313569882	4.90E-08
FGL1	KIRP	WTAP	0.087480072	0.137239873
HMGB1	KIRP	WTAP	0.160032533	0.006312151
LGALS9	KIRP	WTAP	0.202318837	5.27E-04
PD-L2	KIRP	WTAP	0.396213131	2.44E-12
CD155	KIRP	WTAP	0.018877219	0.748886765
CD112	KIRP	WTAP	-0.006697767	0.909580627
SEMA4A	KIRP	WTAP	0.260998235	6.68E-06
VEGFA	KIRP	WTAP	0.263755072	5.29E-06
CTLA4	KIRP	FTO	-0.261717559	6.28E-06
TIM3	KIRP	FTO	0.01982413	0.736744353
LAG3	KIRP	FTO	-0.329893437	8.64E-09
NRP1	KIRP	FTO	0.45688451	2.31E-16
PD-1	KIRP	FTO	-0.23232835	6.49E-05
TIGIT	KIRP	FTO	-0.132194023	0.024363403
VISTA	KIRP	FTO	-0.149717277	0.010680343
PD-L1	KIRP	FTO	0.179053775	0.002207615
CD80	KIRP	FTO	-0.027833616	0.636902703
CD86	KIRP	FTO	-0.089460391	0.12852984
FGL1	KIRP	FTO	-0.048252314	0.412994481
HMGB1	KIRP	FTO	-0.159760146	0.006402932
LGALS9	KIRP	FTO	-0.259053623	7.86E-06
PD-L2	KIRP	FTO	-0.059983025	0.308687779
CD155	KIRP	FTO	-0.039411854	0.503801209
CD112	KIRP	FTO	-0.139842321	0.017178539
SEMA4A	KIRP	FTO	-0.200527744	5.92E-04
VEGFA	KIRP	FTO	-0.132240507	0.024312903
CTLA4	KIRP	ALKBH5	-0.160730292	0.006084839
TIM3	KIRP	ALKBH5	0.080318685	0.172543857
LAG3	KIRP	ALKBH5	-0.088753274	0.131589532
NRP1	KIRP	ALKBH5	0.120609581	0.040117701
PD-1	KIRP	ALKBH5	-0.030242361	0.60801994
TIGIT	KIRP	ALKBH5	-0.017109301	0.771721554
VISTA	KIRP	ALKBH5	0.071897291	0.222215115
PD-L1	KIRP	ALKBH5	-0.062070527	0.29212384
CD80	KIRP	ALKBH5	-0.063373889	0.282088749
CD86	KIRP	ALKBH5	0.027817527	0.637097539
FGL1	KIRP	ALKBH5	-0.072950627	0.215497401
HMGB1	KIRP	ALKBH5	-0.249128532	1.77E-05
LGALS9	KIRP	ALKBH5	0.001795717	0.975709832
PD-L2	KIRP	ALKBH5	-0.060222838	0.3067541
CD155	KIRP	ALKBH5	-0.095359896	0.10510301
CD112	KIRP	ALKBH5	0.068163918	0.247222257
SEMA4A	KIRP	ALKBH5	-0.064862669	0.270913788
VEGFA	KIRP	ALKBH5	-0.078919571	0.18016775
CTLA4	LAML	METTL3	0.150283972	0.048430645
TIM3	LAML	METTL3	-0.179178756	0.018335861
LAG3	LAML	METTL3	0.143207868	0.060155757
NRP1	LAML	METTL3	-0.033126192	0.665256621
PD-1	LAML	METTL3	0.168430648	0.026749846
TIGIT	LAML	METTL3	0.126192177	0.098049013
VISTA	LAML	METTL3	-0.332090077	8.06E-06
PD-L1	LAML	METTL3	0.156505647	0.039755921
CD80	LAML	METTL3	0.149159385	0.05015571
CD86	LAML	METTL3	-0.408544466	2.40E-08
FGL1	LAML	METTL3	NA	NA
HMGB1	LAML	METTL3	-0.010784187	0.888012442
LGALS9	LAML	METTL3	-0.206065508	0.006528699
PD-L2	LAML	METTL3	-0.186557837	0.013986434
CD155	LAML	METTL3	0.004700946	0.951053887
CD112	LAML	METTL3	0.016158178	0.832886734
SEMA4A	LAML	METTL3	-0.130856411	0.08615169
VEGFA	LAML	METTL3	0.065879185	0.38915015
CTLA4	LAML	METTL14	-0.092122773	0.228023122
TIM3	LAML	METTL14	-0.193066951	0.010928387
LAG3	LAML	METTL14	-0.184620213	0.015030805
NRP1	LAML	METTL14	0.030429075	0.691055892
PD-1	LAML	METTL14	-0.214334214	0.004630518
TIGIT	LAML	METTL14	0.137486159	0.071260456
VISTA	LAML	METTL14	-0.42243263	7.07E-09
PD-L1	LAML	METTL14	0.026687245	0.727439727
CD80	LAML	METTL14	0.15243871	0.045263255
CD86	LAML	METTL14	-0.289797435	1.10E-04
FGL1	LAML	METTL14	NA	NA
HMGB1	LAML	METTL14	0.26891436	3.47E-04
LGALS9	LAML	METTL14	-0.289106133	1.14E-04
PD-L2	LAML	METTL14	0.045525245	0.552004832
CD155	LAML	METTL14	0.127689941	0.094094516
CD112	LAML	METTL14	-0.237173927	0.001678703
SEMA4A	LAML	METTL14	-0.348141021	2.68E-06
VEGFA	LAML	METTL14	-0.014675792	0.848023551
CTLA4	LAML	WTAP	0.134935181	0.076721677
TIM3	LAML	WTAP	-0.188330373	0.013087223
LAG3	LAML	WTAP	-0.027457581	0.719896183
NRP1	LAML	WTAP	0.04280157	0.576064936
PD-1	LAML	WTAP	-0.039378802	0.606977969
TIGIT	LAML	WTAP	0.059724697	0.435062548
VISTA	LAML	WTAP	-0.100095421	0.19009487
PD-L1	LAML	WTAP	-0.124599078	0.102398465
CD80	LAML	WTAP	-0.013432874	0.860758338
CD86	LAML	WTAP	-0.059466166	0.437056654
FGL1	LAML	WTAP	NA	NA
HMGB1	LAML	WTAP	0.407368678	2.66E-08
LGALS9	LAML	WTAP	-0.117945202	0.122230235
PD-L2	LAML	WTAP	-0.033016798	0.66629567
CD155	LAML	WTAP	-0.083967617	0.272049108
CD112	LAML	WTAP	-0.076701704	0.315852122
SEMA4A	LAML	WTAP	-0.180774806	0.017306652
VEGFA	LAML	WTAP	-0.058444568	0.444987276
CTLA4	LAML	FTO	-0.185691859	0.014445077
TIM3	LAML	FTO	-0.457700294	2.43E-10
LAG3	LAML	FTO	-0.051353317	0.502224581
NRP1	LAML	FTO	-0.261990482	4.98E-04
PD-1	LAML	FTO	0.074157022	0.332221932
TIGIT	LAML	FTO	-0.042814945	0.575945591
VISTA	LAML	FTO	-0.154743748	0.04206845
PD-L1	LAML	FTO	-0.18043718	0.01752008
CD80	LAML	FTO	5.27E-04	0.994511909
CD86	LAML	FTO	-0.145776176	0.055655727
FGL1	LAML	FTO	NA	NA
HMGB1	LAML	FTO	0.131935446	0.083571049
LGALS9	LAML	FTO	0.019707965	0.796898104
PD-L2	LAML	FTO	-0.175134369	0.02118478
CD155	LAML	FTO	0.184166981	0.015284701
CD112	LAML	FTO	0.143923993	0.058871933
SEMA4A	LAML	FTO	-0.543220906	1.15E-14
VEGFA	LAML	FTO	-0.325374	1.25E-05
CTLA4	LAML	ALKBH5	-0.048835383	0.5234389
TIM3	LAML	ALKBH5	0.034789866	0.649534103
LAG3	LAML	ALKBH5	-0.009268318	0.903671614
NRP1	LAML	ALKBH5	-0.054056337	0.479962831
PD-1	LAML	ALKBH5	0.021366925	0.780219905
TIGIT	LAML	ALKBH5	-0.053108619	0.48770685
VISTA	LAML	ALKBH5	0.249135278	9.48E-04
PD-L1	LAML	ALKBH5	-0.232793188	0.002054925
CD80	LAML	ALKBH5	-0.180226538	0.017654392
CD86	LAML	ALKBH5	0.085925106	0.26098956
FGL1	LAML	ALKBH5	NA	NA
HMGB1	LAML	ALKBH5	-0.056568546	0.459760499
LGALS9	LAML	ALKBH5	0.362710765	9.38E-07
PD-L2	LAML	ALKBH5	0.021807025	0.775811828
CD155	LAML	ALKBH5	-0.006852787	0.928698896
CD112	LAML	ALKBH5	0.065436727	0.392350004
SEMA4A	LAML	ALKBH5	0.223095876	0.003173913
VEGFA	LAML	ALKBH5	0.01849038	0.809198223
CTLA4	LGG	METTL3	-0.168140773	1.24E-04
TIM3	LGG	METTL3	-0.039439778	0.371281921
LAG3	LGG	METTL3	0.131409185	0.002782633
NRP1	LGG	METTL3	-0.189523621	1.46E-05
PD-1	LGG	METTL3	-0.118182839	0.007198658
TIGIT	LGG	METTL3	-0.105032601	0.017000327
VISTA	LGG	METTL3	-0.086892018	0.048523723
PD-L1	LGG	METTL3	-0.202991493	3.35E-06
CD80	LGG	METTL3	-0.082801363	0.060169094
CD86	LGG	METTL3	-0.062192358	0.158339432
FGL1	LGG	METTL3	-0.212488713	1.11E-06
HMGB1	LGG	METTL3	0.436897485	1.83E-25
LGALS9	LGG	METTL3	0.004613958	0.91672864
PD-L2	LGG	METTL3	-0.106897634	0.015127051
CD155	LGG	METTL3	-0.190465855	1.32E-05
CD112	LGG	METTL3	-0.126310129	0.00405599
SEMA4A	LGG	METTL3	-0.182774075	2.95E-05
VEGFA	LGG	METTL3	0.078270511	0.075670584
CTLA4	LGG	METTL14	-0.059866282	0.174520627
TIM3	LGG	METTL14	-0.006537232	0.882233225
LAG3	LGG	METTL14	-0.110054358	0.012367045
NRP1	LGG	METTL14	0.155869775	3.80E-04
PD-1	LGG	METTL14	0.007450344	0.865929424
TIGIT	LGG	METTL14	0.205178334	2.61E-06
VISTA	LGG	METTL14	-0.095746823	0.029654605
PD-L1	LGG	METTL14	0.294145633	9.30E-12
CD80	LGG	METTL14	0.131219362	0.002822602
CD86	LGG	METTL14	0.060445847	0.170378197
FGL1	LGG	METTL14	-0.072894567	0.09812111
HMGB1	LGG	METTL14	-0.01363524	0.757324332
LGALS9	LGG	METTL14	-0.117485276	0.007550457
PD-L2	LGG	METTL14	0.079913159	0.069712024
CD155	LGG	METTL14	-0.192908705	1.02E-05
CD112	LGG	METTL14	-0.179244225	4.22E-05
SEMA4A	LGG	METTL14	-0.159253642	2.81E-04
VEGFA	LGG	METTL14	0.019244681	0.66273855
CTLA4	LGG	WTAP	0.249600291	9.07E-09
TIM3	LGG	WTAP	0.369174066	4.17E-18
LAG3	LGG	WTAP	0.332579008	8.60E-15
NRP1	LGG	WTAP	0.253335665	5.34E-09
PD-1	LGG	WTAP	0.375724503	9.57E-19
TIGIT	LGG	WTAP	0.082978235	0.059621635
VISTA	LGG	WTAP	0.16550777	1.59E-04
PD-L1	LGG	WTAP	0.148466871	7.17E-04
CD80	LGG	WTAP	0.455855122	7.66E-28
CD86	LGG	WTAP	0.351931542	1.72E-16
FGL1	LGG	WTAP	0.006100186	0.890054836
HMGB1	LGG	WTAP	0.207079238	2.09E-06
LGALS9	LGG	WTAP	0.322597283	5.82E-14
PD-L2	LGG	WTAP	0.346660249	5.13E-16
CD155	LGG	WTAP	0.157682686	3.24E-04
CD112	LGG	WTAP	0.198651953	5.44E-06
SEMA4A	LGG	WTAP	-0.304600818	1.54E-12
VEGFA	LGG	WTAP	0.27928977	1.06E-10
CTLA4	LGG	FTO	-0.248608964	1.04E-08
TIM3	LGG	FTO	-0.127647949	0.00367885
LAG3	LGG	FTO	-0.427810507	2.24E-24
NRP1	LGG	FTO	-0.207715042	1.95E-06
PD-1	LGG	FTO	-0.291706783	1.40E-11
TIGIT	LGG	FTO	0.071284229	0.105792514
VISTA	LGG	FTO	-0.04334915	0.325717036
PD-L1	LGG	FTO	0.176500646	5.55E-05
CD80	LGG	FTO	-0.217516231	6.07E-07
CD86	LGG	FTO	-0.050668621	0.250590383
FGL1	LGG	FTO	-0.061294495	0.164445674
HMGB1	LGG	FTO	-0.15263557	5.03E-04
LGALS9	LGG	FTO	-0.29328127	1.08E-11
PD-L2	LGG	FTO	-0.107157517	0.014880962
CD155	LGG	FTO	-0.181796398	3.26E-05
CD112	LGG	FTO	-0.415526086	5.86E-23
SEMA4A	LGG	FTO	0.234822998	6.78E-08
VEGFA	LGG	FTO	-0.343504984	9.78E-16
CTLA4	LGG	ALKBH5	-0.001192857	0.978435174
TIM3	LGG	ALKBH5	0.05302875	0.229167344
LAG3	LGG	ALKBH5	-0.034156143	0.43879911
NRP1	LGG	ALKBH5	0.049189951	0.264702045
PD-1	LGG	ALKBH5	0.073129979	0.097037728
TIGIT	LGG	ALKBH5	-0.019230211	0.662976522
VISTA	LGG	ALKBH5	0.077695909	0.07785028
PD-L1	LGG	ALKBH5	0.192936937	1.02E-05
CD80	LGG	ALKBH5	0.03628645	0.410768721
CD86	LGG	ALKBH5	0.054092367	0.219950156
FGL1	LGG	ALKBH5	0.100479869	0.022447567
HMGB1	LGG	ALKBH5	-0.313527937	3.12E-13
LGALS9	LGG	ALKBH5	0.078480379	0.074886961
PD-L2	LGG	ALKBH5	0.068401845	0.12070028
CD155	LGG	ALKBH5	0.158689263	2.96E-04
CD112	LGG	ALKBH5	0.154326287	4.34E-04
SEMA4A	LGG	ALKBH5	0.010177602	0.817597627
VEGFA	LGG	ALKBH5	0.185743011	2.18E-05
CTLA4	LIHC	METTL3	-0.008591041	0.869007115
TIM3	LIHC	METTL3	-0.081314533	0.117927186
LAG3	LIHC	METTL3	-0.072084484	0.165880399
NRP1	LIHC	METTL3	0.126970328	0.01439386
PD-1	LIHC	METTL3	0.003527119	0.946018027
TIGIT	LIHC	METTL3	-0.014915579	0.774617112
VISTA	LIHC	METTL3	-0.009123251	0.860972086
PD-L1	LIHC	METTL3	0.042869844	0.41032397
CD80	LIHC	METTL3	0.017835445	0.732047694
CD86	LIHC	METTL3	-0.070384275	0.176119434
FGL1	LIHC	METTL3	-0.178222294	5.63E-04
HMGB1	LIHC	METTL3	0.072083233	0.165887763
LGALS9	LIHC	METTL3	-0.181054444	4.57E-04
PD-L2	LIHC	METTL3	-0.07673793	0.140141254
CD155	LIHC	METTL3	-0.182865868	4.00E-04
CD112	LIHC	METTL3	-0.182854993	4.00E-04
SEMA4A	LIHC	METTL3	-0.005979099	0.908621108
VEGFA	LIHC	METTL3	0.126779333	0.014542765
CTLA4	LIHC	METTL14	-0.221813133	1.62E-05
TIM3	LIHC	METTL14	-0.175922996	6.65E-04
LAG3	LIHC	METTL14	-0.262046643	3.05E-07
NRP1	LIHC	METTL14	0.241279397	2.58E-06
PD-1	LIHC	METTL14	-0.196902812	1.35E-04
TIGIT	LIHC	METTL14	-0.076337762	0.14222663
VISTA	LIHC	METTL14	-0.138322151	0.007627716
PD-L1	LIHC	METTL14	0.239481954	3.08E-06
CD80	LIHC	METTL14	-0.004027766	0.938369955
CD86	LIHC	METTL14	-0.124177803	0.016709816
FGL1	LIHC	METTL14	-0.012488865	0.81052397
HMGB1	LIHC	METTL14	-0.027717007	0.594609669
LGALS9	LIHC	METTL14	-0.323901987	1.65E-10
PD-L2	LIHC	METTL14	0.024385519	0.639653806
CD155	LIHC	METTL14	-0.187158049	2.89E-04
CD112	LIHC	METTL14	-0.328008248	9.38E-11
SEMA4A	LIHC	METTL14	-0.257166245	5.13E-07
VEGFA	LIHC	METTL14	0.232910456	5.80E-06
CTLA4	LIHC	WTAP	0.367790534	2.51E-13
TIM3	LIHC	WTAP	0.360449719	7.98E-13
LAG3	LIHC	WTAP	0.182392778	4.14E-04
NRP1	LIHC	WTAP	0.171640439	9.02E-04
PD-1	LIHC	WTAP	0.274182687	8.03E-08
TIGIT	LIHC	WTAP	0.308838568	1.22E-09
VISTA	LIHC	WTAP	0.143254264	0.005705703
PD-L1	LIHC	WTAP	0.269045835	1.42E-07
CD80	LIHC	WTAP	0.405381727	4.16E-16
CD86	LIHC	WTAP	0.340524452	1.59E-11
FGL1	LIHC	WTAP	0.032096688	0.537697549
HMGB1	LIHC	WTAP	0.189532388	2.41E-04
LGALS9	LIHC	WTAP	0.223882747	1.34E-05
PD-L2	LIHC	WTAP	0.283577574	2.73E-08
CD155	LIHC	WTAP	-0.124361562	0.016547967
CD112	LIHC	WTAP	0.103130882	0.047140725
SEMA4A	LIHC	WTAP	0.374926456	7.93E-14
VEGFA	LIHC	WTAP	0.148409521	0.004172678
CTLA4	LIHC	FTO	-0.122456425	0.01829441
TIM3	LIHC	FTO	-0.013608004	0.793910305
LAG3	LIHC	FTO	-0.160260668	0.001958467
NRP1	LIHC	FTO	0.398145508	1.52E-15
PD-1	LIHC	FTO	-0.155942664	0.002595505
TIGIT	LIHC	FTO	-0.007187865	0.890254138
VISTA	LIHC	FTO	-0.04479539	0.389601373
PD-L1	LIHC	FTO	0.287948595	1.63E-08
CD80	LIHC	FTO	0.139560556	0.00709733
CD86	LIHC	FTO	-0.006514813	0.900474429
FGL1	LIHC	FTO	-0.070639093	0.17455566
HMGB1	LIHC	FTO	-0.087588223	0.09206302
LGALS9	LIHC	FTO	-0.097727339	0.060038188
PD-L2	LIHC	FTO	0.162833119	0.001650502
CD155	LIHC	FTO	-0.269386059	1.37E-07
CD112	LIHC	FTO	-0.341029577	1.48E-11
SEMA4A	LIHC	FTO	-0.156115813	0.002566702
VEGFA	LIHC	FTO	-0.022976375	0.659125353
CTLA4	LIHC	ALKBH5	-0.155300648	0.00270489
TIM3	LIHC	ALKBH5	-0.144600405	0.005262965
LAG3	LIHC	ALKBH5	0.041295118	0.427746126
NRP1	LIHC	ALKBH5	0.00910381	0.86126534
PD-1	LIHC	ALKBH5	-0.068920407	0.185304975
TIGIT	LIHC	ALKBH5	-0.085228275	0.101201525
VISTA	LIHC	ALKBH5	-0.044704079	0.390569507
PD-L1	LIHC	ALKBH5	-0.038312124	0.461898938
CD80	LIHC	ALKBH5	-0.133595009	0.009992302
CD86	LIHC	ALKBH5	-0.152693591	0.003193512
FGL1	LIHC	ALKBH5	-0.045987058	0.377100338
HMGB1	LIHC	ALKBH5	-0.029729742	0.568115497
LGALS9	LIHC	ALKBH5	-0.194706304	1.61E-04
PD-L2	LIHC	ALKBH5	-0.096401355	0.063613716
CD155	LIHC	ALKBH5	-0.037764428	0.46833034
CD112	LIHC	ALKBH5	0.027043342	0.603601214
SEMA4A	LIHC	ALKBH5	-0.115204903	0.02649299
VEGFA	LIHC	ALKBH5	0.067452129	0.19486791
CTLA4	LUAD	METTL3	0.008832493	0.841513422
TIM3	LUAD	METTL3	-0.234122129	7.66E-08
LAG3	LUAD	METTL3	-0.054613893	0.215976304
NRP1	LUAD	METTL3	-0.134967117	0.00214414
PD-1	LUAD	METTL3	-0.093810302	0.033302517
TIGIT	LUAD	METTL3	-0.130255383	0.003062357
VISTA	LUAD	METTL3	-0.270869617	4.12E-10
PD-L1	LUAD	METTL3	-0.131213205	0.002850891
CD80	LUAD	METTL3	-0.132286586	0.002629771
CD86	LUAD	METTL3	-0.245042294	1.77E-08
FGL1	LUAD	METTL3	0.2188076	5.32E-07
HMGB1	LUAD	METTL3	-0.015489801	0.725823618
LGALS9	LUAD	METTL3	-0.200117711	4.72E-06
PD-L2	LUAD	METTL3	-0.229909082	1.32E-07
CD155	LUAD	METTL3	-0.14965816	6.56E-04
CD112	LUAD	METTL3	-0.127067103	0.003873049
SEMA4A	LUAD	METTL3	0.038399668	0.384502398
VEGFA	LUAD	METTL3	0.171885783	8.84E-05
CTLA4	LUAD	METTL14	0.002602883	0.953011537
TIM3	LUAD	METTL14	0.091869167	0.037143214
LAG3	LUAD	METTL14	-0.064680828	0.142700033
NRP1	LUAD	METTL14	0.146275548	8.70E-04
PD-1	LUAD	METTL14	-0.08285032	0.060266958
TIGIT	LUAD	METTL14	0.080416792	0.068232679
VISTA	LUAD	METTL14	-0.02011381	0.648827309
PD-L1	LUAD	METTL14	0.238427605	4.33E-08
CD80	LUAD	METTL14	0.197386792	6.39E-06
CD86	LUAD	METTL14	0.106512555	0.015599066
FGL1	LUAD	METTL14	-0.232347881	9.65E-08
HMGB1	LUAD	METTL14	-0.036071916	0.413997693
LGALS9	LUAD	METTL14	-0.016455797	0.709476496
PD-L2	LUAD	METTL14	0.171826857	8.89E-05
CD155	LUAD	METTL14	-0.072180911	0.101797726
CD112	LUAD	METTL14	-0.26535042	9.53E-10
SEMA4A	LUAD	METTL14	0.015416853	0.727063276
VEGFA	LUAD	METTL14	-0.145141757	9.56E-04
CTLA4	LUAD	WTAP	0.279427699	1.08E-10
TIM3	LUAD	WTAP	0.292538119	1.28E-11
LAG3	LUAD	WTAP	0.218343961	5.63E-07
NRP1	LUAD	WTAP	-0.099685343	0.0236751
PD-1	LUAD	WTAP	0.189212401	1.54E-05
TIGIT	LUAD	WTAP	0.261616935	1.66E-09
VISTA	LUAD	WTAP	0.103758183	0.01850843
PD-L1	LUAD	WTAP	0.213034942	1.07E-06
CD80	LUAD	WTAP	0.269215427	5.31E-10
CD86	LUAD	WTAP	0.316848782	1.79E-13
FGL1	LUAD	WTAP	-0.041271581	0.349930724
HMGB1	LUAD	WTAP	0.282795351	6.32E-11
LGALS9	LUAD	WTAP	0.005092146	0.908223873
PD-L2	LUAD	WTAP	0.373912531	1.56E-18
CD155	LUAD	WTAP	-0.061160531	0.165784043
CD112	LUAD	WTAP	-0.052265369	0.236406234
SEMA4A	LUAD	WTAP	-0.153395185	4.77E-04
VEGFA	LUAD	WTAP	-0.167282674	1.37E-04
CTLA4	LUAD	FTO	-0.068674723	0.119582449
TIM3	LUAD	FTO	0.003362779	0.939316966
LAG3	LUAD	FTO	-0.138850993	0.001584814
NRP1	LUAD	FTO	0.263858464	1.19E-09
PD-1	LUAD	FTO	-0.115744968	0.008560352
TIGIT	LUAD	FTO	0.011133387	0.801001921
VISTA	LUAD	FTO	0.138390102	0.001643352
PD-L1	LUAD	FTO	-0.026106427	0.554446535
CD80	LUAD	FTO	0.073255039	0.096791082
CD86	LUAD	FTO	0.046447316	0.292770212
FGL1	LUAD	FTO	-0.073546459	0.095467155
HMGB1	LUAD	FTO	-0.248331148	1.12E-08
LGALS9	LUAD	FTO	-0.007245139	0.869714604
PD-L2	LUAD	FTO	0.037884348	0.390919182
CD155	LUAD	FTO	-0.105542794	0.01657407
CD112	LUAD	FTO	-0.082402624	0.061671784
SEMA4A	LUAD	FTO	0.169503912	1.11E-04
VEGFA	LUAD	FTO	-0.223356967	3.03E-07
CTLA4	LUAD	ALKBH5	-0.176010269	5.92E-05
TIM3	LUAD	ALKBH5	-0.193162032	1.01E-05
LAG3	LUAD	ALKBH5	-0.015411901	0.727147447
NRP1	LUAD	ALKBH5	-0.045190746	0.306037362
PD-1	LUAD	ALKBH5	-0.057347767	0.193828954
TIGIT	LUAD	ALKBH5	-0.103272874	0.019067398
VISTA	LUAD	ALKBH5	-4.30E-04	0.992236156
PD-L1	LUAD	ALKBH5	-0.179348907	4.25E-05
CD80	LUAD	ALKBH5	-0.2379936	4.59E-08
CD86	LUAD	ALKBH5	-0.175258282	6.37E-05
FGL1	LUAD	ALKBH5	0.094683916	0.03168777
HMGB1	LUAD	ALKBH5	-0.111041583	0.011681789
LGALS9	LUAD	ALKBH5	-0.121054218	0.00594855
PD-L2	LUAD	ALKBH5	-0.17316186	7.82E-05
CD155	LUAD	ALKBH5	0.054641636	0.215742788
CD112	LUAD	ALKBH5	0.048746089	0.269509299
SEMA4A	LUAD	ALKBH5	0.124406102	0.004693429
VEGFA	LUAD	ALKBH5	-0.076871798	0.08136168
CTLA4	LUSC	METTL3	-0.049558633	0.268215274
TIM3	LUSC	METTL3	-0.176221718	7.32E-05
LAG3	LUSC	METTL3	-0.015305739	0.732536716
NRP1	LUSC	METTL3	-0.192644871	1.41E-05
PD-1	LUSC	METTL3	-0.054228258	0.225645436
TIGIT	LUSC	METTL3	-0.087102877	0.051359846
VISTA	LUSC	METTL3	-0.242846259	3.70E-08
PD-L1	LUSC	METTL3	-0.120898943	0.006743157
CD80	LUSC	METTL3	-0.146165367	0.001034069
CD86	LUSC	METTL3	-0.193858373	1.24E-05
FGL1	LUSC	METTL3	-0.066361283	0.137996928
HMGB1	LUSC	METTL3	0.067354027	0.132187502
LGALS9	LUSC	METTL3	-0.133187374	0.002817221
PD-L2	LUSC	METTL3	-0.15799095	3.86E-04
CD155	LUSC	METTL3	-0.108529791	0.015084661
CD112	LUSC	METTL3	-0.1927868	1.39E-05
SEMA4A	LUSC	METTL3	-0.037640345	0.400516905
VEGFA	LUSC	METTL3	0.152692342	6.05E-04
CTLA4	LUSC	METTL14	0.049702074	0.266830794
TIM3	LUSC	METTL14	0.035720339	0.424994167
LAG3	LUSC	METTL14	0.069277975	0.121468604
NRP1	LUSC	METTL14	0.128773291	0.003887289
PD-1	LUSC	METTL14	0.064765047	0.147746591
TIGIT	LUSC	METTL14	0.122033743	0.006240106
VISTA	LUSC	METTL14	0.024877094	0.578539161
PD-L1	LUSC	METTL14	0.029234741	0.513841957
CD80	LUSC	METTL14	0.100473058	0.024514568
CD86	LUSC	METTL14	0.081761771	0.067464459
FGL1	LUSC	METTL14	-0.019502041	0.663224351
HMGB1	LUSC	METTL14	-0.08861673	0.047428014
LGALS9	LUSC	METTL14	0.101449477	0.023150834
PD-L2	LUSC	METTL14	0.070352434	0.115784511
CD155	LUSC	METTL14	-0.093372226	0.036680812
CD112	LUSC	METTL14	0.002114732	0.962341138
SEMA4A	LUSC	METTL14	0.116032549	0.009337107
VEGFA	LUSC	METTL14	-0.059615071	0.182788598
CTLA4	LUSC	WTAP	0.175532183	7.82E-05
TIM3	LUSC	WTAP	0.224309996	3.92E-07
LAG3	LUSC	WTAP	0.072212746	0.10643835
NRP1	LUSC	WTAP	-0.023525643	0.599352038
PD-1	LUSC	WTAP	0.062165702	0.164733923
TIGIT	LUSC	WTAP	0.110399661	0.013418362
VISTA	LUSC	WTAP	0.100980404	0.023797552
PD-L1	LUSC	WTAP	0.044481328	0.320402172
CD80	LUSC	WTAP	0.256780324	5.50E-09
CD86	LUSC	WTAP	0.250914342	1.24E-08
FGL1	LUSC	WTAP	0.018489911	0.679707907
HMGB1	LUSC	WTAP	0.305061453	2.99E-12
LGALS9	LUSC	WTAP	0.099945277	0.025280195
PD-L2	LUSC	WTAP	0.169432367	1.39E-04
CD155	LUSC	WTAP	-0.215818758	1.08E-06
CD112	LUSC	WTAP	-0.052251079	0.243043367
SEMA4A	LUSC	WTAP	-0.139480521	0.001750987
VEGFA	LUSC	WTAP	-0.047855445	0.28503055
CTLA4	LUSC	FTO	0.003959147	0.92956139
TIM3	LUSC	FTO	0.170019336	1.31E-04
LAG3	LUSC	FTO	-0.04066455	0.36372081
NRP1	LUSC	FTO	0.342678036	2.99E-15
PD-1	LUSC	FTO	0.003908618	0.930458083
TIGIT	LUSC	FTO	0.025692664	0.566145186
VISTA	LUSC	FTO	0.102158005	0.022202838
PD-L1	LUSC	FTO	0.014851541	0.740183453
CD80	LUSC	FTO	0.129442854	0.003704272
CD86	LUSC	FTO	0.1796651	5.25E-05
FGL1	LUSC	FTO	0.027816452	0.534480253
HMGB1	LUSC	FTO	-0.161940189	2.73E-04
LGALS9	LUSC	FTO	0.004024033	0.928410045
PD-L2	LUSC	FTO	0.149135526	8.12E-04
CD155	LUSC	FTO	0.03440593	0.44224197
CD112	LUSC	FTO	-0.044858213	0.316315029
SEMA4A	LUSC	FTO	-0.068745521	0.124364868
VEGFA	LUSC	FTO	-0.166321972	1.84E-04
CTLA4	LUSC	ALKBH5	-0.206995778	2.98E-06
TIM3	LUSC	ALKBH5	-0.200626485	6.03E-06
LAG3	LUSC	ALKBH5	-0.157165437	4.14E-04
NRP1	LUSC	ALKBH5	-0.124713863	0.005183193
PD-1	LUSC	ALKBH5	-0.171312473	1.16E-04
TIGIT	LUSC	ALKBH5	-0.116572432	0.009011015
VISTA	LUSC	ALKBH5	-0.188690881	2.13E-05
PD-L1	LUSC	ALKBH5	0.014068253	0.753430575
CD80	LUSC	ALKBH5	-0.195178343	1.08E-05
CD86	LUSC	ALKBH5	-0.21895313	7.47E-07
FGL1	LUSC	ALKBH5	-0.005124446	0.908908925
HMGB1	LUSC	ALKBH5	-0.179319557	5.43E-05
LGALS9	LUSC	ALKBH5	-0.193949077	1.23E-05
PD-L2	LUSC	ALKBH5	-0.114063037	0.010617478
CD155	LUSC	ALKBH5	0.096370577	0.031029102
CD112	LUSC	ALKBH5	-0.003470492	0.938236666
SEMA4A	LUSC	ALKBH5	0.020943905	0.640021772
VEGFA	LUSC	ALKBH5	0.117438159	0.008509243
CTLA4	MESO	METTL3	-0.004254965	0.968799648
TIM3	MESO	METTL3	-0.053783084	0.620771132
LAG3	MESO	METTL3	0.068397892	0.529032613
NRP1	MESO	METTL3	0.298298786	0.005011479
PD-1	MESO	METTL3	-0.038503464	0.723283953
TIGIT	MESO	METTL3	-0.017989902	0.868640952
VISTA	MESO	METTL3	-0.161809212	0.134311968
PD-L1	MESO	METTL3	0.223861073	0.037126693
CD80	MESO	METTL3	0.12308529	0.256047451
CD86	MESO	METTL3	5.73E-04	0.995800036
FGL1	MESO	METTL3	0.340559923	0.001248129
HMGB1	MESO	METTL3	0.219964745	0.040641856
LGALS9	MESO	METTL3	0.055284504	0.611039351
PD-L2	MESO	METTL3	0.122691843	0.25758208
CD155	MESO	METTL3	0.0321679	0.767398843
CD112	MESO	METTL3	0.023729604	0.827301033
SEMA4A	MESO	METTL3	0.008716282	0.936137303
VEGFA	MESO	METTL3	0.09262154	0.393516812
CTLA4	MESO	METTL14	-0.104203742	0.336799652
TIM3	MESO	METTL14	-0.105168372	0.33232125
LAG3	MESO	METTL14	-0.049866329	0.646463768
NRP1	MESO	METTL14	0.16134971	0.135436209
PD-1	MESO	METTL14	-0.140336302	0.19481579
TIGIT	MESO	METTL14	0.062670278	0.564167815
VISTA	MESO	METTL14	0.194814296	0.070576677
PD-L1	MESO	METTL14	0.207038432	0.054342327
CD80	MESO	METTL14	0.004303439	0.968444389
CD86	MESO	METTL14	-0.027858388	0.797844968
FGL1	MESO	METTL14	0.059078112	0.586751918
HMGB1	MESO	METTL14	-0.06217299	0.567269632
LGALS9	MESO	METTL14	-0.165476788	0.125591248
PD-L2	MESO	METTL14	0.064727867	0.551419658
CD155	MESO	METTL14	-0.178496461	0.098099804
CD112	MESO	METTL14	-0.239201106	0.025658082
SEMA4A	MESO	METTL14	-0.110751632	0.307146976
VEGFA	MESO	METTL14	0.128824598	0.23436928
CTLA4	MESO	WTAP	0.398437843	1.32E-04
TIM3	MESO	WTAP	0.307457298	0.003769792
LAG3	MESO	WTAP	0.193409434	0.072669745
NRP1	MESO	WTAP	0.166713673	0.122750064
PD-1	MESO	WTAP	0.401530806	1.16E-04
TIGIT	MESO	WTAP	0.356448147	7.02E-04
VISTA	MESO	WTAP	-0.164039385	0.128955955
PD-L1	MESO	WTAP	0.330932992	0.001743259
CD80	MESO	WTAP	0.353267823	7.90E-04
CD86	MESO	WTAP	0.248162861	0.020470503
FGL1	MESO	WTAP	0.016485094	0.879542647
HMGB1	MESO	WTAP	0.101241958	0.35078691
LGALS9	MESO	WTAP	0.190184694	0.077663121
PD-L2	MESO	WTAP	0.280980446	0.008383024
CD155	MESO	WTAP	0.29471148	0.005589235
CD112	MESO	WTAP	0.246805994	0.021192895
SEMA4A	MESO	WTAP	0.36699418	4.72E-04
VEGFA	MESO	WTAP	0.169634236	0.11623726
CTLA4	MESO	FTO	-0.155974553	0.149122723
TIM3	MESO	FTO	-0.205116829	0.056669952
LAG3	MESO	FTO	-0.212831126	0.047795506
NRP1	MESO	FTO	0.069381601	0.523110181
PD-1	MESO	FTO	-0.339055256	0.001315962
TIGIT	MESO	FTO	-0.141410568	0.19138644
VISTA	MESO	FTO	0.068776504	0.526749212
PD-L1	MESO	FTO	-0.17867892	0.097751188
CD80	MESO	FTO	-0.15404272	0.154286934
CD86	MESO	FTO	-0.057015031	0.599905794
FGL1	MESO	FTO	-0.046342372	0.669940247
HMGB1	MESO	FTO	2.76E-04	0.997972672
LGALS9	MESO	FTO	-0.278174739	0.009085488
PD-L2	MESO	FTO	-0.153952681	0.15453084
CD155	MESO	FTO	-0.17726211	0.100483903
CD112	MESO	FTO	-0.070621918	0.51569079
SEMA4A	MESO	FTO	-0.245595712	0.021855541
VEGFA	MESO	FTO	-0.100185313	0.355863285
CTLA4	MESO	ALKBH5	0.035162871	0.746442562
TIM3	MESO	ALKBH5	-0.019977296	0.854280963
LAG3	MESO	ALKBH5	0.1478267	0.17180943
NRP1	MESO	ALKBH5	-0.09635813	0.374628112
PD-1	MESO	ALKBH5	0.077139797	0.477602124
TIGIT	MESO	ALKBH5	-0.001807164	0.986745903
VISTA	MESO	ALKBH5	-0.036510482	0.737071842
PD-L1	MESO	ALKBH5	0.056783549	0.601389833
CD80	MESO	ALKBH5	0.096001032	0.376409099
CD86	MESO	ALKBH5	-0.037997529	0.726775976
FGL1	MESO	ALKBH5	0.111373373	0.304422487
HMGB1	MESO	ALKBH5	-0.045390758	0.676335771
LGALS9	MESO	ALKBH5	0.035698789	0.742711515
PD-L2	MESO	ALKBH5	0.062847483	0.563064445
CD155	MESO	ALKBH5	0.049836558	0.6466607
CD112	MESO	ALKBH5	0.162149122	0.133484899
SEMA4A	MESO	ALKBH5	0.128395911	0.235942916
VEGFA	MESO	ALKBH5	0.02836062	0.79428021
CTLA4	OV	METTL3	-0.101102016	0.077910521
TIM3	OV	METTL3	-0.157480061	0.005847785
LAG3	OV	METTL3	-0.04040074	0.482081613
NRP1	OV	METTL3	-0.202240278	3.79E-04
PD-1	OV	METTL3	-0.099288775	0.083422522
TIGIT	OV	METTL3	-0.115469714	0.04389873
VISTA	OV	METTL3	-0.21010173	2.19E-04
PD-L1	OV	METTL3	-0.108321049	0.058819321
CD80	OV	METTL3	-0.050409128	0.380323375
CD86	OV	METTL3	-0.150101713	0.008651137
FGL1	OV	METTL3	NA	NA
HMGB1	OV	METTL3	0.146022682	0.010667509
LGALS9	OV	METTL3	-0.109074552	0.057071326
PD-L2	OV	METTL3	-0.191502381	7.74E-04
CD155	OV	METTL3	-0.172469268	0.002508134
CD112	OV	METTL3	-0.129560147	0.023640268
SEMA4A	OV	METTL3	0.032386725	0.573138563
VEGFA	OV	METTL3	0.063054275	0.272306399
CTLA4	OV	METTL14	0.075142414	0.190612821
TIM3	OV	METTL14	0.028777524	0.616640061
LAG3	OV	METTL14	0.134188242	0.019053269
NRP1	OV	METTL14	-0.034856532	0.544230642
PD-1	OV	METTL14	-0.042497379	0.459620762
TIGIT	OV	METTL14	0.138406308	0.015567949
VISTA	OV	METTL14	-0.093331614	0.103773951
PD-L1	OV	METTL14	0.19243655	7.29E-04
CD80	OV	METTL14	0.129578083	0.023620796
CD86	OV	METTL14	0.05266323	0.359360943
FGL1	OV	METTL14	NA	NA
HMGB1	OV	METTL14	-0.032468335	0.57217189
LGALS9	OV	METTL14	0.060737581	0.290348584
PD-L2	OV	METTL14	0.130891856	0.02223164
CD155	OV	METTL14	-0.117445636	0.040386218
CD112	OV	METTL14	-0.1818998	0.001420975
SEMA4A	OV	METTL14	-0.091885891	0.109262092
VEGFA	OV	METTL14	0.020063674	0.727094294
CTLA4	OV	WTAP	0.125335703	0.02863006
TIM3	OV	WTAP	0.13211749	0.020999991
LAG3	OV	WTAP	0.156180044	0.006273
NRP1	OV	WTAP	0.079315762	0.16706994
PD-1	OV	WTAP	0.114938725	0.044885258
TIGIT	OV	WTAP	0.104533036	0.068289373
VISTA	OV	WTAP	-0.171593679	0.002640288
PD-L1	OV	WTAP	0.086041805	0.13380436
CD80	OV	WTAP	0.128975303	0.024282846
CD86	OV	WTAP	0.112159077	0.050358065
FGL1	OV	WTAP	NA	NA
HMGB1	OV	WTAP	0.151042622	0.008237182
LGALS9	OV	WTAP	-0.020773693	0.717840614
PD-L2	OV	WTAP	0.118297885	0.03894609
CD155	OV	WTAP	-0.052972507	0.356542199
CD112	OV	WTAP	-0.126284566	0.027436899
SEMA4A	OV	WTAP	-0.045590147	0.427579175
VEGFA	OV	WTAP	0.09832377	0.08648171
CTLA4	OV	FTO	-0.118314692	0.038918132
TIM3	OV	FTO	-0.114267575	0.046158747
LAG3	OV	FTO	-0.119187917	0.037488693
NRP1	OV	FTO	0.084266276	0.142045286
PD-1	OV	FTO	-0.131828695	0.021284748
TIGIT	OV	FTO	-0.088125099	0.124609908
VISTA	OV	FTO	0.004717617	0.934605528
PD-L1	OV	FTO	-0.075321178	0.189556979
CD80	OV	FTO	-0.080154908	0.162610624
CD86	OV	FTO	-0.106265859	0.063812949
FGL1	OV	FTO	NA	NA
HMGB1	OV	FTO	-0.093183862	0.104324636
LGALS9	OV	FTO	-0.217292952	1.31E-04
PD-L2	OV	FTO	-0.073933982	0.197863425
CD155	OV	FTO	0.034525157	0.54806697
CD112	OV	FTO	-0.04072405	0.478579792
SEMA4A	OV	FTO	-0.125436594	0.028501115
VEGFA	OV	FTO	-0.079587188	0.165617656
CTLA4	OV	ALKBH5	-0.121482447	0.033942946
TIM3	OV	ALKBH5	-0.196292419	5.66E-04
LAG3	OV	ALKBH5	-0.078209538	0.173087449
NRP1	OV	ALKBH5	-0.125464476	0.028465569
PD-1	OV	ALKBH5	-0.098801705	0.084955512
TIGIT	OV	ALKBH5	-0.067660105	0.238744175
VISTA	OV	ALKBH5	-0.277170391	8.77E-07
PD-L1	OV	ALKBH5	-0.032212822	0.575201022
CD80	OV	ALKBH5	-0.106075892	0.06429161
CD86	OV	ALKBH5	-0.17838294	0.001762069
FGL1	OV	ALKBH5	NA	NA
HMGB1	OV	ALKBH5	-0.073980531	0.197580463
LGALS9	OV	ALKBH5	-0.203837033	3.40E-04
PD-L2	OV	ALKBH5	-0.13358886	0.01959992
CD155	OV	ALKBH5	0.056181604	0.328117193
CD112	OV	ALKBH5	-0.012032089	0.834232659
SEMA4A	OV	ALKBH5	-0.170408922	0.002829189
VEGFA	OV	ALKBH5	0.112975471	0.048695793
CTLA4	PAAD	METTL3	0.013803712	0.854895545
TIM3	PAAD	METTL3	-0.194915907	0.009127617
LAG3	PAAD	METTL3	0.243005597	0.001081611
NRP1	PAAD	METTL3	-0.030774239	0.683432608
PD-1	PAAD	METTL3	0.115366655	0.125161584
TIGIT	PAAD	METTL3	0.008762745	0.907582668
VISTA	PAAD	METTL3	-0.129823542	0.084136005
PD-L1	PAAD	METTL3	0.09012634	0.231540383
CD80	PAAD	METTL3	-0.109643566	0.145139078
CD86	PAAD	METTL3	-0.145621275	0.052441266
FGL1	PAAD	METTL3	0.121193216	0.107076639
HMGB1	PAAD	METTL3	0.001408261	0.98511538
LGALS9	PAAD	METTL3	-0.328126619	7.77E-06
PD-L2	PAAD	METTL3	-0.057241956	0.44788544
CD155	PAAD	METTL3	0.064682113	0.391010705
CD112	PAAD	METTL3	-0.206534401	0.005675101
SEMA4A	PAAD	METTL3	-0.08708972	0.247708376
VEGFA	PAAD	METTL3	0.096407813	0.200487871
CTLA4	PAAD	METTL14	-0.040847997	0.58825482
TIM3	PAAD	METTL14	0.025956976	0.730900908
LAG3	PAAD	METTL14	-0.045058351	0.550359486
NRP1	PAAD	METTL14	0.427392897	2.68E-09
PD-1	PAAD	METTL14	-0.045103604	0.549958745
TIGIT	PAAD	METTL14	0.138369158	0.065484059
VISTA	PAAD	METTL14	-0.254631727	6.04E-04
PD-L1	PAAD	METTL14	0.399083292	3.43E-08
CD80	PAAD	METTL14	0.07354415	0.329257563
CD86	PAAD	METTL14	0.120768069	0.108322644
FGL1	PAAD	METTL14	0.068816352	0.361379922
HMGB1	PAAD	METTL14	-0.181807134	0.015148993
LGALS9	PAAD	METTL14	-0.501782458	9.67E-13
PD-L2	PAAD	METTL14	0.18824522	0.011857794
CD155	PAAD	METTL14	0.007771973	0.917993076
CD112	PAAD	METTL14	-0.500565626	1.12E-12
SEMA4A	PAAD	METTL14	-0.244438268	0.001008073
VEGFA	PAAD	METTL14	6.31E-04	0.993329897
CTLA4	PAAD	WTAP	0.494698251	2.24E-12
TIM3	PAAD	WTAP	0.367663045	4.45E-07
LAG3	PAAD	WTAP	0.255565937	5.75E-04
NRP1	PAAD	WTAP	0.327006772	8.38E-06
PD-1	PAAD	WTAP	0.435117699	1.28E-09
TIGIT	PAAD	WTAP	0.494503354	2.29E-12
VISTA	PAAD	WTAP	0.07389524	0.326947626
PD-L1	PAAD	WTAP	0.222832758	0.002792539
CD80	PAAD	WTAP	0.289406231	8.92E-05
CD86	PAAD	WTAP	0.416492141	7.36E-09
FGL1	PAAD	WTAP	0.050881663	0.49999318
HMGB1	PAAD	WTAP	0.092365264	0.220105537
LGALS9	PAAD	WTAP	0.069124931	0.359225742
PD-L2	PAAD	WTAP	0.342531081	2.87E-06
CD155	PAAD	WTAP	-0.279095782	1.62E-04
CD112	PAAD	WTAP	-0.180553084	0.015875619
SEMA4A	PAAD	WTAP	0.307693423	2.94E-05
VEGFA	PAAD	WTAP	-0.046664511	0.536224016
CTLA4	PAAD	FTO	0.114138694	0.129258189
TIM3	PAAD	FTO	0.307137666	3.04E-05
LAG3	PAAD	FTO	0.011241767	0.881607366
NRP1	PAAD	FTO	0.60836716	2.12E-19
PD-1	PAAD	FTO	0.034316994	0.649286124
TIGIT	PAAD	FTO	0.244986951	9.81E-04
VISTA	PAAD	FTO	-0.203719491	0.006382191
PD-L1	PAAD	FTO	0.452822903	2.21E-10
CD80	PAAD	FTO	0.280688988	1.48E-04
CD86	PAAD	FTO	0.372438305	3.07E-07
FGL1	PAAD	FTO	-0.059205965	0.432436002
HMGB1	PAAD	FTO	-0.10737655	0.153690349
LGALS9	PAAD	FTO	-0.464410256	6.59E-11
PD-L2	PAAD	FTO	0.455937261	1.60E-10
CD155	PAAD	FTO	-0.009691623	0.897836841
CD112	PAAD	FTO	-0.424637171	3.47E-09
SEMA4A	PAAD	FTO	-0.243513098	0.001055017
VEGFA	PAAD	FTO	-0.031017145	0.681069772
CTLA4	PAAD	ALKBH5	-0.100853623	0.180410146
TIM3	PAAD	ALKBH5	-0.144327323	0.054596176
LAG3	PAAD	ALKBH5	0.210327883	0.004833196
NRP1	PAAD	ALKBH5	0.103400864	0.169595442
PD-1	PAAD	ALKBH5	-0.00828325	0.91261904
TIGIT	PAAD	ALKBH5	-0.106613699	0.156651639
VISTA	PAAD	ALKBH5	-0.139253834	0.063763279
PD-L1	PAAD	ALKBH5	-0.038873613	0.606427573
CD80	PAAD	ALKBH5	-0.213954086	0.004134992
CD86	PAAD	ALKBH5	-0.086629346	0.250226334
FGL1	PAAD	ALKBH5	0.143218536	0.0565005
HMGB1	PAAD	ALKBH5	-0.280449733	1.50E-04
LGALS9	PAAD	ALKBH5	-0.605960723	3.19E-19
PD-L2	PAAD	ALKBH5	-0.016724581	0.824643027
CD155	PAAD	ALKBH5	0.229935503	0.002017886
CD112	PAAD	ALKBH5	-0.20515723	0.006011778
SEMA4A	PAAD	ALKBH5	-0.358185558	9.15E-07
VEGFA	PAAD	ALKBH5	-0.02683214	0.722194584
CTLA4	PCPG	METTL3	-0.049163826	0.513398952
TIM3	PCPG	METTL3	0.021803615	0.772043265
LAG3	PCPG	METTL3	-0.132920545	0.076100199
NRP1	PCPG	METTL3	0.058435592	0.437157604
PD-1	PCPG	METTL3	-0.049832854	0.507677094
TIGIT	PCPG	METTL3	-0.094094772	0.210255099
VISTA	PCPG	METTL3	-0.085883448	0.252994711
PD-L1	PCPG	METTL3	-0.10108874	0.178156869
CD80	PCPG	METTL3	-0.082083995	0.274675034
CD86	PCPG	METTL3	-0.031705424	0.673518626
FGL1	PCPG	METTL3	-0.091461585	0.223355586
HMGB1	PCPG	METTL3	0.101699516	0.17553569
LGALS9	PCPG	METTL3	-0.082831953	0.270310589
PD-L2	PCPG	METTL3	-0.056223988	0.454733234
CD155	PCPG	METTL3	-0.207808265	0.005248941
CD112	PCPG	METTL3	-0.10151639	0.176318575
SEMA4A	PCPG	METTL3	-0.066747563	0.374672151
VEGFA	PCPG	METTL3	0.098599969	0.189136465
CTLA4	PCPG	METTL14	-0.129319893	0.084471038
TIM3	PCPG	METTL14	-0.155744435	0.037356963
LAG3	PCPG	METTL14	-0.11956737	0.110886832
NRP1	PCPG	METTL14	0.133476839	0.074868905
PD-1	PCPG	METTL14	-0.158455269	0.034129535
TIGIT	PCPG	METTL14	0.112338074	0.134342594
VISTA	PCPG	METTL14	-0.28018886	1.45E-04
PD-L1	PCPG	METTL14	0.682514631	6.92E-26
CD80	PCPG	METTL14	-0.059100722	0.431948662
CD86	PCPG	METTL14	-0.176604562	0.018036224
FGL1	PCPG	METTL14	-0.106014702	0.157824351
HMGB1	PCPG	METTL14	-0.419688833	4.98E-09
LGALS9	PCPG	METTL14	-0.416754034	6.52E-09
PD-L2	PCPG	METTL14	0.035872605	0.633551652
CD155	PCPG	METTL14	0.051172724	0.496318439
CD112	PCPG	METTL14	-0.27565725	1.88E-04
SEMA4A	PCPG	METTL14	-0.178528642	0.016799888
VEGFA	PCPG	METTL14	-0.150308704	0.044608318
CTLA4	PCPG	WTAP	-0.0804487	0.284382656
TIM3	PCPG	WTAP	-0.059215893	0.431050344
LAG3	PCPG	WTAP	-0.151744779	0.042586647
NRP1	PCPG	WTAP	0.078913555	0.293702836
PD-1	PCPG	WTAP	-0.030173731	0.688449492
TIGIT	PCPG	WTAP	-0.061324685	0.414792895
VISTA	PCPG	WTAP	0.153911188	0.039682549
PD-L1	PCPG	WTAP	-0.139822902	0.061932575
CD80	PCPG	WTAP	0.089469035	0.233646435
CD86	PCPG	WTAP	-0.082088038	0.274651315
FGL1	PCPG	WTAP	0.064218129	0.393081298
HMGB1	PCPG	WTAP	0.132577699	0.076867171
LGALS9	PCPG	WTAP	-0.036865962	0.624173468
PD-L2	PCPG	WTAP	0.05279425	0.482753903
CD155	PCPG	WTAP	0.024277913	0.747007055
CD112	PCPG	WTAP	0.203598796	0.006265088
SEMA4A	PCPG	WTAP	-0.100127426	0.182340736
VEGFA	PCPG	WTAP	0.254250343	5.94E-04
CTLA4	PCPG	FTO	-0.085005309	0.257897304
TIM3	PCPG	FTO	-0.152014432	0.042215735
LAG3	PCPG	FTO	-0.146307866	0.050667927
NRP1	PCPG	FTO	-0.098649874	0.18891155
PD-1	PCPG	FTO	-0.162049535	0.030217237
TIGIT	PCPG	FTO	0.089736149	0.232247861
VISTA	PCPG	FTO	-0.335865488	4.30E-06
PD-L1	PCPG	FTO	0.553738977	9.00E-16
CD80	PCPG	FTO	-0.014777788	0.844344905
CD86	PCPG	FTO	-0.13015962	0.082455611
FGL1	PCPG	FTO	-0.085024051	0.257791991
HMGB1	PCPG	FTO	-0.336969733	3.98E-06
LGALS9	PCPG	FTO	-0.396525668	3.91E-08
PD-L2	PCPG	FTO	-0.132719398	0.076549426
CD155	PCPG	FTO	-0.084773422	0.259202743
CD112	PCPG	FTO	-0.363390337	5.74E-07
SEMA4A	PCPG	FTO	-0.317923077	1.45E-05
VEGFA	PCPG	FTO	-0.185141397	0.013095628
CTLA4	PCPG	ALKBH5	0.002077123	0.977984886
TIM3	PCPG	ALKBH5	0.022412227	0.765862036
LAG3	PCPG	ALKBH5	-0.114883761	0.125683769
NRP1	PCPG	ALKBH5	-0.025825924	0.731475177
PD-1	PCPG	ALKBH5	0.07629957	0.310035436
TIGIT	PCPG	ALKBH5	-0.091574809	0.222780632
VISTA	PCPG	ALKBH5	0.144549893	0.053538923
PD-L1	PCPG	ALKBH5	-0.279416795	1.52E-04
CD80	PCPG	ALKBH5	0.112899428	0.132394966
CD86	PCPG	ALKBH5	0.029739095	0.692708625
FGL1	PCPG	ALKBH5	0.034661197	0.645067794
HMGB1	PCPG	ALKBH5	0.039320113	0.601263842
LGALS9	PCPG	ALKBH5	0.040552027	0.589907597
PD-L2	PCPG	ALKBH5	-0.027968249	0.710160236
CD155	PCPG	ALKBH5	-0.145966065	0.051215891
CD112	PCPG	ALKBH5	-0.077219523	0.304220895
SEMA4A	PCPG	ALKBH5	0.004960512	0.94745539
VEGFA	PCPG	ALKBH5	0.227721977	0.002171244
CTLA4	PRAD	METTL3	-0.043448467	0.333726131
TIM3	PRAD	METTL3	-0.219350958	7.89E-07
LAG3	PRAD	METTL3	-0.155870768	4.88E-04
NRP1	PRAD	METTL3	-0.221960563	5.78E-07
PD-1	PRAD	METTL3	-0.178128891	6.52E-05
TIGIT	PRAD	METTL3	-0.220748881	6.68E-07
VISTA	PRAD	METTL3	-0.407204209	2.84E-21
PD-L1	PRAD	METTL3	-0.197851969	8.84E-06
CD80	PRAD	METTL3	-0.060764881	0.176215206
CD86	PRAD	METTL3	-0.269297602	1.05E-09
FGL1	PRAD	METTL3	0.03433607	0.445005017
HMGB1	PRAD	METTL3	0.075102355	0.094437429
LGALS9	PRAD	METTL3	-0.282604618	1.40E-10
PD-L2	PRAD	METTL3	-0.347574633	1.47E-15
CD155	PRAD	METTL3	0.164559203	2.29E-04
CD112	PRAD	METTL3	0.148667008	8.86E-04
SEMA4A	PRAD	METTL3	0.223480278	4.82E-07
VEGFA	PRAD	METTL3	0.032105565	0.475148541
[truncated: 973 more rows]
