# Supplementary material for: Pan-cancer analysis of co-inhibitory molecules revealing their potential prognostic and clinical values in immunotherapy
Source: Front Immunol. 2025 Mar 24;16:1544104. doi: 10.3389/fimmu.2025.1544104 (PMC11973099; doi:10.3389/fimmu.2025.1544104)
Supplement: Supplementary file 9 [file DataSheet9.csv]

Supplementary Table 9. Correlation analysis between the expression of co-inhibitory molecules and drug sensitivity
symbol	drug	cor	p_value	zCor	logP
VISTA	Gefitinib_759856	0.589765689	8.87E-07	3.704666116	6.052053016
VISTA	Dexamethasone Decadron_34521	0.463983348	0.001325702	2.980760412	2.877554017
VISTA	SW-044248_789797	0.450216301	3.46E-04	2.90152796	3.460352321
VISTA	Erlotinib_718781	0.428269177	7.15E-04	2.775217316	3.145822367
VISTA	Sapitinib_758005	0.406309467	0.001407495	2.648834241	2.851553019
VISTA	BMS-690514_760765	0.398626792	0.001765279	2.604618715	2.753186739
VISTA	Methylprednisolone_19987	0.393759916	0.006174172	2.576608748	2.209421305
VISTA	EGF-816_787027	0.383839177	0.002689919	2.519512663	2.570260771
VISTA	Ixazomib citrate_758254	-0.490120192	8.14E-05	-2.510320335	4.08940564
VISTA	AZD-3759_788121	0.38213621	0.002820173	2.509711702	2.549724253
VISTA	Vincristine_759174	-0.480617567	1.54E-04	-2.455630591	3.811450603
VISTA	Ibrutinib_761910	0.372695611	0.003649097	2.455378928	2.437814641
VISTA	PD183805_780019	0.371833635	0.003734578	2.450418063	2.42775845
VISTA	Asparaginase_109229	0.36698138	0.003924137	2.422492245	2.406255825
VISTA	Neratinib_757439	0.365392644	0.004796256	2.413348708	2.319097646
VISTA	Poziotinib_783296	0.360928893	0.004979297	2.387658818	2.302831942
VISTA	tepotinib_758244	-0.467778944	1.87E-04	-2.38174142	3.727727316
VISTA	Fludarabine_124463	0.354820281	0.005406748	2.352502381	2.267063862
VISTA	MG-132_782153	-0.455125882	3.31E-04	-2.3089202	3.47982054
VISTA	Dacomitinib_765888	0.345481655	0.007903507	2.298756483	2.102180139
VISTA	Tamoxifen_180973	-0.45314459	3.13E-04	-2.297517417	3.503938619
VISTA	Gefitinib_715055	0.340142636	0.00839182	2.268029224	2.076143844
VISTA	Varlitinib_764823	0.328439471	0.011831713	2.200674877	1.926952389
VISTA	SB-590885_754362	-0.434986994	5.76E-04	-2.193016365	3.239864482
VISTA	Bortezomib_681239	-0.426647542	7.53E-04	-2.145020939	3.123409259
VISTA	TAS-6417_812926	0.316768746	0.014509502	2.133507228	1.838347484
VISTA	Varbulin_758773	0.312297078	0.017003259	2.107771767	1.769467827
VISTA	geldanamycin analog_255109	-0.415844968	9.52E-04	-2.082849692	3.021440618
VISTA	Bafetinib_788186	-0.411034832	0.001221194	-2.055166281	2.913215501
VISTA	Fludarabine_312887	0.302668973	0.018744634	2.052359855	1.727123042
VISTA	XL-888_772351	-0.405647814	0.001582655	-2.024162776	2.800613711
VISTA	6-Bromoindirubin-3'-Acetoxime_764238	0.295773882	0.025495574	2.012677055	1.593535203
VISTA	Bafetinib_773263	-0.39854845	0.001943957	-1.983304337	2.711313447
VISTA	Afatinib_750691	0.289957461	0.027254865	1.979202244	1.564555957
VISTA	delanzomib_764334	-0.396127916	0.002083015	-1.969373617	2.681307656
VISTA	PF-03758309_781470	-0.395582085	0.001928234	-1.966232237	2.714840372
VISTA	EXEL-7647_776762	0.27999045	0.033278757	1.921839847	1.47783291
VISTA	AEE-788_765949	0.27960463	0.033532601	1.919619371	1.474532755
VISTA	PLX-8394_797932	-0.387469412	0.002429965	-1.919541981	2.61440001
VISTA	Ixazomib_766907	-0.385058437	0.002838633	-1.905666273	2.54689069
VISTA	Vandetanib_760766	0.276808746	0.037116334	1.903528427	1.430434927
VISTA	Dabrafenib_764134	-0.384165845	0.005383318	-1.900529208	2.268949956
VISTA	Tandutinib_760841	-0.383844578	0.00349566	-1.89868024	2.456470808
VISTA	JNJ-26483327_783249	0.27571495	0.036182946	1.897233381	1.441496074
VISTA	BAY-1895344_800525	0.275419623	0.034746924	1.895533709	1.459083635
VISTA	AS-703569_763930	0.274836026	0.050958244	1.892174977	1.292785549
VISTA	BGB-283_793323	-0.382539414	0.002788837	-1.891168731	2.554576859
VISTA	TRICIRIBINE PHOSPHATE_280594	0.274604863	0.033725379	1.890844583	1.472043156
VISTA	SNX-5422_768509	-0.381009472	0.003170627	-1.882363568	2.498854887
VISTA	Cladribine_105014	0.271516652	0.037508121	1.873071235	1.425874686
VISTA	brigatinib_787457	0.269013671	0.039372727	1.858666015	1.404804499
VISTA	Tipifarnib_760444	-0.375062335	0.003423228	-1.848136456	2.465564171
VISTA	Vemurafenib_761431	-0.374082846	0.003515158	-1.842499275	2.45405515
VISTA	Clofarabine_759857	0.265939487	0.041767002	1.840973392	1.379166692
VISTA	TAK-632_778809	-0.368882764	0.004380045	-1.812571636	2.358521427
VISTA	MI-503_787039	-0.367981183	0.004138656	-1.807382832	2.383140644
VISTA	BAY 61-3606_766992	0.259788882	0.053165291	1.805575277	1.274371806
VISTA	Nelarabine_755985	0.258886833	0.054026644	1.80038378	1.267392006
VISTA	MLN-2480_766906	-0.365106743	0.004831845	-1.790839782	2.315887001
VISTA	VE-821_761070	0.255604229	0.064707637	1.781491654	1.189044457
VISTA	BMS-599626_764135	0.255040428	0.051240697	1.778246851	1.290384968
VISTA	RG-7741_808789	0.252067511	0.054108638	1.761137048	1.266733397
VISTA	Lapatinib_745750	0.252047559	0.054128318	1.761022217	1.266575472
VISTA	BLU-285_801082	-0.35899674	0.01670477	-1.755675338	1.777159511
VISTA	TAS-116_780204	-0.357884262	0.005386402	-1.749272777	2.268701257
VISTA	Dasatinib_759877	0.248870278	0.057337095	1.742736253	1.241564317
VISTA	benzaldehyde (BEN)_281612	0.248052714	0.0792458	1.738030986	1.101023744
VISTA	JNJ-28312141_754345	-0.353924613	0.005959438	-1.726484104	2.224794687
VISTA	A-911_788794	-0.351394537	0.006352977	-1.71192295	2.197022706
VISTA	PF-06747775_788365	0.243144824	0.063506986	1.709784974	1.197178499
VISTA	Barasertib_757444	-0.350085454	0.00816941	-1.704388882	2.087809316
VISTA	Dasatinib_732517	0.24159968	0.065260491	1.700892321	1.185349663
VISTA	Saracatinib_758872	0.240689918	0.066310977	1.695656435	1.178414574
VISTA	UNC-0638_764517	-0.343162268	0.00896729	-1.664544387	2.047338802
VISTA	Rocilinostat_767952	-0.342847842	0.00969029	-1.662734792	2.013663231
VISTA	Masitinib_755400	-0.342632575	0.009739049	-1.661495883	2.011483431
VISTA	Bosutinib_755389	0.234737469	0.073522938	1.661398751	1.133577148
VISTA	AZ-628_782007	-0.342164686	0.00798816	-1.658803076	2.097553256
VISTA	Refametinib_765866	-0.340471069	0.009556405	-1.649055927	2.019705463
VISTA	spebrutinib_780020	0.231673517	0.077471347	1.643765015	1.11085889
VISTA	Tanespimycin_330507	-0.336319319	0.008605707	-1.625161673	2.06521343
VISTA	BAL-101553_764608	0.227934753	0.091112728	1.622247591	1.040420951
VISTA	HYPOTHEMYCIN_354462	-0.334040298	0.009095933	-1.612045394	2.041152756
VISTA	O-6-Benzylguanine_637037	0.224925761	0.092537633	1.604930161	1.033681613
VISTA	Carfilzomib_758252	-0.331219285	0.010392588	-1.595809832	1.983276297
VISTA	Melphalan_757098	0.222757253	0.102116381	1.592449912	0.990904586
VISTA	PLX-4720_757438	-0.330330265	0.010612882	-1.59069332	1.974166664
VISTA	Ezatiostat_758484	-0.329795707	0.013058218	-1.587616815	1.884116091
VISTA	Luminespib_755762	-0.329457813	0.010832989	-1.585672164	1.965251712
VISTA	Lificguat_728165	0.21947067	0.094890112	1.573534887	1.022779041
VISTA	MK-8033_761692	-0.327283043	0.012150672	-1.573155872	1.915399698
VISTA	ensartinib_793150	-0.324332583	0.014741781	-1.556175308	1.831450031
VISTA	Clofarabine_606869	0.215563686	0.10106975	1.551049311	0.99537881
VISTA	ARQ-680_764765	-0.322949037	0.013412883	-1.548212689	1.872477857
VISTA	PF-562271_754356	-0.321189853	0.013122538	-1.538088189	1.881982147
VISTA	zanubrutinib_799318	0.2131966	0.108088179	1.5374262	0.966221802
VISTA	A-1210477_784817	-0.321068025	0.013994833	-1.537387041	1.854032283
VISTA	BP-1-102_764037	-0.31958401	0.014469135	-1.5288462	1.839557437
VISTA	Actinomycin D_3053	-0.319352454	0.012876722	-1.527513545	1.890194678
VISTA	Homoharringtonine_141633	-0.318974756	0.028864396	-1.525339808	1.539637519
VISTA	GSK-2636771_768508	0.210365383	0.112963446	1.521131908	0.947062068
VISTA	CFI-400945_791966	-0.318029561	0.015916158	-1.519899995	1.798161763
VISTA	Crizotinib_756645	-0.316241316	0.014683075	-1.509608244	1.833182995
VISTA	DIGOXIN_756738	0.208160274	0.123678987	1.508441008	0.907704081
VISTA	Intedanib_757442	-0.315242282	0.015936758	-1.503858578	1.797600032
VISTA	Raloxifene_747974	-0.313543546	0.015599008	-1.494081972	1.806903027
VISTA	Staurosporine_618487	0.204063027	0.121078289	1.484860429	0.916933723
VISTA	Rebastinib_774831	-0.311865487	0.01716455	-1.484424365	1.765367571
VISTA	CUDC-305_761194	-0.311731082	0.016241479	-1.483650833	1.789374431
VISTA	Homoharringtonine_758253	-0.31167099	0.016263162	-1.483304989	1.788795016
VISTA	Allopurinol_1390	0.202456905	0.124097181	1.475616838	0.906238083
VISTA	LXH-254_807047	-0.309978485	0.017885171	-1.473564242	1.747506899
VISTA	Ribavirin_163039	0.201106468	0.126679438	1.467844768	0.897293871
VISTA	SCH-772984_775636	-0.308980033	0.027373675	-1.467817927	1.562666894
VISTA	Alvespimycin_707545	-0.308699554	0.016403685	-1.466203707	1.785058587
VISTA	ST-3595_762153	0.199891748	0.129036782	1.460853777	0.889286477
VISTA	7-Hydroxystaurosporine_638850	0.197562519	0.148232373	1.44744854	0.829056938
VISTA	AT-13387_749712	-0.30533841	0.018691334	-1.446859567	1.728359702
VISTA	Ombrabulin_778448	0.194693651	0.154332565	1.430937562	0.811542427
VISTA	LY-3009120_781761	-0.301872554	0.020146401	-1.426912781	1.695802529
VISTA	PF-06873600_812927	-0.301594583	0.023889311	-1.425312999	1.621796383
VISTA	ulixertinib_797771	-0.300905035	0.022939176	-1.421344493	1.639422186
VISTA	Fludarabine_118218	0.191478842	0.153624077	1.412435612	0.813540713
VISTA	Okadaic acid_677083	-0.299031226	0.020289926	-1.410560302	1.692719537
VISTA	JNJ-42756493_781556	0.190779357	0.155160939	1.408409915	0.8092176
VISTA	Osimertinib_779217	0.190663062	0.148041855	1.407740613	0.829615481
VISTA	5-Fluoro deoxy uridine 10mer_697912	0.190645348	0.148080233	1.407638665	0.82950291
VISTA	Hydrastinine HCl_755892	-0.298466294	0.021669079	-1.407308988	1.664159542
VISTA	XAV-939_755761	0.185148589	0.16794811	1.376003579	0.774824879
VISTA	Mitotane_38721	0.184507916	0.236235219	1.372316363	0.626655356
VISTA	I-BET-762_774829	-0.291413173	0.027852641	-1.366716691	1.555133614
VISTA	PHA-665752_766271	-0.289136846	0.033962203	-1.353615916	1.469004141
VISTA	Navitoclax_759659	0.180849524	0.170455267	1.351261491	0.768389575
VISTA	Cobimetinib (isomer 1)_768069	-0.287039234	0.028915455	-1.341543687	1.53886997
VISTA	Pipamperone_759178	-0.286265211	0.027947551	-1.337089012	1.55365624
VISTA	Encorafenib_778304	-0.285453362	0.032961822	-1.332416634	1.481988789
VISTA	Abiraterone_749227	-0.284283623	0.030560478	-1.325684523	1.514839863
VISTA	ADW-742_767746	-0.283449614	0.031073507	-1.320884613	1.507609731
VISTA	BAY-1163877_804518	0.174989063	0.192936537	1.31753322	0.714585521
VISTA	Fostamatinib_772992	0.174966953	0.205712827	1.317405972	0.686738628
VISTA	JNJ-3887618_807626	0.174492581	0.19018099	1.314675855	0.720832895
VISTA	Irofulven_683863	0.173875563	0.191777305	1.311124777	0.717202789
VISTA	CCT-128930_761387	0.173347345	0.189188816	1.308084759	0.72310454
VISTA	VINORELBINE_760087	-0.280999315	0.034228961	-1.306782593	1.465606285
VISTA	SR16157_732011	-0.280651275	0.032847692	-1.304779543	1.483495142
VISTA	Pemetrexed_755384	0.171440597	0.194176993	1.297111	0.711802228
VISTA	IACS-8968_811953	0.171438037	0.198177264	1.297096263	0.702946171
VISTA	Vismodegib_755809	-0.278713208	0.037519025	-1.293625531	1.425748452
VISTA	Altiratinib_784590	-0.277744293	0.033184137	-1.288049205	1.479069474
VISTA	AZD-9496_786959	-0.277252675	0.033509657	-1.285219833	1.474830014
VISTA	Cobimetinib (isomer 1)_768068	-0.277215959	0.035140312	-1.285008526	1.454194382
VISTA	AZD-2858_774901	0.169076124	0.200492208	1.283502923	0.697902502
VISTA	TYROTHRICIN_757363	-0.2768943	0.033748624	-1.283157305	1.471743934
VISTA	PENTOSTATIN_218321	0.169014224	0.25608402	1.283146675	0.591617521
VISTA	Ixabepilone_747973	-0.276209936	0.045282202	-1.279218638	1.344072467
VISTA	Hydroxyurea_32065	0.167806055	0.199987607	1.276193388	0.698996915
VISTA	Pelitrexol isomer B_772291	0.167191518	0.209687178	1.272656589	0.678428124
VISTA	Nelfinavir_747167	-0.273871438	0.0392581	-1.265760054	1.406070724
VISTA	CT-GSK183_766255	-0.273658234	0.039417451	-1.264533016	1.404311459
VISTA	Rabusertib_761188	0.165080383	0.211493497	1.260506532	0.674702983
VISTA	Danusertib_784415	-0.272674756	0.036670473	-1.258872877	1.435683484
VISTA	AZD-6738_777638	0.164707724	0.22510474	1.258361795	0.64761536
VISTA	SAR-125844_771652	-0.272427615	0.055619264	-1.257450527	1.254774761
VISTA	Saridegib_767123	-0.272084478	0.044476415	-1.255475697	1.351870229
VISTA	Gemcitabine_613327	0.163374789	0.212296747	1.250690456	0.673056661
VISTA	Pyrazoloacridine_627168	0.163075338	0.257825449	1.248967051	0.588674217
VISTA	Mocetinostat_760143	-0.270917218	0.039688987	-1.248757851	1.401329988
VISTA	EPZ-015666_785299	-0.270827894	0.03975683	-1.248243774	1.400588248
VISTA	Actinomycin D_755841	-0.270367781	0.03835469	-1.24559572	1.416181526
VISTA	AZD-3147_784815	-0.268741532	0.039579996	-1.236236293	1.402524253
VISTA	Lapatinib_727989	0.160503575	0.224608508	1.23416597	0.648573796
VISTA	PF-4942847_772885	-0.267974777	0.041974733	-1.231823442	1.377012053
VISTA	Intedanib_756659	-0.267558585	0.040491465	-1.229428164	1.392636512
VISTA	ONX-0914_762152	-0.267409327	0.04060769	-1.22856915	1.391391715
VISTA	GDC-0339_791495	0.159196216	0.232618823	1.226641828	0.633355146
VISTA	napabucasin_788900	-0.266699954	0.041163838	-1.224486546	1.385484141
VISTA	Plinabulin_797934	0.158721206	0.229865836	1.223908037	0.638525572
VISTA	RAPAMYCIN_226080	0.158064712	0.227737136	1.220129767	0.642566146
VISTA	HDM-201_804520	-0.265878569	0.045607619	-1.219759295	1.340962604
VISTA	SHP-099_804254	0.157958022	0.240586954	1.219515745	0.618727926
VISTA	LSZ-102_814025	-0.265617768	0.047864526	-1.218258327	1.319986235
VISTA	Enzastaurin_767124	-0.265499967	0.050102067	-1.217580353	1.300144354
VISTA	CC-90003_808792	-0.26524759	0.04232209	-1.216127866	1.373432898
VISTA	Bosutinib_765694	0.156119771	0.241887196	1.208936191	0.616387121
VISTA	Mithramycin_526598	-0.262160503	0.043020475	-1.198360987	1.366324794
VISTA	LMP-400_724998	0.153620663	0.245379068	1.194553266	0.610162488
VISTA	PD 173074_766908	0.153067023	0.251330974	1.191366943	0.599753986
VISTA	Dinaciclib_764036	-0.260337398	0.050485286	-1.187868605	1.296835179
VISTA	PRN-1371_801089	0.152366561	0.266772645	1.187335627	0.573858706
VISTA	XR-5944_754366	-0.260054934	0.046684701	-1.18624296	1.330825415
VISTA	LY-2801653_772197	-0.259195554	0.051541413	-1.181297035	1.287843683
VISTA	Pelitrexol isomer A_772290	0.151199407	0.257230301	1.18061839	0.589677874
VISTA	CNDAC_793679	0.149710026	0.25774696	1.172046665	0.588806449
VISTA	LY-2606368_758257	0.149167156	0.259496538	1.168922327	0.585868432
VISTA	BMS-387032_767048	-0.25667512	0.051781375	-1.166791373	1.285826418
VISTA	Veliparib_752840	0.148646696	0.274231747	1.165926966	0.56188227
VISTA	SCH-900776_764659	0.148451319	0.270430187	1.164802525	0.567944832
VISTA	Rapamycin_758664	0.147633434	0.268752209	1.160095411	0.570647957
VISTA	GS-9901_798799	0.147254422	0.26572465	1.157914112	0.575568156
VISTA	PD 184352_765695	-0.255018944	0.053364013	-1.157259708	1.272751522
VISTA	Fluphenazine_92339	0.146992727	0.262394292	1.156408001	0.581045616
VISTA	Ganetespib_765435	-0.254401062	0.053964433	-1.153703658	1.267892381
VISTA	BLU-667_811429	0.14641557	0.272764975	1.153086334	0.564211396
VISTA	Mithramycin_143020	-0.253649645	0.050519153	-1.14937908	1.29654394
VISTA	Azacitidine_758186	0.145480349	0.271590112	1.147703926	0.566086045
VISTA	GDC-0810_787326	-0.253097061	0.053101037	-1.146198838	1.274896997
VISTA	Lapachone_629749	-0.252624255	0.053561853	-1.14347773	1.271144408
VISTA	Thiotepa_6396	0.144157585	0.271810742	1.140091118	0.565733384
VISTA	Paclitaxel_125973	-0.251640011	0.052437162	-1.137813184	1.280360819
VISTA	CO-1686_779405	0.142704067	0.280941103	1.131725796	0.551384717
VISTA	Selumetinib_741078	-0.250207753	0.055968086	-1.129570216	1.252059548
VISTA	MLN-0905_767470	-0.249556281	0.063617005	-1.125820847	1.19642678
VISTA	AMONAFIDE_308847	0.141521828	0.284986911	1.124921744	0.545175086
VISTA	GDC-0994_781343	-0.24912039	0.057079046	-1.1233122	1.243523295
VISTA	Batracylin_320846	0.140361292	0.284768306	1.118242596	0.545508349
VISTA	ARRY-614_778367	-0.248226865	0.060270493	-1.118169763	1.219895253
VISTA	Buparlisib_754353	-0.247384415	0.058889644	-1.113321269	1.229961075
VISTA	Quizartinib_756647	-0.246472006	0.064570088	-1.108070156	1.189968622
VISTA	AEW-541_767006	-0.246080232	0.062597383	-1.105815404	1.203443825
VISTA	RX-5902_793148	0.137444405	0.303549273	1.101455254	0.517770802
VISTA	S-222611_804521	0.137021699	0.309450289	1.099022487	0.509409107
VISTA	GSK-1070916_777445	0.136796872	0.305854882	1.09772856	0.514484584
VISTA	CEP-32496_776043	-0.2432832	0.065737139	-1.089717854	1.182189202
VISTA	PF-6459988_810341	0.134027545	0.315842482	1.08179046	0.500529456
VISTA	R-547_773094	-0.241684945	0.067587163	-1.080519538	1.17013578
VISTA	aldoxorubicin_784722	-0.240580595	0.066438118	-1.074163753	1.177582679
VISTA	Irinotecan_728073	0.13215045	0.336165152	1.070987354	0.473447309
VISTA	Doxorubicin_123127	-0.240012607	0.064729483	-1.070894854	1.188897865
VISTA	TAK Plk inhibitor_762418	-0.239612823	0.067572161	-1.068594009	1.170232191
VISTA	BAY-1217389_787026	0.131380884	0.321260234	1.066558325	0.493143029
VISTA	BMS-777607_764090	-0.23810173	0.069373818	-1.059897329	1.158804403
VISTA	Sulfatinib_797937	-0.238023432	0.074594965	-1.059446706	1.127290487
VISTA	Epirubicin_759195	-0.236317151	0.071550778	-1.049626675	1.145385637
VISTA	Entinostat_756642	-0.234975995	0.073222406	-1.04190802	1.135356006
VISTA	HPI-1_758486	-0.234890725	0.081405625	-1.041417272	1.089345586
VISTA	LMP776_725776	0.126844166	0.342708472	1.040448492	0.465075159
VISTA	AZD-6738 ( R,S-isomer)_780250	0.126396346	0.340119576	1.03787119	0.468368371
VISTA	AT-13387_763579	-0.234090345	0.074343232	-1.036810903	1.128758565
VISTA	Triethylenemelamine_9706	0.126071705	0.337135025	1.036002807	0.472196126
VISTA	PF-477736_763444	0.126059366	0.341418996	1.035931794	0.466712319
VISTA	Karenitecin_710270	0.125914397	0.341978959	1.035097463	0.466000614
VISTA	futibutinib_813488	0.125700052	0.351495677	1.033863857	0.454080012
VISTA	BAY-1082439_794590	0.124762627	0.346448118	1.02846877	0.460361794
VISTA	ABBV-075_793103	-0.232025134	0.079672636	-1.024925151	1.098690814
VISTA	Deforolimius_757440	0.123192741	0.35689369	1.019433719	0.44746113
VISTA	VE-822_777718	0.122978002	0.357738966	1.018197847	0.446433752
VISTA	CCT-271850_789044	-0.23073797	0.07870989	-1.017517232	1.103970694
VISTA	LY-3214996_803410	-0.230716626	0.078738329	-1.017394392	1.103813806
VISTA	Indibulin_758489	-0.229858858	0.094512712	-1.012457746	1.024509773
VISTA	CFI-402257_800888	0.121915926	0.409099634	1.01208536	0.388170909
VISTA	DAUNORUBICIN_756717	-0.229706131	0.080094042	-1.011578768	1.096399791
VISTA	Bisacodyl, active ingredient of Viraplex_614826	0.120429471	0.359372615	1.003530477	0.44445502
VISTA	ICG-001_756641	-0.227753032	0.08276666	-1.000338243	1.08214457
VISTA	Depsipeptide_630176	-0.227393759	0.080584956	-0.998270545	1.093746029
VISTA	Docetaxel_628503	0.119467005	0.413577227	0.997991269	0.383443383
VISTA	sr 13654_756662	-0.225248278	0.086296564	-0.985922819	1.064006497
VISTA	AZD-3514_765776	-0.225120076	0.095288581	-0.985184987	1.020959139
VISTA	TAK-901_762151	-0.224102808	0.087949796	-0.979330378	1.055765166
VISTA	Mitoxantrone_301739	0.116184909	0.376678999	0.979102071	0.424028593
VISTA	LOR-253_763832	0.115423643	0.384010298	0.974720813	0.415657129
VISTA	WORTMANNIN_221019	0.115202387	0.440651686	0.973447433	0.355904564
VISTA	Benzimate_109874	-0.222583466	0.090180864	-0.970586228	1.044885607
VISTA	SGI-1027_783333	-0.222093631	0.103168449	-0.967767114	0.986453097
VISTA	AMG-511_782122	0.112436588	0.39651796	0.957529638	0.401737136
VISTA	ARRY-704_772563	-0.219803644	0.097342059	-0.954587726	1.011699474
VISTA	BIX-01294_777571	-0.219572801	0.10077512	-0.95325917	0.996646677
VISTA	Quisinostat_759657	-0.218559769	0.096303845	-0.947428942	1.016356374
VISTA	Daporinad_777194	0.110642127	0.408336063	0.947202112	0.388982263
VISTA	Adavosertib_754352	0.110262744	0.405769083	0.945018675	0.391721046
VISTA	Gemcitabine elaidate_765775	0.109983573	0.411148735	0.943411986	0.386001042
VISTA	Nitrogen mustard_762	0.109490418	0.404970977	0.940573768	0.3925761
VISTA	MPC-3100_765395	-0.217268587	0.107726145	-0.939997897	0.967678881
VISTA	4SC-202_759905	-0.216113151	0.103237067	-0.933348106	0.986164342
VISTA	Nilotinib_747599	-0.215958402	0.100431611	-0.932457489	0.998129572
VISTA	Estramustine_89201	-0.215573704	0.101053514	-0.930243469	0.995448581
VISTA	MGCD-265_791059	-0.215466903	0.104297177	-0.9296288	0.981727446
VISTA	Uracil mustard_34462	0.107487909	0.413668216	0.929048877	0.383347846
VISTA	ABL-001_789925	-0.21525034	0.104654303	-0.928382432	0.980242908
VISTA	IPI-549_795067	0.107166002	0.427516013	0.927196226	0.369047614
VISTA	Acetalax_117186	0.106978196	0.424125917	0.926115362	0.372505189
VISTA	Volasertib_757149	-0.214707761	0.105553199	-0.925259772	0.976528599
VISTA	PYRAZOLOACRIDINE_366140	0.106207308	0.4823675	0.921678726	0.316621961
VISTA	Belinostat_758774	-0.212531023	0.106078068	-0.912732151	0.974374398
VISTA	Carmustine_409962	-0.211720953	0.104385799	-0.908070019	0.981358578
VISTA	Acetalax_59687	0.103584724	0.439055119	0.906585166	0.357480955
VISTA	Everolimus_733504	0.103581941	0.434974233	0.906569151	0.361536469
VISTA	Lexibulin_758488	0.103182433	0.440844206	0.904269894	0.355714863
VISTA	Mithramycin_24559	-0.210437789	0.10655267	-0.900685118	0.972435664
VISTA	MK-2461_764580	0.102328961	0.444653243	0.899357966	0.351978535
VISTA	RG-7602_791163	0.101939079	0.446399339	0.89711411	0.350276457
VISTA	Rapamycin_606698	0.101891192	0.450738176	0.896838507	0.346075657
VISTA	gilteritinib_787846	0.101819388	0.442871481	0.896425258	0.353722285
VISTA	Perifosine_639966	0.101040015	0.442393566	0.89193979	0.354191198
VISTA	INCB-057643_807398	-0.208835717	0.115666705	-0.891464832	0.936791635
VISTA	Dovitinib_759661	0.100914981	0.44695451	0.891220192	0.349736676
VISTA	E-3810_782762	0.100791708	0.447512643	0.890510733	0.34919469
VISTA	BMS-986158_801230	-0.20670731	0.116230325	-0.879215369	0.934680547
VISTA	BPR1J-097_767897	-0.20659958	0.119707122	-0.878595363	0.92188001
VISTA	Copanlisib_809693	0.098090793	0.4598378	0.874966357	0.337395331
VISTA	7-Ethyl-10-hydroxycamptothecin_673596	0.098013187	0.456251905	0.874519715	0.340795309
VISTA	VT-464_783294	-0.205700132	0.118059048	-0.873418833	0.927900724
VISTA	TAK-960 analog_761759	-0.205693303	0.121374942	-0.873379535	0.915870964
VISTA	ARS-1620_812172	0.097498311	0.470595877	0.87155649	0.327351882
VISTA	Teniposide_758255	-0.205232914	0.118914793	-0.87072989	0.924764114
VISTA	EPZ-020411_790865	-0.204982018	0.126118953	-0.869285927	0.899219643
VISTA	E-7090_806388	-0.204322851	0.127368461	-0.865492276	0.894938097
VISTA	ABBV-744_812415	-0.204221612	0.127561197	-0.864909617	0.894281413
VISTA	Pimasertib_755763	-0.203912296	0.121359205	-0.863129437	0.915927278
VISTA	CCT-245737_793726	0.096008771	0.477434275	0.86298385	0.321086406
VISTA	LY-294002_755769	0.095380467	0.501192508	0.859367818	0.29999543
VISTA	Pipobroman_25154	0.095376906	0.468513248	0.859347325	0.329278124
VISTA	CH-7057288_812052	-0.202966175	0.129969605	-0.857684295	0.886158201
VISTA	IPI-145_772469	0.09459472	0.479991852	0.854845671	0.318766135
VISTA	Bet-BAY-002_785345	-0.202377886	0.12424717	-0.854298559	0.905713493
VISTA	AZD-7762_757148	0.094346418	0.477226237	0.853416636	0.321275687
VISTA	Lomustine_79037	-0.202132972	0.12471292	-0.852889024	0.904088551
VISTA	sitravatinib_788203	-0.201985915	0.124993213	-0.852042677	0.903113567
VISTA	CEP-14083_766824	-0.201363002	0.129589001	-0.848457674	0.887431859
VISTA	Obatoclax_744912	-0.201193013	0.144611716	-0.847479353	0.83979652
VISTA	Triapine_663249	0.093220876	0.478671491	0.846938887	0.319962438
VISTA	AZD-6738_780249	0.093131217	0.482943822	0.846422882	0.316103385
VISTA	Chlorambucil_3088	0.092779846	0.480763762	0.84440066	0.318068275
VISTA	Astex FGF inhibitor_754361	-0.20047422	0.127902303	-0.843342534	0.893121635
VISTA	Melphalan_8806	0.092321442	0.482943587	0.841762442	0.316103596
VISTA	Nandrolone phenpropionate_23162	0.09230418	0.486855689	0.841663096	0.312599751
VISTA	Doxorubicin_759155	-0.20016903	0.128495775	-0.841586098	0.891111152
VISTA	ARRY-380_764581	0.092032828	0.492017328	0.840101405	0.308019602
VISTA	Chelerythrine_36405	0.091588251	0.53139052	0.837542762	0.274586198
VISTA	Cytarabine_63878	0.091372097	0.487474533	0.836298748	0.312048068
VISTA	NMS-E628_774769	-0.198571194	0.135103095	-0.83239019	0.869334701
VISTA	Obatoclax_756663	-0.198207094	0.139411657	-0.830294713	0.855700911
VISTA	Sapacitabine_791785	0.090157937	0.500916659	0.829310981	0.300234525
VISTA	Ifosfamide_109724	-0.197326112	0.165153847	-0.825224463	0.782111306
VISTA	Temsirolimus_683864	0.088191068	0.510340977	0.817991208	0.292139559
VISTA	BMN-673_765396	0.087499272	0.513677051	0.814009767	0.289309837
VISTA	AMG-51_794646	-0.194980857	0.138906162	-0.811726995	0.857278489
VISTA	Valrubicin_246131	0.086684817	0.517618732	0.809322394	0.285990015
VISTA	SAR-402674_768112	0.086300595	0.523270062	0.807111113	0.281274112
VISTA	AMG-319_787137	0.086080091	0.516822197	0.80584206	0.286658842
VISTA	IACS-10759_809972	-0.193885695	0.141182288	-0.80542409	0.850219783
VISTA	AMG-900_761069	-0.192878736	0.184242861	-0.799628815	0.73460933
VISTA	Sepantronium bromide_755387	-0.191960871	0.145250181	-0.794346295	0.837883318
VISTA	LEE-011_778909	-0.190014341	0.164676828	-0.783143574	0.783367506
VISTA	SB-202190_789969	-0.189540282	0.165752424	-0.780415259	0.780540112
VISTA	Irinotecan_616348	0.081596018	0.535403131	0.780035211	0.271319094
VISTA	ONX-0801_764764	0.081559171	0.54276965	0.779823151	0.265384444
VISTA	BI-2536_755983	-0.189272263	0.15107764	-0.778872747	0.820799809
VISTA	AZD-5153_797938	-0.188907581	0.15188124	-0.776773922	0.818495866
VISTA	GSK-690693_766991	0.080594452	0.551198599	0.774270971	0.258691895
VISTA	Bleomycin_125066	0.08046712	0.541082852	0.773538152	0.26673623
VISTA	PF-03084014 diastereomer 1_755926	-0.188132073	0.157289894	-0.772310699	0.80329918
VISTA	Irinotecan_759878	0.080046811	0.546732153	0.771119176	0.262225384
VISTA	Fulvestrant_719276	-0.187615829	0.158452903	-0.769339601	0.8000998
VISTA	brigatinib_761191	0.079592131	0.549019562	0.768502391	0.260412181
VISTA	ARQ-621_771644	-0.186681354	0.160574205	-0.763961485	0.794324219
VISTA	BAY-1161909_787025	-0.186643943	0.156940311	-0.763746176	0.80426549
VISTA	Cyclophosphamide_26271	0.077668146	0.603821471	0.757429422	0.219091448
VISTA	Vinblastine_49842	-0.185148223	0.156699064	-0.755137971	0.804933599
VISTA	ZSTK-474_764516	0.077032468	0.565463091	0.753770953	0.247595737
VISTA	IDF-11774_805596	-0.183974355	0.163065178	-0.748382096	0.787638772
VISTA	MI-219_754360	-0.183971695	0.163071367	-0.748366786	0.787622287
VISTA	Pevonedistat_761192	-0.183576238	0.167772896	-0.746090842	0.775278198
VISTA	SCH-1473759_761691	0.07544097	0.577019128	0.744611523	0.23880979
VISTA	Fedratinib_767600	0.075408888	0.584253628	0.744426883	0.233398582
VISTA	BOS-172722_809694	0.075332215	0.574099919	0.743985613	0.241012514
VISTA	Oxaliplatin_266046	-0.182577382	0.204418984	-0.740342203	0.689478775
VISTA	TPX-0005_800522	0.074680937	0.574015485	0.740237362	0.241076391
VISTA	ARRY-162_764042	-0.182546568	0.166412103	-0.740164863	0.778815091
VISTA	Cobimetinib (isomer 1)_778590	-0.181542336	0.172614249	-0.734385278	0.762923356
VISTA	Megestrol acetate_71423	0.073091536	0.585573881	0.731090003	0.232418303
VISTA	B-7100_773265	-0.180903898	0.174154697	-0.730710927	0.759064809
VISTA	Buthionine sulphoximine_326231	0.073022096	0.579257721	0.730690357	0.237128169
VISTA	NTRC-0066-0_794589	-0.180047873	0.201514079	-0.725784309	0.695694607
VISTA	Bendamustine_138783	0.071426872	0.604310659	0.721509484	0.218739745
VISTA	PWT-33597_782362	0.071243605	0.595113884	0.720454743	0.225399918
VISTA	Rebimastat_713763	-0.178967557	0.199766732	-0.719566848	0.699476836
VISTA	A-1331852_797172	0.071023654	0.592963576	0.719188875	0.226971983
VISTA	BN-2629_694501	-0.178761664	0.175527242	-0.718381883	0.75565547
VISTA	Momelotinib_767598	0.070834686	0.597234232	0.718101321	0.223855308
VISTA	GDC-0032_777425	0.070580621	0.601866798	0.716639122	0.220499614
VISTA	Sonolisib_722134	0.070507453	0.598933419	0.716218024	0.222621454
VISTA	Topotecan_759263	0.070499335	0.595702732	0.7161713	0.224970408
VISTA	AT-7519_773394	-0.178126974	0.180971242	-0.714729101	0.742390434
VISTA	Nitrogen mustard_757087	0.070233742	0.600356328	0.714642751	0.221590908
VISTA	Teniposide_758667	-0.177304293	0.17913195	-0.709994388	0.746826947
VISTA	RO-5126766_758248	-0.177077737	0.179697098	-0.708690506	0.745458936
VISTA	BMN-673_767125	0.0689286	0.607161547	0.707131369	0.216695741
VISTA	IDH1-Comp 301_768539	0.068663949	0.61179272	0.70560824	0.213395695
VISTA	DACARBAZINE_45388	0.067843096	0.606518234	0.700884049	0.217156138
VISTA	AMD-070_775637	0.067223854	0.625800135	0.69732017	0.203564348
VISTA	ABC-1183_797769	0.067189834	0.61312029	0.697124379	0.212454312
VISTA	AT-9283_760144	-0.1748681	0.189214142	-0.695973549	0.723046407
VISTA	PF-2771_791648	0.066941965	0.617583944	0.695697836	0.209304003
VISTA	(+)-JQ1_760183	-0.174301617	0.186727194	-0.692713308	0.728792429
VISTA	R-306465_773264	-0.174121574	0.191139694	-0.691677123	0.718649113
VISTA	Depsipeptide_754143	-0.173782382	0.196072145	-0.689724993	0.707584099
VISTA	Triapine_759096	0.065855487	0.63612213	0.68944491	0.196459496
VISTA	cs-1730_782763	-0.17366436	0.188368479	-0.689045755	0.724991769
VISTA	8-Chloro-adenosine_354258	0.065700633	0.61795635	0.688553692	0.2090422
VISTA	I-BET-151_767599	-0.173521419	0.192697845	-0.688223097	0.715123143
VISTA	FENRETINIDE_374551	0.065416278	0.619481342	0.686917161	0.207971769
VISTA	Pimozide_170984	-0.172303932	0.212806225	-0.68121618	0.672015672
VISTA	umbralisib_800405	0.064236648	0.628844622	0.680128126	0.201456649
VISTA	Copanlisib_760443	0.062894893	0.636043906	0.672406027	0.196512904
VISTA	GSK-1904529A_767951	-0.170612111	0.208685121	-0.671479373	0.680508514
VISTA	TP-3654_805149	-0.170579812	0.200466384	-0.671293485	0.697958444
VISTA	LXS-196_800030	-0.170417028	0.200902682	-0.670356628	0.697014266
VISTA	GDC-0077_800729	0.061931237	0.641235254	0.66685997	0.192982609
VISTA	IWR-1_756646	-0.169799836	0.206678207	-0.666804547	0.684705316
VISTA	CH-5183284_782363	-0.169731439	0.198727511	-0.666410904	0.701742007
VISTA	PD-0325901_755770	-0.16951287	0.199314862	-0.66515299	0.700460316
VISTA	GSK-2126458_764092	0.061430832	0.643937781	0.663980023	0.191156093
VISTA	7-Hydroxystaurosporine_638646	-0.169017918	0.240646042	-0.662304433	0.618621277
VISTA	AZD-3229_813380	-0.168680826	0.209729827	-0.660364394	0.678339802
VISTA	VX-944_767601	-0.168575054	0.205886628	-0.659755649	0.686371859
VISTA	MITOXANTRONE_279836	0.060696148	0.645024333	0.659751754	0.190423902
VISTA	Sunitinib_750690	-0.167652301	0.20436473	-0.654444997	0.689594055
VISTA	AZD-0364_808790	-0.167185461	0.205645897	-0.651758228	0.686879951
VISTA	relacorilant_812727	0.059266496	0.661441084	0.651523783	0.179508834
VISTA	Idelalisib_759224	0.05828101	0.663880026	0.645852089	0.177910397
VISTA	Alvocidib_649890	-0.165396081	0.2066175	-0.641459943	0.684832899
VISTA	PD-98059_679828	-0.164452632	0.213259724	-0.636030182	0.671091158
VISTA	Cabozantinib_757436	-0.164015478	0.218597955	-0.633514264	0.660353906
VISTA	milademetan_800893	-0.163794776	0.215121748	-0.632244071	0.667315681
VISTA	OSU-03012_756657	-0.163645239	0.219653672	-0.631383455	0.658261532
VISTA	OTX-015_778747	-0.163107034	0.221194676	-0.628285965	0.65522533
VISTA	Des-fluoro-TAK-960_762154	-0.163099915	0.217100863	-0.628244994	0.66333845
VISTA	EMD-534085_763564	-0.162983215	0.217434497	-0.627573358	0.662671553
VISTA	Docetaxel_759850	0.054584742	0.686744743	0.624579233	0.163204657
VISTA	Motesanib_760843	0.054199975	0.691559664	0.622364816	0.160170345
VISTA	Axitinib_757441	0.054014075	0.687170132	0.621294918	0.162935725
VISTA	Dromostanolone Propionate_12198	-0.16186319	0.220654796	-0.62112736	0.656286629
VISTA	BAY-876_793149	0.053950415	0.684867351	0.620928541	0.164393537
VISTA	Imatinib_743414	-0.161543932	0.22157879	-0.619289963	0.654471813
VISTA	SAR-245409_791226	0.053474448	0.69013681	0.618189241	0.161064808
VISTA	E-7820_777573	0.053154009	0.691900663	0.616345045	0.159956253
VISTA	AT-13148_771650	0.052637014	0.71093473	0.613369624	0.148170269
VISTA	1st Precursor Intermediate to TDP 665759_756877	0.052280599	0.696716588	0.611318374	0.156943849
VISTA	EXEL-2280_778366	-0.160123679	0.229873415	-0.611116085	0.638511252
VISTA	Mitomycin_26980	0.051477401	0.696082985	0.606695787	0.157338982
VISTA	R-1530_767953	-0.159295223	0.254566868	-0.606348135	0.594198121
VISTA	ON-123300_802100	0.051182331	0.700252382	0.604997595	0.154745405
VISTA	Topotecan_609699	0.051035022	0.698569479	0.604149794	0.155790393
VISTA	RG-7388_779404	-0.158759962	0.229750622	-0.603267583	0.638743304
VISTA	AZD-8835_786099	0.050539052	0.706354782	0.601295378	0.15097711
VISTA	(-)-Nutlin-3_756876	-0.157987632	0.240497679	-0.598822654	0.618889111
VISTA	Vertex ATR inhibitor Cpd 45_761693	-0.157919228	0.236435777	-0.598428972	0.626286807
VISTA	TAK-733_761215	-0.157169167	0.234512661	-0.594112201	0.629833706
VISTA	Elesclomol_174939	-0.157122626	0.247485309	-0.593844348	0.606450577
VISTA	AZD-8055_758871	-0.156171564	0.259444515	-0.58837077	0.585955506
VISTA	LY-2874455_771750	0.048255019	0.719064802	0.588150254	0.14323197
VISTA	RO-4987655_762521	-0.155994011	0.238073896	-0.587348917	0.623288221
VISTA	GNE-140_799908	0.048068072	0.717705423	0.587074329	0.144053772
VISTA	Etoposide_757804	-0.15573944	0.238850231	-0.5858838	0.621874334
VISTA	BML-277_741899	0.047647683	0.72007264	0.584654898	0.14262369
VISTA	LDK-378_776422	-0.155430302	0.243998548	-0.58410464	0.612612758
VISTA	Defactinib_778364	-0.155168197	0.24480448	-0.582596171	0.611180639
VISTA	Pelitrexol_767745	0.046691244	0.727810832	0.579150376	0.137981485
VISTA	Birinapant_767128	0.046647958	0.728053421	0.578901258	0.137836753
VISTA	(+)-JQ1_764043	-0.154500712	0.242652629	-0.578754642	0.615014999
VISTA	STREPTOZOCIN_85998	0.045402595	0.756733288	0.571733911	0.121057162
VISTA	XK-469_697887	0.045334095	0.749630888	0.571339679	0.125152527
VISTA	tic10_350625	-0.153192981	0.250936439	-0.571228356	0.600436269
VISTA	ABT-199_766270	-0.152609081	0.252768925	-0.567867881	0.597276318
VISTA	PFI-1_777448	-0.152605345	0.25278068	-0.567846378	0.597256122
VISTA	S-49076_765672	-0.152575817	0.261603667	-0.567676439	0.582356172
VISTA	LOXO-101_785570	-0.152348422	0.262323676	-0.566367729	0.58116251
VISTA	BAY-1816032_803409	-0.152271949	0.253831088	-0.565927607	0.595455189
VISTA	SAR-260301 (enantiomer 1)_780290	0.04431384	0.738936513	0.565467882	0.131392873
VISTA	TP-0903_798200	-0.151751869	0.251237854	-0.562934434	0.599914924
VISTA	Midostaurin_656576	0.043598373	0.740822167	0.561350209	0.130286031
VISTA	SOMCL-12-81_780163	-0.151116137	0.253252393	-0.559275652	0.596446442
VISTA	Cilengitide_774651	-0.150622095	0.259072646	-0.556432326	0.586578439
VISTA	JNJ-47117096_783272	-0.150609506	0.259112919	-0.556359875	0.586510933
VISTA	Acalabrutinib_791164	0.042360357	0.752210587	0.554225144	0.123660558
VISTA	XK-469_656889	-0.149955033	0.288658675	-0.552593239	0.539615386
VISTA	CPI-0610_784856	-0.148834272	0.260573318	-0.546143002	0.584070057
VISTA	GSK-921_773261	0.040751416	0.761338389	0.544965325	0.118422271
VISTA	1,9-Pyrazoleanthrone_755773	0.04038852	0.767578515	0.542876782	0.11487719
VISTA	BPTES_798303	0.040052426	0.76327197	0.540942481	0.117320686
VISTA	JZL-195_763527	-0.147863516	0.272353013	-0.540556084	0.564867816
VISTA	6-MERCAPTOPURINE_755	-0.147822739	0.259679584	-0.540321403	0.585562192
VISTA	BMS-911543_766821	0.039920462	0.768121321	0.540183	0.11457018
VISTA	6-THIOGUANINE_752	0.039869625	0.76230711	0.539890421	0.117870029
VISTA	Trametinib_758246	-0.147586666	0.264635691	-0.538962753	0.577351584
VISTA	Imiquimod_369100	-0.147483811	0.273599931	-0.538370798	0.562884017
VISTA	Raltitrexed_639186	0.038543736	0.786170222	0.532259633	0.10448341
VISTA	CEP-37440_781148	-0.146329803	0.268770957	-0.531729218	0.570617662
VISTA	MK-0429_776790	-0.146245331	0.27332906	-0.531243067	0.563314192
VISTA	LY-2228820_766820	0.037715869	0.780598501	0.52749507	0.107572287
VISTA	CYC-065_806387	-0.145362234	0.276267637	-0.526160646	0.558669987
VISTA	EC-330_798304	0.03739659	0.778556228	0.525657549	0.108710017
VISTA	MI-773_781009	-0.144894991	0.273544225	-0.523471553	0.56297245
VISTA	LY-2835219_768073	-0.144880956	0.277877919	-0.523390783	0.556145962
VISTA	6-(4-pyrimidinyl)-1H-indazole derivative_759658	-0.144805336	0.282503519	-0.522955572	0.548976138
VISTA	ARV-825_789043	0.036748406	0.78609158	0.521927105	0.104526855
VISTA	3-Bromopyruvate (acid)_62343	0.03595884	0.78871506	0.517382975	0.103079867
VISTA	Parthenolide_157035	0.035821668	0.811070903	0.516593515	0.090941179
VISTA	Simvastatin_758706	0.035431599	0.789918963	0.514348582	0.10241746
VISTA	CC-671_805746	0.035350503	0.790388862	0.513881856	0.102159188
VISTA	PF-6459988_808507	-0.142856764	0.284718516	-0.511741098	0.545584289
VISTA	Mitomycin_755880	0.03363404	0.800351791	0.504003227	0.096719079
VISTA	Lenvatinib_755980	0.03287575	0.809914958	0.499639094	0.09156058
VISTA	CB-839_783415	0.032671123	0.814575377	0.49846142	0.089068722
VISTA	AMG-232_781515	-0.13959302	0.291669543	-0.492957519	0.535108919
VISTA	IDH-305_812928	-0.139576073	0.300430935	-0.492859982	0.522255351
VISTA	Bleomycin_758612	0.031385107	0.813453129	0.491060108	0.089667466
VISTA	GDC-0349_771532	-0.139098678	0.297710211	-0.490112466	0.526206269
VISTA	CP-724714_780042	0.031166391	0.81473005	0.489801352	0.088986265
VISTA	AZD-8186_777572	0.030382012	0.820892021	0.485287074	0.085713965
VISTA	Daunorubicin_83142	-0.13756121	0.294582157	-0.481263993	0.530793563
VISTA	LDK-378_777193	-0.137315781	0.304006353	-0.479851496	0.51711734
VISTA	AZD-4547_764239	0.029267986	0.827356813	0.4788756	0.082307152
VISTA	YK-4-279_765436	-0.137125469	0.30468347	-0.478756206	0.516151107
VISTA	CH-5132799_762382	0.029187132	0.826306915	0.478410269	0.082858613
VISTA	Rigosertib_754344	0.028595051	0.831267458	0.475002712	0.080259221
VISTA	GSK-2606414_781627	0.028487217	0.831894501	0.474382101	0.079931747
VISTA	KHK-Indazole_761931	-0.136167161	0.303789676	-0.473240927	0.517426989
VISTA	PI-103_759676	0.028184083	0.833657742	0.472637494	0.079012212
VISTA	Abexinostat_764136	-0.135962947	0.304522289	-0.47206563	0.516380914
VISTA	Silmitasertib_761193	0.02765556	0.835290644	0.469595729	0.078162383
VISTA	SAR-260301 (enantiomer 1)_780291	0.027126483	0.838398976	0.466550773	0.076549261
VISTA	Alectinib_764821	0.026981571	0.84066033	0.46571677	0.075379446
VISTA	Pemetrexed_698037	0.025832638	0.847362405	0.459104398	0.071930808
VISTA	LY-3154567_789099	0.025546173	0.847697758	0.457455732	0.071758965
VISTA	NVP-BGJ398_764487	0.025160203	0.852620164	0.455234388	0.069244401
VISTA	AZD-5991_807055	-0.132533723	0.316994953	-0.452329673	0.498947653
VISTA	dimethylfasudil_780205	0.023480207	0.859885221	0.445565628	0.065559516
VISTA	CCT-251545_784591	0.023124576	0.864426955	0.443518896	0.063271699
VISTA	WT-161_797653	-0.130781743	0.332206762	-0.442246636	0.478591531
VISTA	Pictilisib_755385	0.022478655	0.865805425	0.439801475	0.062579697
VISTA	OTS-964_787880	-0.129944982	0.326623562	-0.437430887	0.485952489
VISTA	MK-2206_756656	-0.12958086	0.327992566	-0.435335283	0.484136
VISTA	olmutinib_792848	0.021583915	0.874539857	0.434652043	0.058220393
VISTA	E-7820_719239	0.02134554	0.872512144	0.433280138	0.05922852
VISTA	Itraconazole_754771	-0.129222153	0.338054537	-0.433270843	0.471013231
VISTA	AMG-458_754346	0.020794672	0.87577589	0.430109772	0.057607015
VISTA	6-Thioguanine_757348	0.019950901	0.881830848	0.425253678	0.054614713
VISTA	SM-406_764757	0.019821797	0.882590116	0.424510658	0.05424094
VISTA	Cisplatin_119875	0.019202769	0.884214743	0.420948013	0.053442248
VISTA	Amonafide_758251	0.018142074	0.892478025	0.414843476	0.049402468
VISTA	LY-3023414_789968	0.017812232	0.897298252	0.412945159	0.047063178
VISTA	VS-4718_783102	-0.125637684	0.343049385	-0.412641415	0.464643355
VISTA	XL-147_791227	0.017241088	0.897788607	0.409658096	0.04682591
VISTA	Isotretinoin_122758	-0.123048928	0.353164364	-0.397742544	0.452023126
VISTA	Vorinostat_701852	0.014579302	0.912730208	0.39433892	0.039657576
VISTA	CYC-116_759498	0.013892312	0.919815199	0.390385134	0.036299419
VISTA	Pp-242_764515	0.013823666	0.917970108	0.389990061	0.037171461
VISTA	Vinblastine_90636	-0.121479292	0.36367241	-0.388708932	0.439289645
VISTA	Elliptinium Acetate_264137	0.013565778	0.919495307	0.388505859	0.036450483
VISTA	Palbociclib_758247	-0.121366427	0.359835743	-0.388059368	0.4438957
VISTA	LCL-161_772868	0.012916118	0.92333879	0.38476692	0.034638919
VISTA	BMS-536924_761760	-0.12042439	0.367884494	-0.382637734	0.434288517
VISTA	MK-0731_780965	0.012435792	0.926181596	0.382002535	0.033303853
VISTA	Idarubicin_256439	0.012380197	0.925202204	0.381682572	0.033763341
VISTA	ETHINYL ESTRADIOL_757027	-0.119503942	0.380342608	-0.37734035	0.41982502
VISTA	VS-5584_778810	0.011597423	0.931145649	0.377177533	0.030982382
VISTA	AZ-505_780404	-0.119385715	0.367787569	-0.376659925	0.434402954
VISTA	Denileukin Diftitox Ontak_697979	-0.119099018	0.364744145	-0.375009921	0.438011671
VISTA	Pracinostat_758249	-0.118613211	0.370917536	-0.372213991	0.430722634
VISTA	Epirubicin_256942	0.01035286	0.939074829	0.370014793	0.0272998
VISTA	nedisertib_802822	0.009857306	0.941457138	0.367162769	0.026199448
VISTA	DECITABINE_127716	0.008837764	0.952985359	0.361295074	0.020913772
VISTA	Cabozantinib_761068	-0.116662393	0.378893034	-0.360986596	0.421483379
VISTA	APR-246_791496	-0.11651115	0.388084339	-0.36011616	0.411073883
VISTA	Carboplatin_241240	0.008567789	0.948197171	0.359741306	0.023101345
VISTA	Vinorelbine_608210	-0.116373052	0.388650871	-0.359321371	0.410440355
VISTA	CEP-9722_768593	0.00821196	0.951656777	0.357693428	0.021519655
VISTA	Ispinesib_755386	-0.115829516	0.390885405	-0.356193203	0.407950545
VISTA	CC-223_792971	-0.115803787	0.386679766	-0.356045121	0.412648553
VISTA	BAY-87-2243_781016	-0.115038963	0.389844901	-0.35164339	0.409108142
VISTA	ABT-348_765889	0.006771056	0.960131675	0.349400702	0.017669202
VISTA	PLX-51107_806595	-0.114151265	0.389309109	-0.346534487	0.409705434
VISTA	GSK-295_789041	0.006075043	0.964227012	0.345394989	0.015820706
VISTA	Abiraterone_749226	-0.113926539	0.483945598	-0.345241136	0.315203456
VISTA	AR-67_708298	-0.112677899	0.39134903	-0.338054935	0.407435739
VISTA	Litronesib_789722	0.004536432	0.972797723	0.336539939	0.011977455
VISTA	Mitomycin_134727	0.004489566	0.972841561	0.336270212	0.011957884
VISTA	Daporinad_760442	-0.112322538	0.401209784	-0.336009751	0.396628485
VISTA	Pazopanib_752782	0.004283816	0.975713658	0.335086076	0.010677616
VISTA	KPT-251_773260	-0.112102535	0.402138617	-0.334743583	0.39562422
VISTA	IDH-C227_772564	0.004212981	0.975416196	0.334678403	0.010810038
VISTA	AEG-40730_754359	0.004150448	0.975111475	0.334318513	0.010945733
VISTA	Pazopanib_737754	-0.111813778	0.399155671	-0.333081723	0.398857696
VISTA	Fluorouracil_19893	0.002011505	0.987830103	0.322008415	0.005317743
VISTA	Floxuridine_27640	0.001914542	0.988416701	0.321450373	0.005059925
VISTA	KPT-9274_792970	0.001840283	0.989061274	0.321022994	0.004776802
VISTA	PI-103_776996	0.001804921	0.989271457	0.320819476	0.004684521
VISTA	DOLASTATIN 10_376128	-0.109487436	0.449115015	-0.319693101	0.347642426
VISTA	GSK-461364_754354	-0.109413963	0.426503285	-0.319270247	0.37007762
VISTA	serabelisib_795384	-0.108367905	0.426610045	-0.313249947	0.369968923
VISTA	Defactinib_782549	-0.108305372	0.414205337	-0.312890058	0.382784309
VISTA	Paclitaxel_758645	-0.108240749	0.422869035	-0.312518136	0.373794115
VISTA	Vincristine_67574	-0.108173677	0.418936165	-0.312132121	0.377852147
VISTA	Daunorubicin_82151	-0.107621943	0.413082745	-0.308956768	0.383962945
VISTA	CGM-097_783015	-0.107495412	0.417725584	-0.308228553	0.379108925
VISTA	GNE-617_779407	-7.48E-04	0.995514117	0.306127083	0.001952577
VISTA	KX-01_756643	-0.107081374	0.41953168	-0.305845672	0.377235239
VISTA	BYL-719_765974	-9.22E-04	0.994519154	0.305125133	0.002386848
VISTA	PTC-691_782006	-0.001062517	0.99368422	0.304316724	0.002751607
VISTA	Tegafur_148958	-0.106757281	0.425088927	-0.303980446	0.371520208
VISTA	Tivozanib_758007	-0.106627824	0.421515252	-0.303235391	0.375186706
VISTA	LGH-447_794109	-0.001519174	0.990969875	0.301688565	0.003939547
VISTA	ARQ-092_791328	-0.106037941	0.428233268	-0.299840478	0.368319597
VISTA	LGK-974_777639	-0.105908525	0.441557331	-0.299095662	0.355012901
VISTA	INCB-047775_792847	-0.105907176	0.428806269	-0.299087899	0.367738874
VISTA	Panobinostat_761190	-0.105259477	0.427531979	-0.295360246	0.369031395
VISTA	Lapachone_813862	-0.10519502	0.440353198	-0.294989282	0.356198846
VISTA	GSK-2141795_778368	-0.104888572	0.433284549	-0.293225604	0.363226798
VISTA	Cediranib_755606	-0.104780332	0.429650271	-0.292602656	0.36688491
VISTA	JNJ-54302833_782125	-0.104669749	0.434250023	-0.291966229	0.36226015
VISTA	LY-294002_697286	-0.003325435	0.980234828	0.291293124	0.008669871
VISTA	Arsenic trioxide_92859	-0.103761978	0.434172044	-0.286741802	0.362338144
VISTA	RAF-265_754357	-0.004324516	0.974068012	0.28554319	0.011410719
VISTA	Calusterone_88536	-0.005201589	0.968811026	0.280495437	0.013760927
VISTA	FT-1518_802820	-0.102400922	0.440257095	-0.278908617	0.356293636
VISTA	SAR-20347_798517	-0.005530102	0.967136868	0.278604771	0.014512061
VISTA	Eribulin mesilate_707389	-0.102282567	0.436773182	-0.278227458	0.359744035
VISTA	XL-019_772887	-0.005895518	0.965603236	0.276501718	0.015201288
VISTA	TAK-659 (isomer 1)_791967	-0.101809168	0.446981994	-0.275502938	0.349709972
VISTA	SNS-314_758250	-0.006293966	0.962265423	0.27420856	0.01670512
VISTA	Sabutoclax_787780	-0.101389077	0.444811564	-0.273085221	0.351823931
VISTA	Dexrazoxane_169780	-0.006737339	0.959253846	0.271656849	0.018066451
VISTA	TAK-931_801661	-0.006803445	0.960309997	0.271276392	0.01758855
VISTA	Seliciclib_701554	-0.101022345	0.476093347	-0.270974594	0.322307888
VISTA	Tivantinib_758242	-0.007040556	0.957793197	0.269911764	0.018728252
VISTA	DMAPT_734325	-0.007219406	0.957885491	0.268882445	0.018686405
VISTA	AZD-1480_756648	-0.100604256	0.448362099	-0.268568402	0.348371106
VISTA	PKI-587_758256	-0.100505582	0.448809611	-0.268000506	0.347937852
VISTA	TESTOLACTONE_23759	-0.008738364	0.951471946	0.260140499	0.021604012
VISTA	Curcumin_32982	-0.09817515	0.4886755	-0.254588346	0.310979434
VISTA	Cytarabine_287459	-0.010183609	0.938981462	0.251822787	0.027342982
VISTA	PF-4989216_777877	-0.010738076	0.936812419	0.248631707	0.028347361
VISTA	XR-11576_754365	-0.0962463	0.472322849	-0.243487383	0.325761044
VISTA	Pluripotin_763525	-0.096155457	0.47675851	-0.242964559	0.321701546
VISTA	Teglarinad_761189	-0.012472209	0.925304024	0.238651381	0.033715549
VISTA	ABT-737_758873	-0.012874911	0.923582637	0.236333738	0.03452424
VISTA	6-Mercaptopurine_759614	-0.013170827	0.92253681	0.234630678	0.035016296
VISTA	Fostamatinib_365798	-0.013225309	0.929693503	0.234317117	0.031660204
VISTA	Imexon_714597	-0.013415959	0.919669885	0.233219888	0.036368035
VISTA	ITRI-260_761879	-0.013571975	0.920185043	0.232321979	0.03612483
VISTA	RG-7112_809100	-0.013617116	0.919191661	0.232062181	0.036593924
VISTA	ZM-336372_756654	-0.093990534	0.482813761	-0.230504941	0.31622036
VISTA	enantiomer of PF-4176340_768070	-0.093388996	0.485631989	-0.227042955	0.313692714
VISTA	Alectinib_764040	-0.014536965	0.912982649	0.226768241	0.039537476
VISTA	JNJ-38877605_759095	-0.014553336	0.913656302	0.226674025	0.039217146
VISTA	salinomycin_751548	-0.092706696	0.484949722	-0.223116161	0.314303286
VISTA	MK-0752_762831	-0.01529298	0.908476089	0.222417208	0.041686499
VISTA	Selonsertib_797772	-0.092400994	0.494214154	-0.221356779	0.306084821
VISTA	XL-147_754351	-0.015572966	0.906807828	0.220805826	0.04248474
VISTA	ARQ-087_792996	-0.015767861	0.906481582	0.21968416	0.042641016
VISTA	VX-689_773262	-0.091051707	0.547307409	-0.213591331	0.261768673
VISTA	Belinostat_726630	-0.09095093	0.493292298	-0.213011332	0.306895666
VISTA	ENMD-2076_758245	-0.090516208	0.495369384	-0.210509411	0.305070838
VISTA	MTX-211_803248	-0.017601567	0.894733056	0.20913077	0.048306517
VISTA	PF-03084014 diastereomer 1_754348	-0.089944526	0.505812305	-0.207219253	0.296010609
VISTA	BAY-1125976_793324	-0.018092391	0.891815	0.206305968	0.049725227
VISTA	Salinomycin_757437	-0.089728774	0.502965322	-0.205977552	0.298461958
VISTA	AZD-1208_776066	-0.089611683	0.503525017	-0.205303669	0.297978948
VISTA	PF-04691502_760536	-0.018340605	0.890339851	0.204877438	0.050444188
VISTA	FH-535_778746	-0.089192155	0.51330268	-0.202889186	0.289626468
VISTA	KW-2449_759675	-0.0891664	0.509515039	-0.20274096	0.292842993
VISTA	Simvastatin_633782	-0.019292157	0.904704245	0.199401041	0.043493372
VISTA	KPT-8602_794443	-0.019407407	0.884004068	0.198737752	0.053545737
VISTA	S-64315_809971	-0.088411976	0.505487248	-0.19839908	0.296289796
VISTA	Brivanib_764481	-0.087776109	0.516164954	-0.194739526	0.287211486
VISTA	Procarbazine_77213	-0.08774298	0.540366753	-0.19454886	0.267311379
VISTA	BX-912_758485	-0.087325659	0.522191604	-0.192147082	0.282170115
VISTA	GDC-0084_792987	-0.020781694	0.876947439	0.19082842	0.057026436
VISTA	Voreloxin_760764	-0.021527574	0.871434097	0.186535712	0.059765451
VISTA	Telatinib_776017	-0.0215385	0.874801719	0.18647283	0.058090372
VISTA	selinexor_780203	-0.08633525	0.515575693	-0.186447055	0.287707566
VISTA	AZD-1390_803789	-0.021576689	0.873424703	0.186253045	0.058774529
VISTA	BMS-863233_775771	-0.021836193	0.870755673	0.184759545	0.060103687
VISTA	SEL-120_805500	-0.021921019	0.869104833	0.184271349	0.060927835
VISTA	5-aza-T-dCyd_777586	-0.022079771	0.870498523	0.183357695	0.060231961
VISTA	Entinostat_706995	-0.022114833	0.867957823	0.183155905	0.061501378
VISTA	ASP-3026_765865	-0.02229948	0.868037771	0.182093222	0.061461377
VISTA	Vinblastine_757384	-0.085527756	0.530825965	-0.181799748	0.275047842
VISTA	Apitolisib_764091	-0.085494731	0.519687535	-0.181609678	0.2842577
VISTA	ARSENIC TRIOXIDE_759274	-0.085375155	0.520273834	-0.180921496	0.283768015
VISTA	P-529_775306	-0.022671642	0.86705811	0.179951345	0.061951795
VISTA	Olaparib_753686	-0.083865139	0.527706181	-0.172231012	0.277607819
VISTA	XL-147_755806	-0.024232849	0.859290067	0.170966245	0.065860208
VISTA	KU-55933_787962	-0.024454424	0.856710239	0.169691035	0.067166042
VISTA	AZACITIDINE_102816	-0.024569439	0.852179173	0.169029096	0.069469084
VISTA	PKM2 (9)_772991	-0.082945351	0.554874764	-0.166937427	0.255805027
VISTA	RX-3117_785657	-0.082854633	0.563246024	-0.166415324	0.249301866
VISTA	SAR-245409_768100	-0.082793913	0.536657182	-0.166065862	0.270303054
VISTA	CEP-40783_797770	-0.08277731	0.533092965	-0.16597031	0.273197049
VISTA	LOR-253_789042	-0.025201003	0.853728859	0.165394306	0.068680038
VISTA	KPT-185_772595	-0.082353199	0.538835019	-0.163529458	0.268544187
VISTA	PF-04217903_763931	-0.026119106	0.845690325	0.160110415	0.072788638
VISTA	Amuvatinib_754349	-0.081757599	0.538166892	-0.160101646	0.269083024
VISTA	AZD-5363_764039	-0.026532472	0.841891723	0.157731399	0.07474376
VISTA	Acrichine_14229	-0.081157263	0.537607119	-0.156646575	0.269534989
VISTA	Arsenic trioxide_706363	-0.026818274	0.838822317	0.156086546	0.076330023
VISTA	ARRY-520 Isomer A_772255	-0.026855733	0.841393842	0.155870957	0.075000671
VISTA	Ponatinib_758487	-0.080696592	0.543471224	-0.153995309	0.264823446
VISTA	entosplenitib_781516	-0.080668072	0.547201817	-0.153831172	0.26185247
VISTA	tfdu_75520	-0.027952351	0.833548087	0.149559675	0.079069341
VISTA	PQR-530_802821	-0.079755334	0.54819799	-0.148578159	0.261062561
VISTA	ASTX-660_804861	-0.079735199	0.555465069	-0.148462279	0.255343247
VISTA	PQR-620_794442	-0.028449964	0.830628228	0.146695801	0.080593314
VISTA	Sonidegib_761386	-0.028479899	0.830452649	0.146523518	0.080685125
VISTA	BAY-1251152_802450	-0.029170329	0.826405356	0.142549936	0.082806877
VISTA	TAK-659 (isomer 1)_791968	-0.078701958	0.557042104	-0.142515745	0.254111978
VISTA	VX-322_771651	-0.078412853	0.569325164	-0.140851876	0.24463962
VISTA	BMS-754807_758243	-0.078115783	0.55999202	-0.139142173	0.251818162
VISTA	Cpd-401_757334	-0.029811731	0.822649486	0.138858527	0.084785169
VISTA	ASP-5878_793677	-0.077718287	0.558494724	-0.136854495	0.252980925
VISTA	OSI-027_759660	-0.03022284	0.820244213	0.136492498	0.086056825
VISTA	pralatrexate_754230	-0.077259663	0.567843849	-0.13421501	0.245771074
VISTA	ENMD-2076 Precursor_759094	-0.030776082	0.818608007	0.133308467	0.086924012
VISTA	Floxuridine_758230	-0.031020889	0.8155798	0.131899551	0.088533539
VISTA	CG-806_810717	-0.076843318	0.562945371	-0.13181885	0.249533747
VISTA	BAY-1143572_786098	-0.031536974	0.815853171	0.128929365	0.088387994
VISTA	10058-F4_764582	-0.075605278	0.572708743	-0.124693651	0.242066187
VISTA	PF-06463922_780108	-0.075005952	0.572345206	-0.121244398	0.24234195
VISTA	METHOTREXATE_740	-0.033018395	0.802241306	0.12040345	0.095694981
VISTA	TAE-226_787252	-0.033280886	0.8024056	0.118892756	0.095606049
VISTA	PQR-309_785117	-0.074452024	0.575193231	-0.118056416	0.240186233
VISTA	CC-115_793151	-0.073837307	0.578361415	-0.114518581	0.237800688
VISTA	Avagacestat_761217	-0.073822927	0.585238775	-0.114435822	0.232666908
VISTA	GDC-0152_765898	-0.034217374	0.798728012	0.113503059	0.097601085
VISTA	UMI-77_787960	-0.034829068	0.797019699	0.109982622	0.098530944
VISTA	Fluorouracil_757036	-0.035307937	0.796143282	0.107226622	0.099008765
VISTA	FGF-401_804962	-0.072290866	0.593070028	-0.105618467	0.226894023
VISTA	AZD-3463_776787	-0.035646587	0.790507982	0.105277613	0.102093741
VISTA	CEP-28122_779218	-0.036250926	0.785175698	0.10179951	0.105033151
VISTA	Teniposide_122819	-0.071145472	0.58907083	-0.099026461	0.229832482
VISTA	LOXO-195_809970	-0.070820273	0.597309027	-0.09715487	0.223800922
VISTA	Kahalide F_668814	-0.070223357	0.624369087	-0.093719481	0.204558608
VISTA	Mithramycin_105024	-0.070208199	0.597226107	-0.093632248	0.223861216
VISTA	E-7449_783107	-0.038033427	0.776831063	0.091540815	0.109673417
VISTA	AZD-0156_792956	-0.069650983	0.603390779	-0.090425345	0.219401331
VISTA	INK-128_764658	-0.069608447	0.606892604	-0.09018054	0.216888155
VISTA	AMG-176_804041	-0.069447814	0.607724774	-0.089256061	0.216293059
VISTA	Estramustine_702294	-0.069391951	0.628487965	-0.088934553	0.201703035
VISTA	pyridoclax_783916	-0.068925201	0.603959879	-0.086248303	0.21899191
VISTA	CX-5461_782164	-0.068820271	0.604512065	-0.085644409	0.218595027
VISTA	azd5582_787048	-0.068431495	0.609762316	-0.083406915	0.214839419
VISTA	S-63845_798846	-0.068195632	0.607803738	-0.08204947	0.216236633
VISTA	CUDC-427_781468	-0.068183623	0.607867096	-0.081980358	0.216191364
VISTA	AM-5992_777879	-0.067748497	0.613343474	-0.07947611	0.212296251
VISTA	TAE-684_764041	-0.04089297	0.758453006	0.075083497	0.120071323
VISTA	AMINOFLAVONE_686288	-0.04174855	0.753557211	0.070159446	0.12288377
VISTA	ARRY-520 Isomer A_772254	-0.042116926	0.753589484	0.068039358	0.122865171
VISTA	Fenretinide_760419	-0.065548311	0.621839835	-0.066813544	0.206321461
VISTA	Volitinib_782121	-0.064831703	0.628737528	-0.062689298	0.201530617
VISTA	Gandotinib_764820	-0.064828892	0.628752441	-0.062673121	0.201520316
VISTA	TAS-115_785306	-0.04313875	0.745622811	0.062158528	0.127480814
VISTA	AFP464_710464	-0.064567093	0.627076819	-0.06116641	0.202679253
VISTA	EMD-1204831_767954	-0.064556378	0.6301989	-0.061104742	0.200522359
VISTA	M2698_795142	-0.044823492	0.736042507	0.052462457	0.133097104
VISTA	NMS-1286937_781344	-0.062721465	0.646068393	-0.050544407	0.189721505
VISTA	LY-2090314_772198	-0.062463719	0.641352055	-0.049061022	0.192903509
VISTA	SB-1317_762673	-0.045485164	0.732290713	0.04865439	0.135316473
VISTA	RG-7112_771531	-0.062235371	0.642573911	-0.047746825	0.192076911
VISTA	RH1_697726	-0.061917996	0.638371496	-0.04592026	0.194926513
VISTA	RG-6016_806812	-0.061211467	0.6480642	-0.041854028	0.188381969
VISTA	AZD-3965_787047	-0.061060106	0.654843504	-0.040982908	0.183862476
VISTA	Celecoxib_719627	-0.060787751	0.653297726	-0.039415444	0.184888853
VISTA	Olaparib_747856	-0.047380886	0.731216218	0.037744081	0.135954185
VISTA	AZD-2014_767189	-0.047814042	0.721527576	0.035251172	0.141747066
VISTA	Etoposide_141540	-0.047905301	0.716249505	0.034725954	0.144935665
VISTA	By-Product of CUDC-305_761390	-0.059713109	0.659046245	-0.033230639	0.18108411
VISTA	Ipatasertib_767898	-0.048190962	0.719422372	0.03308191	0.143016061
VISTA	CT-32228_762419	-0.059549562	0.659922828	-0.032289388	0.180506848
VISTA	AZD-4320_812728	-0.048746639	0.713889967	0.029883866	0.146368722
VISTA	SGX-523_758591	-0.049008617	0.712418771	0.028376125	0.147264646
VISTA	Cordycepin_63984	-0.049011757	0.727455483	0.028358053	0.138193578
VISTA	Quercetin_756660	-0.057914776	0.665867073	-0.022880826	0.176612461
VISTA	Milciclib_774830	-0.05738956	0.668720675	-0.019858092	0.174755249
VISTA	Y-27632_751297	-0.057227915	0.67241494	-0.018927791	0.172362646
VISTA	PX-316_710297	-0.057121292	0.664646993	-0.018314151	0.177408956
VISTA	Lificguat_756879	-0.050775773	0.702522336	0.018205745	0.153339863
VISTA	Alisertib_759677	-0.056739279	0.677881137	-0.01611558	0.168846451
VISTA	Foretinib_755775	-0.056687956	0.66977619	-0.015820201	0.174070295
VISTA	TAK-960_768072	-0.056553959	0.676058025	-0.01504902	0.170016028
VISTA	maritoclax_781008	-0.056403436	0.671338751	-0.014182726	0.173058284
VISTA	Crenolanib_763526	-0.056321738	0.671787687	-0.013712534	0.17276796
VISTA	BAY-2402234_809973	-0.056124816	0.675611351	-0.012579208	0.170303062
VISTA	GSK-2194069_792955	-0.055949094	0.676570848	-0.011567885	0.169686719
VISTA	Afuresertib_778305	-0.052144298	0.697469226	0.010329574	0.15647495
VISTA	Sonidegib_761385	-0.055501784	0.676299673	-0.008993513	0.169860823
VISTA	Linsitinib_756652	-0.055453694	0.676564653	-0.008716744	0.169690696
VISTA	MLN-7243_785004	-0.052529963	0.692746815	0.008109984	0.159425462
VISTA	Vorinostat_759852	-0.052772323	0.694003778	0.006715147	0.158638165
VISTA	Zoledronate_721517	-0.052859369	0.693523944	0.006214175	0.15893854
VISTA	Epothilone B_684363	-0.054996703	0.687257122	-0.006086658	0.162880751
VISTA	Lestaurtinib_772196	-0.054508313	0.684457095	-0.003275865	0.16465377
CD80	GSK-2126458_764092	-0.63318605	7.39E-08	-3.738660874	7.131607583
CD80	AZD-3965_787047	0.682034829	7.13E-09	3.627563064	8.146795759
CD80	Imatinib_743414	0.673017177	5.24E-09	3.577057447	8.280695468
CD80	ABL-001_789925	0.667153019	1.07E-08	3.544213761	7.969051202
CD80	Nilotinib_747599	0.554904507	5.09E-06	2.915537852	5.292893252
CD80	ARQ-087_792996	0.54505454	9.69E-06	2.860370646	5.013485862
CD80	Tivozanib_758007	0.532480024	1.42E-05	2.78994392	4.848133004
CD80	MGCD-265_791059	0.495267339	7.73E-05	2.581524959	4.111730301
CD80	serabelisib_795384	-0.417769965	0.001356866	-2.532169137	2.867462997
CD80	GDC-0084_792987	-0.414725328	0.001208763	-2.515116884	2.917658838
CD80	Irofulven_683863	-0.388894775	0.002552942	-2.370446406	2.59295906
CD80	Bafetinib_788186	0.451126739	3.36E-04	2.334304471	3.47386193
CD80	Copanlisib_809693	-0.380278005	0.002968668	-2.322186029	2.527438372
CD80	sitravatinib_788203	0.443346223	4.37E-04	2.290727747	3.359615245
CD80	ARRY-614_778367	0.43896091	5.67E-04	2.266166702	3.246530861
CD80	Axitinib_757441	0.436559724	6.13E-04	2.252718255	3.212850104
CD80	Ponatinib_758487	0.434355978	5.88E-04	2.240375624	3.230948498
CD80	VX-689_773262	0.425548325	0.003194719	2.191046156	2.495567332
CD80	TRICIRIBINE PHOSPHATE_280594	-0.35413253	0.005503655	-2.175751748	2.259348759
CD80	zanubrutinib_799318	-0.353910431	0.006421441	-2.174507823	2.19236749
CD80	AMG-51_794646	0.42240986	8.60E-04	2.1734684	3.06536109
CD80	Bafetinib_773263	0.422251477	9.61E-04	2.172581336	3.017193547
CD80	Apitolisib_764091	-0.350429605	0.006508957	-2.155012588	2.186488605
CD80	Masitinib_755400	0.410874187	0.001657891	2.108859975	2.780444148
CD80	CEP-40783_797770	0.407665492	0.001351584	2.090888873	2.869156901
CD80	Intedanib_756659	0.40499886	0.001463497	2.075953733	2.834608122
CD80	SAR-245409_791226	-0.335123479	0.010126067	-2.069286795	1.99455919
CD80	CH-5132799_762382	-0.330812793	0.010492818	-2.045143718	1.97910786
CD80	VS-5584_778810	-0.326221352	0.012450001	-2.019428202	1.904830614
CD80	Foretinib_755775	0.392954532	0.00207953	2.00849646	2.682034848
CD80	CO-1686_779405	-0.321482695	0.013034843	-1.992888166	1.884894191
CD80	Crizotinib_756645	0.389412462	0.002300231	1.98865821	2.638228587
CD80	Daporinad_760442	0.384700009	0.002866723	1.962264936	2.542614228
CD80	Vandetanib_760766	-0.314230398	0.017290593	-1.95226986	1.762190111
CD80	Copanlisib_760443	-0.313190064	0.015722571	-1.946443212	1.803476444
CD80	PWT-33597_782362	-0.310974902	0.017501504	-1.934036639	1.756924617
CD80	PQR-309_785117	-0.310312723	0.016759911	-1.930327941	1.775728295
CD80	ABT-348_765889	0.375090942	0.004041442	1.908446949	2.3934637
CD80	GNE-617_779407	0.374730438	0.003454137	1.906427853	2.461660466
CD80	TAE-226_787252	-0.304960722	0.018845425	-1.900352721	1.724794073
CD80	AZD-0156_792956	-0.30443607	0.020152585	-1.897414274	1.695669245
CD80	Daporinad_777194	0.371325188	0.004108044	1.887355898	2.386364874
CD80	ZSTK-474_764516	-0.299668084	0.022294097	-1.870709974	1.651810112
CD80	Cabozantinib_761068	0.367913172	0.004146124	1.868246047	2.382357735
CD80	PQR-530_802821	-0.29742115	0.022155395	-1.858125458	1.654520512
CD80	Afatinib_750691	-0.296039934	0.024049901	-1.850389613	1.618886707
CD80	AMG-511_782122	-0.29505693	0.023289669	-1.84488405	1.632836687
CD80	GDC-0032_777425	-0.283621798	0.032518853	-1.780838729	1.487864786
CD80	LY-3154567_789099	0.351175858	0.006388036	1.774504532	2.194632616
CD80	CC-90003_808792	-0.280870089	0.031175467	-1.765427097	1.506187033
CD80	XAV-939_755761	-0.278992234	0.035587685	-1.754909696	1.448700259
CD80	Pictilisib_755385	-0.275058619	0.034995015	-1.732878499	1.455993817
CD80	Sapitinib_758005	-0.273964625	0.035755838	-1.726751317	1.446653037
CD80	CFI-400945_791966	0.340887103	0.009463197	1.716879782	2.023962124
CD80	BYL-719_765974	-0.271894079	0.038953255	-1.715154704	1.409456252
CD80	Gefitinib_759856	-0.270753402	0.038068792	-1.708766053	1.419430899
CD80	TAS-6417_812926	-0.270513818	0.03824621	-1.707424206	1.417411591
CD80	PF-4989216_777877	-0.267725341	0.044070467	-1.691806644	1.355852345
CD80	Neratinib_757439	-0.265328571	0.04412189	-1.67838293	1.355345895
CD80	Paclitaxel_125973	0.334001245	0.009104541	1.678313808	2.040741966
CD80	Acalabrutinib_791164	-0.258837707	0.049772547	-1.642029221	1.303010138
CD80	GDC-0077_800729	-0.257462655	0.048996668	-1.634327896	1.309833451
CD80	ASP-3026_765865	-0.257282923	0.051210232	-1.633321265	1.290643254
CD80	Gandotinib_764820	0.324414003	0.012974177	1.62461806	1.886920171
CD80	AZD-3463_776787	-0.254473484	0.053893775	-1.617586299	1.268461392
CD80	MTX-211_803248	-0.254462891	0.051787928	-1.617526969	1.285771466
CD80	AZD-3229_813380	0.321997056	0.014581619	1.611081341	1.836194239
CD80	PF-04691502_760536	-0.253242268	0.052960162	-1.610690565	1.276050698
CD80	Rebastinib_774831	0.320971422	0.014025296	1.60533702	1.853087949
CD80	BMS-777607_764090	0.320477968	0.013337842	1.602573307	1.874914432
CD80	PFI-1_777448	-0.251040175	0.057327105	-1.59835719	1.241639992
CD80	7-Hydroxystaurosporine_638646	0.317294748	0.024753317	1.584744889	1.606366598
CD80	BAY-1082439_794590	-0.248139688	0.058096281	-1.582112289	1.235851666
CD80	Bosutinib_765694	0.315808137	0.015738545	1.57641875	1.80303542
CD80	LY-3214996_803410	-0.246031968	0.060332154	-1.570307475	1.219451167
CD80	Pyrazoloacridine_627168	0.314212322	0.026267328	1.567480992	1.580584106
CD80	Bisacodyl, active ingredient of Viraplex_614826	-0.245485644	0.058682504	-1.56724765	1.231491362
CD80	Indibulin_758489	0.313860221	0.020823847	1.565508962	1.681439032
CD80	Fludarabine_118218	-0.24443135	0.066886397	-1.561342811	1.174662201
CD80	UMI-77_787960	-0.24432035	0.067014274	-1.560721126	1.173832686
CD80	Erlotinib_718781	-0.241920852	0.064892846	-1.547282139	1.187803181
CD80	Poziotinib_783296	-0.24128746	0.06561949	-1.543734666	1.182967149
CD80	GSK-461364_754354	0.309526395	0.021472352	1.54123628	1.668120381
CD80	PD183805_780019	-0.23786218	0.069662925	-1.524550527	1.156998296
CD80	XL-019_772887	0.304062206	0.022708092	1.510632724	1.643819359
CD80	Intedanib_757442	0.303603948	0.020513224	1.508066131	1.687966077
CD80	Veliparib_752840	-0.234555038	0.081854531	-1.506028049	1.086957275
CD80	E-7090_806388	0.302523165	0.022179344	1.502012936	1.654051301
CD80	AZD-8835_786099	-0.232881445	0.078536681	-1.496654678	1.104927458
CD80	SAR-125844_771652	0.301069145	0.033619731	1.493869337	1.473405762
CD80	PF-06747775_788365	-0.232360914	0.07657121	-1.49373931	1.115934489
CD80	Raltitrexed_639186	0.301016073	0.030123623	1.493572093	1.521092799
CD80	Vinblastine_90636	0.30026427	0.022016217	1.489361428	1.657257304
CD80	GNE-140_799908	0.299444902	0.021221951	1.484772357	1.673214683
CD80	Quizartinib_756647	0.299117943	0.023803781	1.482941141	1.62335406
CD80	EGF-816_787027	-0.226585079	0.084398193	-1.461390298	1.073666852
CD80	Oxaliplatin_266046	0.294778737	0.037699775	1.45863833	1.42366124
CD80	Dacomitinib_765888	-0.225190793	0.089210932	-1.453581252	1.049581922
CD80	P-529_775306	-0.22447197	0.093214879	-1.449555303	1.030514758
CD80	Varlitinib_764823	-0.224019509	0.0909319	-1.447021184	1.041283733
CD80	ulixertinib_797771	-0.223407481	0.094818718	-1.443593369	1.023105921
CD80	LY-294002_697286	-0.223388241	0.091870134	-1.443485611	1.036825651
CD80	Osimertinib_779217	-0.223006183	0.089555725	-1.441345795	1.047906648
CD80	BPR1J-097_767897	0.291357478	0.02648707	1.439476712	1.57696608
CD80	BAY-1143572_786098	-0.221334897	0.098003033	-1.431985344	1.008760482
CD80	IPI-549_795067	-0.220975312	0.098563858	-1.429971398	1.006282304
CD80	AMG-458_754346	0.289036054	0.026401866	1.426474993	1.578365377
CD80	SW-044248_789797	-0.219587565	0.094709868	-1.42219897	1.023604769
CD80	S-222611_804521	-0.219334811	0.10115413	-1.42078336	0.995016381
CD80	EXEL-2280_778366	0.287388714	0.028712226	1.417248654	1.541933139
CD80	Volitinib_782121	0.285614665	0.029756375	1.407312651	1.52641998
CD80	Acrichine_14229	0.285211587	0.027183924	1.405055109	1.565687847
CD80	WORTMANNIN_221019	-0.215509832	0.145715165	-1.399360608	0.836495247
CD80	KPT-9274_792970	0.283207902	0.03122353	1.393832968	1.505518004
CD80	ARRY-380_764581	-0.211255901	0.111412166	-1.375535399	0.953067384
CD80	AZD-3759_788121	-0.209513784	0.111248892	-1.365778239	0.953704306
CD80	PLX-51107_806595	-0.20916858	0.111852623	-1.363844834	0.951353827
CD80	Rigosertib_754344	0.276795261	0.03542999	1.357917368	1.450628968
CD80	Acetalax_117186	-0.207935688	0.117280214	-1.356939717	0.93077525
CD80	Vinblastine_49842	0.276211929	0.032657266	1.354650271	1.486020182
CD80	CC-223_792971	-0.206869354	0.119214046	-1.350967447	0.923672571
CD80	MK-0429_776790	-0.206336139	0.120190121	-1.347981042	0.920131226
CD80	DOLASTATIN 10_376128	0.274932186	0.053321111	1.347482749	1.27310081
CD80	SHP-099_804254	-0.205731239	0.124710036	-1.344593148	0.904098597
CD80	7-Hydroxystaurosporine_638850	-0.204874278	0.13349629	-1.339793522	0.874530804
CD80	Simvastatin_633782	-0.204623375	0.199373347	-1.338388279	0.7003329
CD80	Okadaic acid_677083	0.273078475	0.034766655	1.337100574	1.458837095
CD80	SAR-260301 (enantiomer 1)_780290	-0.204137357	0.120939944	-1.33566621	0.917430236
CD80	LOR-253_763832	-0.20367038	0.121811099	-1.333050787	0.91431314
CD80	Actinomycin D_3053	0.272352097	0.035271486	1.333032317	1.452576239
CD80	OSU-03012_756657	0.271931365	0.038925397	1.330675899	1.409766947
CD80	RG-7112_771531	-0.199775646	0.13270294	-1.311237354	0.877119455
CD80	brigatinib_761191	-0.199070843	0.130648551	-1.307289929	0.883895401
CD80	brigatinib_787457	-0.198861134	0.131062722	-1.306115403	0.882520816
CD80	TAK Plk inhibitor_762418	0.267429452	0.040592003	1.305461811	1.391559523
CD80	ARRY-520 Isomer A_772255	0.265631651	0.043871485	1.295392773	1.357817666
CD80	Lapachone_629749	0.265426234	0.042178191	1.294242284	1.374912054
CD80	relacorilant_812727	-0.196031554	0.143895117	-1.290267632	0.841953943
CD80	PQR-620_794442	-0.195840346	0.137139199	-1.289196721	0.862838392
CD80	ARRY-162_764042	-0.195685021	0.137457264	-1.288326787	0.861832303
CD80	sr 13654_756662	0.26420718	0.0431682	1.287414667	1.364836064
CD80	LY-2874455_771750	0.263989459	0.045242353	1.286195264	1.344454815
CD80	ensartinib_793150	0.263235884	0.049975934	1.281974678	1.301239076
CD80	LXH-254_807047	-0.194232549	0.144019756	-1.280191853	0.841577929
CD80	PD 184352_765695	-0.192279534	0.148173864	-1.269253502	0.829228394
CD80	Acetalax_59687	-0.192055794	0.148655389	-1.268000393	0.827819341
CD80	Cobimetinib (isomer 1)_768069	-0.191695841	0.149432508	-1.265984385	0.825554913
CD80	TYROTHRICIN_757363	0.260197604	0.046560098	1.264958035	1.331986111
CD80	Alvocidib_649890	-0.191409265	0.142908683	-1.264379343	0.844941383
CD80	VX-944_767601	0.260048966	0.048675478	1.264125549	1.312689774
CD80	TAE-684_764041	-0.191286056	0.146696815	-1.26368928	0.833579314
CD80	AZD-8186_777572	-0.191184313	0.150542053	-1.263119442	0.822342167
CD80	Pimasertib_755763	-0.191130858	0.147031033	-1.262820055	0.832590993
CD80	PI-103_776996	-0.189942858	0.153260254	-1.256166367	0.81457046
CD80	PD-0325901_755770	-0.189219725	0.151193215	-1.252116276	0.820467697
CD80	SM-406_764757	-0.188555085	0.156341623	-1.248393793	0.805925385
CD80	spebrutinib_780020	-0.188380663	0.153047929	-1.2474169	0.815172543
CD80	Staurosporine_618487	-0.187606322	0.154774477	-1.243080012	0.810300656
CD80	RAF-265_754357	-0.187395437	0.155247174	-1.241898894	0.808976298
CD80	Sonolisib_722134	-0.186873036	0.160137386	-1.238973056	0.795507266
CD80	Dabrafenib_764134	-0.186687155	0.189612114	-1.237931984	0.72213392
CD80	ARQ-621_771644	0.254969923	0.053411449	1.235679097	1.272365637
CD80	GSK-295_789041	0.254472499	0.056102509	1.23289315	1.251017715
CD80	Cobimetinib (isomer 1)_778590	-0.185040683	0.164348992	-1.228710506	0.784232954
CD80	CP-724714_780042	-0.184280247	0.162354598	-1.224451493	0.789535406
CD80	ABC-1183_797769	0.252963047	0.053231324	1.224439087	1.273832734
CD80	O-6-Benzylguanine_637037	-0.184109302	0.170390027	-1.223494076	0.768555829
CD80	EMD-534085_763564	0.252789434	0.053400494	1.223466723	1.272454722
CD80	Seliciclib_701554	-0.183941597	0.191774367	-1.222554799	0.717209442
CD80	RO-5126766_758248	-0.183673676	0.16376587	-1.22105424	0.785776602
CD80	LY-3023414_789968	-0.183577954	0.179721367	-1.220518127	0.745400286
CD80	LOR-253_789042	-0.18317452	0.176598986	-1.218258591	0.753011794
CD80	CEP-28122_779218	-0.180507045	0.171279829	-1.203318728	0.766293779
CD80	geldanamycin analog_255109	0.248489212	0.055563295	1.199382249	1.255212005
CD80	PF-2771_791648	0.247860736	0.060662357	1.195862311	1.21708072
CD80	GS-9901_798799	-0.17894629	0.175074367	-1.194577334	0.756777435
CD80	Deforolimius_757440	-0.178505367	0.180031223	-1.192107834	0.744652169
CD80	Litronesib_789722	0.245302049	0.061122447	1.181531748	1.213799265
CD80	ARRY-520 Isomer A_772254	0.245185415	0.063588437	1.180878511	1.196621848
CD80	Sonidegib_761386	0.24504341	0.061404474	1.180083172	1.211799983
CD80	GDC-0349_771532	-0.176230372	0.185736297	-1.179366153	0.731103216
CD80	Refametinib_765866	-0.176086357	0.190116427	-1.178559558	0.720980357
CD80	Cilengitide_774651	-0.175964434	0.186411592	-1.1778767	0.729527084
CD80	AM-5992_777879	0.244224347	0.064666875	1.175495805	1.189318128
CD80	ABT-199_766270	-0.175382593	0.187895208	-1.174617954	0.726084295
CD80	Ibrutinib_761910	-0.174949153	0.185069992	-1.172190363	0.732663994
CD80	IDH-C227_772564	-0.174592936	0.19810238	-1.170195284	0.703110307
CD80	SAR-260301 (enantiomer 1)_780291	-0.174542348	0.186109863	-1.16991195	0.730230611
CD80	Des-fluoro-TAK-960_762154	0.242692975	0.064015801	1.166918974	1.193712819
CD80	RO-4987655_762521	-0.173825741	0.18795186	-1.165898412	0.725953372
CD80	INK-128_764658	-0.173699851	0.196287923	-1.165193337	0.707106421
CD80	GDC-0994_781343	-0.173455085	0.188909731	-1.163822463	0.723745671
CD80	CG-806_810717	0.241677853	0.065170853	1.161233529	1.185946596
CD80	VS-4718_783102	-0.172542654	0.191282607	-1.158712165	0.718324519
CD80	PF-04217903_763931	0.24018246	0.06936411	1.152858206	1.15886518
CD80	Everolimus_733504	-0.171465077	0.194112362	-1.152676927	0.711946806
CD80	DMAPT_734325	0.239792185	0.075069675	1.150672375	1.124535467
CD80	YK-4-279_765436	0.239400036	0.070304131	1.148476044	1.153019153
CD80	SGX-523_758591	0.239030762	0.068261656	1.146407835	1.165823182
CD80	Vincristine_759174	0.237882354	0.074772295	1.139975887	1.126259288
CD80	Dromostanolone Propionate_12198	0.237640588	0.069931214	1.138621814	1.155328933
CD80	BMS-599626_764135	-0.168754407	0.201362623	-1.137495136	0.69602114
CD80	METHOTREXATE_740	0.236759397	0.068554791	1.133686486	1.163962188
CD80	Sabutoclax_787780	0.236356795	0.071501833	1.131431612	1.145682826
CD80	CUDC-427_781468	-0.167510782	0.204752506	-1.130529906	0.688770774
CD80	6-MERCAPTOPURINE_755	0.235367613	0.070245637	1.125891447	1.153380646
CD80	tepotinib_758244	0.235157003	0.072994998	1.124711875	1.136706901
CD80	Eribulin mesilate_707389	0.235006002	0.070690358	1.123866156	1.150639816
CD80	Selumetinib_741078	-0.165683632	0.20980593	-1.120296491	0.678182241
CD80	JNJ-26483327_783249	-0.164762201	0.216479513	-1.11513579	0.664583197
CD80	10058-F4_764582	-0.163535747	0.219966565	-1.108266723	0.657643327
CD80	Ispinesib_755386	0.232100121	0.082333009	1.107591044	1.08442601
CD80	MLN-0905_767470	0.232098236	0.085199627	1.107580482	1.069562309
CD80	CC-115_793151	-0.163160648	0.216927376	-1.10616589	0.663685637
CD80	Ixabepilone_747973	0.231665867	0.095091765	1.105158894	1.021857091
CD80	Docetaxel_628503	0.231124449	0.110082248	1.102126544	0.958282709
CD80	Vismodegib_755809	0.230723753	0.087117395	1.099882348	1.059895119
CD80	Linsitinib_756652	-0.161894422	0.220564547	-1.099074076	0.656464294
CD80	UNC-0638_764517	0.230415591	0.084645441	1.09815641	1.072396428
CD80	Lexibulin_758488	0.229216766	0.083489536	1.091442092	1.078367952
CD80	PHA-665752_766271	0.229170626	0.095531401	1.091183673	1.019853855
CD80	CGM-097_783015	-0.158889124	0.229366937	-1.082242147	0.639469185
CD80	TP-3654_805149	0.225926145	0.08814359	1.073012144	1.054809267
CD80	ABBV-744_812415	-0.156436989	0.245203523	-1.068508354	0.610473294
CD80	BN-2629_694501	0.225056152	0.086572137	1.068139529	1.062621862
CD80	AZD-0364_808790	-0.156287705	0.237180412	-1.067672253	0.624921182
CD80	TAK-960 analog_761759	0.223848548	0.091185251	1.061376042	1.040075403
CD80	BI-2536_755983	0.222861518	0.089769281	1.055847931	1.046872255
CD80	Estramustine_89201	0.222145066	0.090832805	1.051835262	1.041757276
CD80	TAS-115_785306	0.221783889	0.091372673	1.049812404	1.039183673
CD80	(-)-Nutlin-3_756876	-0.153001823	0.255851037	-1.049268847	0.592012819
CD80	CH-5183284_782363	0.221617516	0.091622202	1.048880589	1.037999277
CD80	Fostamatinib_365798	0.221490429	0.134594504	1.048168802	0.870972675
CD80	MI-503_787039	0.220349267	0.093541901	1.041777443	1.028993809
CD80	Megestrol acetate_71423	0.220166866	0.096776319	1.040755859	1.014230902
CD80	Pemetrexed_755384	0.219561003	0.094750801	1.037362573	1.023417112
CD80	ARRY-704_772563	-0.150606722	0.259121824	-1.035854485	0.586496007
CD80	Irinotecan_728073	0.219241737	0.107785219	1.035574443	0.967440793
CD80	TAS-116_780204	0.219168828	0.095356771	1.035166099	1.020648464
CD80	FT-1518_802820	-0.150418407	0.255475969	-1.034799775	0.592649945
CD80	Cobimetinib (isomer 1)_768068	-0.150355931	0.259925027	-1.034449866	0.585151902
CD80	Barasertib_757444	0.218783395	0.105234087	1.033007381	0.977843562
CD80	Vinorelbine_608210	0.218410409	0.102636766	1.030918383	0.988697041
CD80	TAK-901_762151	0.217617416	0.097783599	1.026477025	1.009733983
CD80	SCH-772984_775636	-0.148654221	0.297836895	-1.024919012	0.526021505
CD80	Bet-BAY-002_785345	-0.148235497	0.262517739	-1.022573842	0.580841345
CD80	Pp-242_764515	-0.147915777	0.267827571	-1.020783171	0.572144718
CD80	Vinblastine_757384	0.216221016	0.109475926	1.018656138	0.960681372
CD80	Selonsertib_797772	-0.14743946	0.273745825	-1.018115436	0.562652495
CD80	Ifosfamide_109724	0.214816291	0.130077226	1.010788621	0.885798735
CD80	CPI-0610_784856	-0.145990615	0.269894293	-1.010000822	0.568806299
CD80	IWR-1_756646	-0.145874087	0.278928224	-1.009348177	0.554507538
CD80	aldoxorubicin_784722	0.214099399	0.103464566	1.00677349	0.985208358
CD80	Tamoxifen_180973	0.213426258	0.104580102	1.003003395	0.980550941
CD80	Brivanib_764481	0.213084179	0.111509191	1.001087497	0.952689336
CD80	Olaparib_747856	0.212681418	0.119007245	0.998831734	0.9244266
CD80	BAY-1816032_803409	0.21099965	0.111856868	0.98941257	0.951337344
CD80	GSK-921_773261	0.210853362	0.11211135	0.988593246	0.950350419
CD80	Enzastaurin_767124	0.209945463	0.123941854	0.983508331	0.906782012
CD80	cs-1730_782763	-0.141192873	0.286119434	-0.983129864	0.543452643
CD80	(+)-JQ1_764043	-0.140990148	0.286818844	-0.981994453	0.542392318
CD80	GSK-1904529A_767951	-0.140300917	0.30237771	-0.978134241	0.519450226
CD80	ARS-1620_812172	-0.139803446	0.299636435	-0.975348032	0.523405378
CD80	Alvespimycin_707545	0.208090427	0.110606299	0.973118738	0.956220138
CD80	Astex FGF inhibitor_754361	0.208024641	0.113871257	0.972750286	0.943585885
CD80	BPTES_798303	0.207753736	0.114353369	0.971233016	0.941751036
CD80	APR-246_791496	-0.13901057	0.302412855	-0.97090733	0.519399751
CD80	Trametinib_758246	-0.13900082	0.293741706	-0.970852723	0.532034387
CD80	VX-322_771651	0.206738046	0.129922512	0.965544388	0.886315592
CD80	XL-147_791227	-0.137370569	0.303811605	-0.961722091	0.517395641
CD80	Pipamperone_759178	0.205775145	0.117922093	0.960151424	0.92840482
CD80	Fludarabine_312887	-0.136799043	0.297291197	-0.95852112	0.52681795
CD80	Tanespimycin_330507	0.205419958	0.115360966	0.958162106	0.937941118
CD80	Telatinib_776017	-0.136722027	0.314999885	-0.95808977	0.501689605
CD80	Fludarabine_124463	-0.136617459	0.297939002	-0.957504114	0.525872641
CD80	Crenolanib_763526	0.204544229	0.120184793	0.953257365	0.920150481
CD80	Benzimate_109874	0.203805097	0.121559292	0.949117674	0.915211838
CD80	I-BET-151_767599	-0.135082596	0.31201314	-0.948907727	0.505827115
CD80	BAY-2402234_809973	0.203765526	0.124981366	0.948896048	0.903154734
CD80	Paclitaxel_758645	0.203694212	0.128568806	0.948496635	0.89086439
CD80	CT-32228_762419	0.203669812	0.128615569	0.948359974	0.890706457
CD80	Volasertib_757149	0.203466077	0.125548783	0.947218907	0.901187493
CD80	Encorafenib_778304	-0.134520002	0.322930859	-0.945756777	0.490890452
CD80	SB-1317_762673	-0.134028885	0.311517256	-0.943006156	0.506517891
CD80	OTS-964_787880	0.202495683	0.124023628	0.941783971	0.90649557
CD80	AZD-2014_767189	-0.133562015	0.317541644	-0.940391335	0.498199312
CD80	PTC-691_782006	0.202209399	0.127951337	0.940180569	0.89295517
CD80	LDK-378_776422	-0.133106315	0.319210565	-0.93783907	0.495922744
CD80	SB-202190_789969	-0.133096137	0.332687754	-0.937782064	0.477963184
CD80	6-(4-pyrimidinyl)-1H-indazole derivative_759658	-0.133040335	0.323851449	-0.937469535	0.489654156
CD80	LY-294002_755769	-0.132792499	0.348004188	-0.936081466	0.45841553
CD80	MK-0731_780965	0.201440955	0.129437514	0.935876702	0.887939837
CD80	Pemetrexed_698037	0.200599161	0.131080475	0.931162028	0.882461992
CD80	Cyclophosphamide_26271	0.200379075	0.176861653	0.929929382	0.752366319
CD80	Epirubicin_256942	0.199990293	0.135815405	0.927751909	0.867050965
CD80	Sulfatinib_797937	0.199727122	0.136341727	0.926277953	0.86537121
CD80	XR-5944_754366	0.199219507	0.130355541	0.923434929	0.884870503
CD80	TAK-733_761215	-0.130392121	0.32494739	-0.922637545	0.488186947
CD80	SOMCL-12-81_780163	0.198353164	0.13207006	0.918582759	0.879195626
CD80	LCL-161_772868	-0.129140875	0.333968414	-0.915629631	0.476294606
CD80	CEP-37440_781148	-0.128470138	0.332190938	-0.911872999	0.478612219
CD80	Tipifarnib_760444	0.196667643	0.135454407	0.909142573	0.868206861
CD80	Docetaxel_759850	0.196556094	0.14280441	0.908517816	0.84525838
CD80	BAY-1251152_802450	-0.126833667	0.33843784	-0.902707537	0.470521086
CD80	NMS-1286937_781344	0.195413886	0.148930981	0.902120594	0.827014948
CD80	ASTX-660_804861	-0.126338273	0.349035973	-0.899932958	0.457129811
CD80	KX-01_756643	0.194824186	0.139230082	0.898817832	0.856266921
CD80	IDH-305_812928	-0.125470414	0.352383305	-0.895072294	0.452984675
CD80	ARQ-680_764765	-0.12536718	0.348403544	-0.894494104	0.457917436
CD80	5-Fluoro deoxy uridine 10mer_697912	-0.125099797	0.345136083	-0.89299656	0.462009634
CD80	ETHINYL ESTRADIOL_757027	0.193626582	0.152757288	0.892110349	0.815998062
CD80	Rapamycin_758664	-0.124833153	0.350477002	-0.891503156	0.455340475
CD80	Lomustine_79037	0.193137262	0.142753765	0.889369792	0.845412427
CD80	Homoharringtonine_141633	0.192743136	0.194284258	0.887162391	0.711562387
CD80	Lapatinib_745750	-0.123676229	0.350696636	-0.885023513	0.455068401
CD80	AZD-1390_803789	0.191209409	0.15421472	0.878572368	0.811874171
CD80	AMG-319_787137	-0.121949004	0.357517066	-0.875349757	0.446703223
CD80	Fostamatinib_772992	-0.121197192	0.382663714	-0.871139045	0.417182718
CD80	BAY-87-2243_781016	0.189734546	0.153719895	0.87031203	0.813269922
CD80	PF-06463922_780108	-0.121049216	0.361102106	-0.87031027	0.442369979
CD80	Clofarabine_759857	-0.121009168	0.36126218	-0.870085968	0.442177501
CD80	WT-161_797653	-0.120552506	0.371722686	-0.867528319	0.429780934
CD80	Cpd-401_757334	0.189159171	0.151326506	0.867089498	0.820084996
CD80	Epirubicin_759195	0.18903985	0.15158941	0.866421211	0.819331136
CD80	IACS-10759_809972	0.189034032	0.151602239	0.866388622	0.819294383
CD80	HDM-201_804520	-0.120065299	0.37367281	-0.864799596	0.427508502
CD80	PI-103_759676	-0.119715068	0.370733271	-0.862838036	0.430938438
CD80	LMP-400_724998	0.187912563	0.154089938	0.860107558	0.812225719
CD80	DAUNORUBICIN_756717	0.187435437	0.155157433	0.857435291	0.809227415
CD80	Tandutinib_760841	0.186447748	0.168859675	0.851903493	0.77247405
CD80	IPI-145_772469	-0.117400625	0.380120805	-0.849875421	0.42007836
CD80	EC-330_798304	-0.116826334	0.378218871	-0.846658959	0.422256806
CD80	AZD-7762_757148	0.185222384	0.160180328	0.845040535	0.795390822
CD80	PLX-4720_757438	-0.116362671	0.380127421	-0.8440621	0.420070801
CD80	LY-3009120_781761	-0.116356647	0.380152258	-0.844028357	0.420042426
CD80	Cordycepin_63984	0.184930452	0.184946269	0.843405498	0.732954425
CD80	Teglarinad_761189	0.184431879	0.162003205	0.840613113	0.790476393
CD80	Alectinib_764040	-0.115366454	0.384247536	-0.838482536	0.415388909
CD80	AMG-900_761069	0.183981482	0.205707048	0.838090551	0.686750828
CD80	Teniposide_758255	0.182751887	0.165927738	0.831203898	0.780081008
CD80	Simvastatin_758706	-0.113993994	0.389967057	-0.83079573	0.408972079
CD80	Daunorubicin_83142	0.182330907	0.163215387	0.828846093	0.7872389
CD80	GSK-2636771_768508	-0.113185211	0.397579769	-0.826265937	0.400575723
CD80	VE-821_761070	-0.113183508	0.419702219	-0.8262564	0.377058735
CD80	IACS-8968_811953	-0.112739276	0.399453793	-0.823768367	0.39853345
CD80	LMP776_725776	0.181227308	0.173373118	0.82266511	0.76101824
CD80	Vincristine_67574	0.181096219	0.173689612	0.821930912	0.760226156
CD80	Danusertib_784415	0.180131441	0.172187479	0.816527435	0.763998432
CD80	Mocetinostat_760143	0.179883604	0.176637201	0.815139361	0.752917826
CD80	IDF-11774_805596	0.179863028	0.172838246	0.81502412	0.76236015
CD80	R-1530_767953	0.179475768	0.198471752	0.812855174	0.702301297
CD80	VINORELBINE_760087	0.179077093	0.182580228	0.810622292	0.738546255
CD80	AZACITIDINE_102816	0.178954038	0.17128547	0.809933094	0.766279476
CD80	Daunorubicin_82151	0.178871262	0.171486878	0.809469485	0.765769107
CD80	Lenvatinib_755980	0.178799114	0.187341159	0.809065404	0.727366797
CD80	BMS-986158_801230	-0.109978644	0.406987314	-0.808306758	0.390419127
CD80	Pelitrexol_767745	0.177697877	0.182041503	0.802897652	0.739829587
CD80	CT-GSK183_766255	-0.108826897	0.420346826	-0.80185611	0.376392227
CD80	VT-464_783294	-0.108523198	0.413261548	-0.800155165	0.383775001
CD80	Depsipeptide_630176	0.176806321	0.176567216	0.797904265	0.75308993
CD80	Mithramycin_105024	0.176426459	0.181328905	0.795776755	0.74153296
CD80	AEW-541_767006	-0.107201234	0.423154914	-0.792751174	0.373500612
CD80	Curcumin_32982	0.175526462	0.213256633	0.790736097	0.671097453
CD80	milademetan_800893	-0.106700652	0.421196383	-0.789947542	0.375515366
CD80	LOXO-101_785570	0.175206638	0.196505474	0.788944839	0.706625347
CD80	JNJ-3887618_807626	0.175104074	0.188608388	0.788370404	0.724438997
CD80	BX-912_758485	0.174900392	0.197301202	0.787229636	0.704870269
CD80	Cladribine_105014	-0.105842051	0.424964426	-0.785138733	0.371647423
CD80	RX-5902_793148	0.173769244	0.192053334	0.780894354	0.716578149
CD80	Quercetin_756660	0.173368833	0.193095442	0.778651751	0.714227978
CD80	6-THIOGUANINE_752	0.172784449	0.186774047	0.775378766	0.728683471
CD80	futibutinib_813488	-0.103634365	0.442988111	-0.772774035	0.353607929
CD80	Sonidegib_761385	0.172082285	0.192487915	0.771446121	0.715596531
CD80	LOXO-195_809970	0.171463779	0.198108891	0.767982024	0.703096034
CD80	CEP-9722_768593	-0.102303029	0.448900464	-0.76531755	0.347849945
CD80	LY-2801653_772197	0.170888332	0.203740005	0.764759085	0.690923687
CD80	gilteritinib_787846	-0.102129432	0.44147655	-0.764345279	0.35509236
CD80	TAK-659 (isomer 1)_791967	0.170807106	0.199858309	0.76430416	0.69927779
CD80	PD-98059_679828	-0.101584519	0.443929818	-0.761293356	0.352685683
CD80	Imexon_714597	0.170236269	0.19737561	0.761107045	0.704706515
CD80	AZ-628_782007	-0.101460111	0.444490977	-0.760596581	0.352137051
CD80	BML-277_741899	-0.101187294	0.44572294	-0.759068597	0.350935013
CD80	Quisinostat_759657	0.16949661	0.199358604	0.756964402	0.700365016
CD80	JNJ-47117096_783272	0.168997171	0.204736833	0.754167168	0.688804018
CD80	R-306465_773264	0.168854887	0.205123889	0.753370269	0.687983758
CD80	FH-535_778746	-0.100048001	0.463163204	-0.752687706	0.33426595
CD80	Lestaurtinib_772196	-0.099870336	0.455727526	-0.751692645	0.341294739
CD80	CX-5461_782164	0.167797078	0.203968563	0.747445744	0.690436765
CD80	Panobinostat_761190	0.167459369	0.204893512	0.745554323	0.688471793
CD80	entosplenitib_781516	-0.098660415	0.461232251	-0.74491618	0.336080333
CD80	ABT-737_758873	-0.09745306	0.466761136	-0.738154087	0.330905312
CD80	RG-7112_809100	-0.097142926	0.468187097	-0.736417103	0.329580559
CD80	AMG-232_781515	-0.09659653	0.466735257	-0.733356874	0.330929392
CD80	Celecoxib_719627	0.165224753	0.21935465	0.733038793	0.658853155
CD80	RAPAMYCIN_226080	-0.096125868	0.465011876	-0.730720814	0.332535955
CD80	Lificguat_728165	-0.095208203	0.473193453	-0.725581205	0.324961273
CD80	Buthionine sulphoximine_326231	-0.094642188	0.471961791	-0.722411096	0.32609316
CD80	ARV-825_789043	-0.094540662	0.484225671	-0.721842473	0.314952191
CD80	OTX-015_778747	-0.094170412	0.481972709	-0.719768794	0.316977552
CD80	Valrubicin_246131	0.162795428	0.222090314	0.719432752	0.653470382
CD80	CFI-402257_800888	-0.093871609	0.525675004	-0.718095271	0.279282673
CD80	MPC-3100_765395	0.161951996	0.233067272	0.7147089	0.632518707
CD80	JNJ-28312141_754345	0.161877849	0.220612433	0.714293621	0.656370016
CD80	DIGOXIN_756738	0.161584525	0.234143547	0.712650788	0.630517807
CD80	Lificguat_756879	-0.092875476	0.484151693	-0.712516183	0.315018545
CD80	Obatoclax_756663	-0.092577215	0.493387481	-0.710845698	0.306811875
CD80	By-Product of CUDC-305_761390	0.160850279	0.231973598	0.708538457	0.634561442
CD80	Dovitinib_759661	0.160822762	0.223675927	0.708384341	0.650380755
CD80	TP-0903_798200	0.160553995	0.224461014	0.706879044	0.64885908
CD80	EPZ-015666_785299	0.160382727	0.229110623	0.705919816	0.639954773
CD80	CEP-32496_776043	0.160095301	0.229957086	0.704310011	0.638353203
CD80	Chelerythrine_36405	-0.091372158	0.532363717	-0.70409647	0.273791551
CD80	ADW-742_767746	-0.090865855	0.497546745	-0.701260793	0.30316611
CD80	DACARBAZINE_45388	0.159324605	0.224005057	0.699993538	0.649742177
CD80	OSI-027_759660	-0.090541568	0.49524809	-0.699444543	0.30517719
CD80	Etoposide_757804	0.158657465	0.230055411	0.696257055	0.638167548
CD80	GDC-0152_765898	-0.089936845	0.501971533	-0.696057639	0.299320911
CD80	CEP-14083_766824	-0.089290025	0.505064193	-0.692434964	0.296653421
CD80	nedisertib_802822	-0.089177618	0.505602644	-0.691805398	0.296190664
CD80	MK-0752_762831	-0.089124012	0.502051721	-0.691505169	0.29925154
CD80	XR-11576_754365	0.157725909	0.237017346	0.691039641	0.62521987
CD80	Homoharringtonine_758253	0.157471736	0.23360172	0.689616082	0.631523963
CD80	AT-7519_773394	0.156860307	0.239633428	0.68619162	0.620452599
CD80	PF-06873600_812927	0.156597854	0.249087777	0.684721685	0.603647584
CD80	PF-6459988_810341	-0.087461926	0.513857458	-0.68219624	0.289157336
CD80	BAY-1125976_793324	-0.087374275	0.510515572	-0.681705325	0.291991006
CD80	Alisertib_759677	0.15586694	0.251331455	0.680628017	0.599753155
CD80	RG-7388_779404	-0.086966814	0.512496918	-0.679423238	0.290308742
CD80	PLX-8394_797932	-0.086847848	0.513076141	-0.678756943	0.289818181
CD80	MK-8033_761692	0.155354027	0.244232893	0.677755323	0.612195847
CD80	AZD-6738 ( R,S-isomer)_780250	-0.086491886	0.514811245	-0.676763287	0.288351976
CD80	GDC-0810_787326	-0.084775358	0.523219756	-0.667149441	0.281315866
CD80	Abiraterone_749227	0.153130062	0.251133466	0.66529945	0.60009541
CD80	Actinomycin D_755841	0.153037137	0.247198354	0.664778997	0.606954425
CD80	Azacitidine_758186	0.152923002	0.24755527	0.664139755	0.606327823
CD80	INCB-057643_807398	-0.083941511	0.531006478	-0.662479273	0.274900181
CD80	BAY 61-3606_766992	-0.083889326	0.538755303	-0.662186998	0.268608442
CD80	Melphalan_757098	0.152521915	0.266279527	0.661893368	0.574662223
CD80	Navitoclax_759659	-0.083834557	0.527857252	-0.661880248	0.277483508
CD80	MI-773_781009	-0.08350911	0.529466214	-0.6600575	0.276161748
CD80	AEE-788_765949	-0.083353203	0.533899597	-0.659184307	0.272540407
CD80	TAK-960_768072	0.151813089	0.259607266	0.657923408	0.585683157
CD80	PENTOSTATIN_218321	-0.08304341	0.578931185	-0.657449234	0.237373056
CD80	pralatrexate_754230	0.151622239	0.260213765	0.656854506	0.584669734
CD80	Carfilzomib_758252	0.150427404	0.255447213	0.650162533	0.592698832
CD80	I-BET-762_774829	-0.081008925	0.549146221	-0.646054588	0.260312001
CD80	AZD-5153_797938	-0.080992458	0.541989549	-0.64596236	0.266009088
CD80	PF-03084014 diastereomer 1_754348	0.149282486	0.267726748	0.643750133	0.572308237
CD80	Sunitinib_750690	0.149239231	0.259263791	0.643507876	0.586258133
CD80	RX-3117_785657	0.149235435	0.295930575	0.643486616	0.528810162
CD80	KW-2449_759675	0.148815628	0.269243011	0.641135377	0.569855561
CD80	tfdu_75520	0.147696369	0.264276791	0.634866688	0.577940975
CD80	AEG-40730_754359	-0.078422353	0.554925533	-0.631567844	0.255765292
CD80	Teniposide_758667	0.147021632	0.266489424	0.631087657	0.574320022
CD80	B-7100_773265	0.14689363	0.271185078	0.630370747	0.566734211
CD80	Gefitinib_715055	-0.078078822	0.556665673	-0.629643813	0.254405559
CD80	BMN-673_767125	0.146539044	0.272356331	0.628384803	0.564862524
CD80	Momelotinib_767598	-0.077577149	0.562709163	-0.626834069	0.249716013
CD80	AT-13387_763579	0.14618041	0.269265336	0.626376182	0.569819551
CD80	Allopurinol_1390	-0.077380141	0.560212777	-0.625730674	0.25164699
CD80	Rabusertib_761188	0.145857581	0.270335737	0.624568097	0.56809654
CD80	Sepantronium bromide_755387	0.145039604	0.273060593	0.61998681	0.563740972
CD80	AZD-9496_786959	-0.076011495	0.567191929	-0.618065234	0.246269957
CD80	ONX-0914_762152	0.144515953	0.274814551	0.617053972	0.560960276
CD80	Procarbazine_77213	-0.075818405	0.596950699	-0.61698378	0.224061535
CD80	EXEL-7647_776762	-0.075758118	0.571930748	-0.616646131	0.242656555
CD80	MK-2461_764580	0.144347117	0.279671322	0.616108367	0.553352065
CD80	Pluripotin_763525	-0.075395166	0.577251082	-0.614613327	0.238635245
CD80	TAK-931_801661	-0.073955478	0.588030342	-0.606549994	0.230600264
CD80	EMD-1204831_767954	0.142271673	0.286716255	0.604484319	0.542547684
CD80	NVP-BGJ398_764487	-0.073355439	0.587623421	-0.603189327	0.230900903
CD80	ARQ-092_791328	-0.072732983	0.587419513	-0.599703104	0.231051631
CD80	Bleomycin_125066	-0.072264985	0.583207752	-0.597081964	0.234176712
CD80	Pelitrexol isomer B_772291	0.140633992	0.292356814	0.595312081	0.534086779
CD80	BMS-863233_775771	-0.07125676	0.59504573	-0.591435145	0.225449657
CD80	olmutinib_792848	-0.070783759	0.604178401	-0.588785984	0.218834805
CD80	AZD-3514_765776	-0.070570959	0.605268711	-0.587594148	0.218051776
CD80	Depsipeptide_754143	0.139020648	0.302377461	0.586276142	0.519450584
CD80	CUDC-305_761194	0.138915191	0.294042125	0.585685501	0.531590447
CD80	Vemurafenib_761431	-0.069941667	0.598622256	-0.58406964	0.222847141
CD80	Adavosertib_754352	-0.068439381	0.606518322	-0.575655712	0.217156075
CD80	Cytarabine_287459	0.13712403	0.300372123	0.575653657	0.522340376
CD80	LGH-447_794109	0.136988547	0.30517123	0.574894849	0.515456411
CD80	PYRAZOLOACRIDINE_366140	0.13642052	0.365983695	0.571713473	0.436538263
CD80	BMS-690514_760765	-0.0675473	0.611228473	-0.570659385	0.213796423
CD80	CB-839_783415	0.13620933	0.326052377	0.570530648	0.486712629
CD80	Plinabulin_797934	0.136053003	0.304199075	0.569655103	0.516842111
CD80	Alectinib_764821	-0.067126249	0.616613944	-0.568301184	0.209986658
CD80	PF-6459988_808507	0.13567068	0.309891647	0.567513808	0.50879013
CD80	Pevonedistat_761192	0.13557212	0.310246551	0.566961797	0.508293038
CD80	Bendamustine_138783	0.135441072	0.324162911	0.566227829	0.489236676
CD80	Altiratinib_784590	0.133948877	0.311808828	0.557870416	0.506111593
CD80	Abiraterone_749226	0.13342653	0.411769357	0.554944884	0.385345976
CD80	Birinapant_767128	-0.063675003	0.634886526	-0.548971616	0.19730389
CD80	ENMD-2076 Precursor_759094	-0.063663787	0.634946267	-0.548908802	0.197263026
CD80	RG-7602_791163	0.131903627	0.323641958	0.54641548	0.489935179
CD80	Pelitrexol isomer A_772290	0.13175991	0.324174088	0.545610561	0.489221703
CD80	Luminespib_755762	0.131378955	0.321267401	0.543476924	0.49313334
CD80	BMS-754807_758243	-0.0620978	0.643310487	-0.540138098	0.191579369
CD80	1,9-Pyrazoleanthrone_755773	0.130231174	0.338737584	0.537048491	0.470136614
CD80	Teniposide_122819	0.129989442	0.322212734	0.535694612	0.4918573
CD80	Mithramycin_526598	0.129872246	0.322652937	0.535038226	0.491264377
CD80	MI-219_754360	-0.060857562	0.647039463	-0.533191834	0.189069231
CD80	tic10_350625	0.129508191	0.332583693	0.532999245	0.478099049
CD80	SNS-314_758250	0.129202184	0.329420125	0.531285377	0.482249872
CD80	Entinostat_706995	0.128582994	0.331762821	0.527817448	0.479172285
CD80	CYC-116_759498	0.128390312	0.350215267	0.526738279	0.455664926
CD80	SCH-900776_764659	0.128362581	0.34130486	0.526582971	0.466857528
CD80	Silmitasertib_761193	-0.058860566	0.657890633	-0.522007156	0.181846297
CD80	S-49076_765672	0.12754036	0.34889684	0.521977911	0.457302964
CD80	Palbociclib_758247	0.127167896	0.337156061	0.519891834	0.472169029
CD80	R-547_773094	-0.058274703	0.663914228	-0.518725883	0.177888024
CD80	KU-55933_787962	-0.057914494	0.668711303	-0.516708443	0.174761336
CD80	AT-13148_771650	-0.05789415	0.68351277	-0.516594503	0.165253367
CD80	RH1_697726	0.126158981	0.336797961	0.514241155	0.472630547
CD80	Cabozantinib_757436	0.126040841	0.345798769	0.513579484	0.461176557
CD80	SNX-5422_768509	0.125987975	0.346002745	0.513283391	0.460920455
CD80	TAK-659 (isomer 1)_791968	0.12533604	0.348524241	0.509632066	0.45776701
CD80	Doxorubicin_123127	0.125303355	0.340111539	0.509449008	0.468378634
CD80	NTRC-0066-0_794589	0.12467531	0.378515687	0.505931483	0.421916117
CD80	Mitotane_38721	0.124130731	0.427737995	0.50288143	0.36882217
CD80	CCT-271850_789044	0.123276553	0.352267683	0.498097392	0.453127197
CD80	PF-4942847_772885	0.122758232	0.358605313	0.495194407	0.44538328
CD80	SR16157_732011	0.122662485	0.358983155	0.494658152	0.44492593
CD80	Carmustine_409962	0.122411639	0.351460192	0.493253229	0.454123857
CD80	Irinotecan_616348	0.122001409	0.353088864	0.490955632	0.452115979
CD80	Topotecan_759263	0.121538236	0.359150982	0.488361515	0.444722942
CD80	PRN-1371_801089	-0.052512851	0.70337874	-0.486455191	0.152810763
CD80	A-911_788794	-0.051971055	0.69585611	-0.483420728	0.157480555
CD80	Doxorubicin_759155	0.120610856	0.362856593	0.483167493	0.440264981
CD80	Dexamethasone Decadron_34521	-0.050831878	0.740184102	-0.477040482	0.130660247
CD80	Clofarabine_606869	-0.050801655	0.702377746	-0.47687121	0.153429257
CD80	Topotecan_609699	0.119360008	0.363686599	0.476161803	0.439272701
CD80	Midostaurin_656576	-0.050442151	0.701906783	-0.474857719	0.153720561
CD80	MK-2206_756656	-0.050246034	0.705483917	-0.473759317	0.151512882
CD80	Dexrazoxane_169780	-0.050165005	0.703468784	-0.473305492	0.15275517
CD80	Vorinostat_701852	0.118554794	0.371154879	0.471651998	0.430444827
CD80	CH-7057288_812052	0.118471726	0.380094226	0.471186757	0.420108728
CD80	Mithramycin_24559	0.117942541	0.369452734	0.468222923	0.432441115
CD80	Y-27632_751297	-0.049232129	0.716096717	-0.468080688	0.145028317
CD80	Estramustine_702294	-0.048325465	0.736302398	-0.463002685	0.132943785
CD80	Idelalisib_759224	-0.048306171	0.718779313	-0.462894624	0.143404431
CD80	TESTOLACTONE_23759	0.116539811	0.415410997	0.460366581	0.38152201
CD80	Ixazomib citrate_758254	-0.04776393	0.719417788	-0.45985767	0.143018828
CD80	LY-2835219_768073	-0.047385727	0.723922324	-0.45773945	0.14030803
CD80	Melphalan_8806	-0.046768815	0.722707027	-0.454284279	0.141037723
CD80	Bleomycin_758612	-0.046691002	0.725469444	-0.453848468	0.139380875
CD80	Ganetespib_765435	0.114956778	0.390185923	0.451500413	0.408728403
CD80	PKM2 (9)_772991	-0.046230262	0.742373517	-0.451267978	0.129377529
CD80	JNJ-54302833_782125	0.114673098	0.391364396	0.449911589	0.407418686
CD80	BAY-1895344_800525	-0.045888049	0.730009321	-0.44935133	0.136671594
CD80	Buparlisib_754353	-0.044834535	0.735979842	-0.443450859	0.133134081
CD80	ABBV-075_793103	-0.044814072	0.738355301	-0.443336248	0.131734603
CD80	M2698_795142	-0.044689309	0.736804103	-0.442637483	0.132647964
CD80	BMN-673_765396	0.113041155	0.398184593	0.440771485	0.399915548
CD80	GSK-2194069_792955	0.11256109	0.400204054	0.438082762	0.397718516
CD80	1st Precursor Intermediate to TDP 665759_756877	-0.04379537	0.744097814	-0.437630753	0.128369971
CD80	6-Bromoindirubin-3'-Acetoxime_764238	0.112246426	0.405804804	0.436320407	0.391682816
CD80	Fluorouracil_757036	0.112186816	0.410395681	0.435986545	0.386797219
CD80	Sapacitabine_791785	0.11146348	0.404843754	0.43193532	0.392712557
CD80	Fluphenazine_92339	0.111114671	0.397995435	0.429981727	0.40012191
CD80	CC-671_805746	0.110966528	0.402760378	0.429152015	0.39495326
CD80	XL-888_772351	0.110811226	0.407615647	0.428282211	0.389749153
CD80	Itraconazole_754771	0.110278005	0.41413978	0.425295768	0.382853052
CD80	SB-590885_754362	-0.041413195	0.755475038	-0.424288788	0.121779881
CD80	Rocilinostat_767952	0.110053158	0.419410485	0.424036458	0.377360717
CD80	ASP-5878_793677	0.109898446	0.407331591	0.423169955	0.390051906
CD80	Belinostat_758774	0.109848416	0.407546447	0.42288975	0.389822889
CD80	KPT-185_772595	-0.04067382	0.761779433	-0.420147731	0.118170757
CD80	GSK-1070916_777445	0.109047205	0.415167154	0.418402364	0.381777013
CD80	LDK-378_777193	-0.040249313	0.764193599	-0.417770174	0.116796604
CD80	Triapine_663249	-0.040198134	0.7604068	-0.417483533	0.118954008
CD80	GSK-690693_766991	0.108587532	0.421375781	0.415827851	0.375330429
CD80	LEE-011_778909	-0.039456724	0.77487111	-0.413331083	0.110770531
CD80	IDH1-Comp 301_768539	-0.039075368	0.772897526	-0.411195202	0.111878083
CD80	Nitrogen mustard_762	-0.038711918	0.769015102	-0.409159608	0.114065131
CD80	Olaparib_753686	-0.038605711	0.771587046	-0.408564769	0.112615072
CD80	BAL-101553_764608	0.107046393	0.43230432	0.407196319	0.364210425
CD80	AZD-1208_776066	0.104628746	0.434431067	0.393655683	0.362079125
CD80	MLN-2480_766906	0.104068915	0.436907189	0.390520208	0.359610809
CD80	Perifosine_639966	-0.034575034	0.793119722	-0.385989956	0.10066125
CD80	Cediranib_755606	-0.034476434	0.795458195	-0.385437719	0.09938264
CD80	Dasatinib_759877	-0.034010956	0.798161276	-0.382830691	0.097909347
CD80	Rebimastat_713763	-0.033797308	0.810136745	-0.381634103	0.091441669
CD80	Fluorouracil_19893	0.102308112	0.436658056	0.38065839	0.359858523
CD80	AT-9283_760144	0.102301648	0.444775443	0.380622183	0.351859199
CD80	BIX-01294_777571	0.101955184	0.450452356	0.378681726	0.346351137
CD80	Bosutinib_755389	-0.033028959	0.803871524	-0.377330776	0.094813356
CD80	Fenretinide_760419	0.101623826	0.443752597	0.376825876	0.352859092
CD80	Pimozide_170984	-0.032335406	0.816447568	-0.373446357	0.0880717
CD80	HPI-1_758486	-0.031902955	0.81543948	-0.371024307	0.088608266
CD80	Parthenolide_157035	-0.031768138	0.832122482	-0.37026923	0.079812744
CD80	4SC-202_759905	0.099666799	0.456651026	0.365865052	0.340415563
CD80	BLU-285_801082	0.099239369	0.521578664	0.363471123	0.282680182
CD80	AZ-505_780404	-0.030104149	0.820938472	-0.360949641	0.085689391
CD80	E-7820_777573	0.098219356	0.463247868	0.357758288	0.334186571
CD80	Vorinostat_759852	-0.029082414	0.82843482	-0.355227159	0.081741655
CD80	azd5582_787048	-0.02880533	0.830045015	-0.353675284	0.080898354
CD80	Zoledronate_721517	0.097133823	0.468228987	0.351678486	0.329541703
CD80	PKI-587_758256	-0.02803517	0.833061972	-0.349361808	0.07932269
CD80	(+)-JQ1_760183	-0.028027039	0.833109696	-0.349316267	0.079297811
CD80	SEL-120_805500	-0.028010872	0.833204585	-0.349225721	0.079248349
CD80	enantiomer of PF-4176340_768070	-0.028009905	0.834671248	-0.349220307	0.078484547
CD80	XK-469_697887	0.096297112	0.497068915	0.346992279	0.303583395
CD80	KPT-251_773260	0.096280899	0.472162895	0.346901475	0.325908145
CD80	Chlorambucil_3088	-0.026379011	0.841427869	-0.340086076	0.074983108
CD80	Arsenic trioxide_92859	0.095055046	0.473908828	0.340035775	0.324305201
CD80	8-Chloro-adenosine_354258	0.094796629	0.471235765	0.338588446	0.326761755
CD80	LGK-974_777639	-0.026096866	0.849993828	-0.338505848	0.070584228
CD80	Ombrabulin_778448	0.094692677	0.491656057	0.33800624	0.308338606
CD80	ITRI-260_761879	0.094387256	0.484938246	0.336295651	0.314313563
CD80	Fedratinib_767600	0.094365423	0.493160971	0.336173367	0.307011301
CD80	Nelfinavir_747167	0.093952878	0.486958938	0.333862806	0.312507658
CD80	BMS-536924_761760	-0.025039787	0.851993642	-0.332585414	0.069563646
CD80	Pazopanib_752782	0.092996492	0.50776717	0.328506331	0.294335382
CD80	Carboplatin_241240	-0.023627582	0.857785809	-0.324676007	0.066621143
CD80	Mitomycin_755880	0.092259287	0.487068508	0.324377427	0.312409949
CD80	Ribavirin_163039	0.091688033	0.489780843	0.321177977	0.309998205
CD80	DECITABINE_127716	0.091294947	0.5416567	0.318976398	0.266275881
CD80	HYPOTHEMYCIN_354462	-0.022592308	0.863956589	-0.318877698	0.063508079
CD80	AZD-5363_764039	-0.022521449	0.865552318	-0.318480831	0.062706676
CD80	PF-562271_754356	-0.022351298	0.866558773	-0.317527857	0.062201977
CD80	FGF-401_804962	-0.022259188	0.869455358	-0.317011974	0.060752712
CD80	CCT-245737_793726	0.09093742	0.501107671	0.316973983	0.300068949
CD80	Karenitecin_710270	0.090520405	0.49534931	0.314638381	0.305088437
CD80	SGI-1027_783333	-0.021493814	0.876222968	-0.312725303	0.057385367
CD80	A-1331852_797172	-0.019750612	0.881967275	-0.302962065	0.054547529
CD80	Mitomycin_134727	-0.019621996	0.881704894	-0.302241719	0.054676749
CD80	Imiquimod_369100	0.088060908	0.514799174	0.300863355	0.288362159
CD80	LY-2606368_758257	0.087904458	0.507943317	0.299987119	0.294184749
CD80	Kahalide F_668814	-0.019172479	0.893768939	-0.299724085	0.048774742
CD80	Floxuridine_27640	0.08694292	0.508905666	0.29460178	0.293362714
CD80	Fulvestrant_719276	-0.017652843	0.89536108	-0.291212984	0.048001787
CD80	CYC-065_806387	0.086025579	0.520820328	0.289463985	0.283312074
CD80	VE-822_777718	0.085552302	0.523124905	0.28681328	0.281394604
CD80	PF-03758309_781470	-0.01676398	0.899715876	-0.286234684	0.045894616
CD80	AMINOFLAVONE_686288	0.08531341	0.520576714	0.285475304	0.283515262
CD80	ONX-0801_764764	-0.016473118	0.902318695	-0.284605638	0.044640044
CD80	Vertex ATR inhibitor Cpd 45_761693	-0.016046603	0.904835962	-0.282216833	0.043430147
CD80	ICG-001_756641	0.084720297	0.523490604	0.282153428	0.281091109
CD80	LY-2090314_772198	0.084694761	0.527313555	0.282010407	0.277931065
CD80	Dasatinib_732517	-0.015972245	0.904429464	-0.281800377	0.043625298
CD80	E-7820_719239	-0.0159228	0.904723949	-0.281523444	0.043483913
CD80	Isotretinoin_122758	0.08437881	0.525171978	0.280240841	0.279698455
CD80	STREPTOZOCIN_85998	-0.01539822	0.916366976	-0.278585404	0.03793057
CD80	AZD-3147_784815	-0.014537731	0.912978084	-0.27376602	0.039539647
CD80	Asparaginase_109229	-0.014022104	0.915316472	-0.270878123	0.038428722
CD80	Amuvatinib_754349	0.08255758	0.534184315	0.270040587	0.272308868
CD80	PF-477736_763444	0.082498383	0.534478522	0.269709037	0.272069742
CD80	Elesclomol_174939	0.082365597	0.546180954	0.268965339	0.262663448
CD80	Pazopanib_737754	0.082361885	0.535157213	0.268944546	0.271518617
CD80	Triapine_759096	-0.013654027	0.921937884	-0.268816613	0.035298339
CD80	Defactinib_782549	-0.013367781	0.919957411	-0.267213421	0.036232278
CD80	Belinostat_726630	0.081921388	0.537350315	0.266477436	0.269742492
CD80	Irinotecan_759878	0.081921234	0.537351084	0.266476572	0.26974187
CD80	BMS-387032_767048	0.081707135	0.542035395	0.265277457	0.265972353
CD80	Dinaciclib_764036	0.080980334	0.549287678	0.261206826	0.260200143
CD80	Nandrolone phenpropionate_23162	-0.012006206	0.928087401	-0.259587579	0.032411123
CD80	Tegafur_148958	0.080621381	0.54743453	0.25919642	0.261667813
CD80	BAY-1163877_804518	-0.01186503	0.930196618	-0.258796887	0.031425244
CD80	Rapamycin_606698	-0.011817599	0.930474972	-0.258531237	0.031295304
CD80	umbralisib_800405	0.080289847	0.545511375	0.257339578	0.263196189
CD80	ST-3595_762153	0.079931654	0.547311052	0.255333431	0.261765782
CD80	BAY-876_793149	0.079713421	0.548408925	0.254111164	0.260895486
CD80	JZL-195_763527	-0.010843036	0.936196062	-0.253072955	0.02863319
CD80	E-3810_782762	0.079486623	0.549551009	0.252840925	0.259991991
CD80	Calusterone_88536	0.079135361	0.551322103	0.250873595	0.258594596
CD80	Epothilone B_684363	0.078979145	0.562858704	0.249998666	0.249600614
CD80	AFP464_710464	0.078977483	0.552119028	0.249989357	0.257967285
CD80	BAY-1217389_787026	-0.010184178	0.938978062	-0.249382854	0.027344554
CD80	LXS-196_800030	-0.01011431	0.939933556	-0.248991545	0.026902846
CD80	TAK-632_778809	-0.010074339	0.940170504	-0.248767673	0.026793378
CD80	SAR-245409_768100	-0.009846349	0.941522098	-0.247490762	0.026169482
CD80	AR-67_708298	0.078010462	0.553543211	0.244573317	0.256848472
CD80	AZD-2858_774901	0.077635775	0.558913721	0.242474787	0.252655229
CD80	AZD-4547_764239	0.075989898	0.570751864	0.233256639	0.243552661
CD80	maritoclax_781008	0.075912655	0.567697511	0.232824023	0.24588301
CD80	Obatoclax_744912	0.075048757	0.589644842	0.227985546	0.229409496
CD80	EPZ-020411_790865	-0.006108115	0.964032395	-0.226553842	0.015908372
CD80	Varbulin_758773	0.074762688	0.577006487	0.226383344	0.238819305
CD80	AT-13387_749712	0.074307418	0.575937798	0.223833488	0.239624418
CD80	Idarubicin_256439	0.074194266	0.573166469	0.223199751	0.241719224
CD80	BOS-172722_809694	0.074013885	0.580838224	0.222189482	0.235944811
CD80	AZD-4320_812728	0.07400516	0.577495527	0.222140618	0.238451375
CD80	Etoposide_141540	0.073217914	0.578238081	0.217731451	0.237893311
CD80	Uracil mustard_34462	-0.004388199	0.973454525	-0.216921026	0.011684332
CD80	Salinomycin_757437	0.07290726	0.586522103	0.215991555	0.231715617
CD80	Temsirolimus_683864	-0.004093039	0.975673716	-0.215267907	0.010695395
CD80	AMG-176_804041	0.07256089	0.591686395	0.214051622	0.227908416
CD80	PD 173074_766908	-0.003668401	0.978196831	-0.212889618	0.009573749
CD80	AS-703569_763930	-0.003403018	0.981091926	-0.21140327	0.008290298
CD80	E-7449_783107	-0.003109619	0.981517327	-0.209760017	0.008102029
CD80	7-Ethyl-10-hydroxycamptothecin_673596	-0.00288003	0.982576092	-0.208474145	0.007633807
CD80	salinomycin_751548	-0.002502721	0.984990704	-0.206360933	0.006567868
CD80	benzaldehyde (BEN)_281612	-0.001989412	0.988945638	-0.203486015	0.004827581
CD80	S-64315_809971	-0.001928892	0.988431799	-0.203147057	0.005053291
CD80	Elliptinium Acetate_264137	0.070217725	0.600439634	0.200928142	0.221530648
CD80	Hydroxyurea_32065	-5.98E-04	0.996384425	-0.195690717	0.00157307
CD80	Methylprednisolone_19987	-4.10E-04	0.997819707	-0.194637998	9.48E-04
CD80	Mithramycin_143020	0.068824536	0.601309529	0.193125234	0.220901914
CD80	JNJ-38877605_759095	0.068599923	0.608880593	0.191867231	0.215467868
CD80	Ixazomib_766907	2.29E-04	0.998637698	-0.191060232	5.92E-04
CD80	Tivantinib_758242	0.068287696	0.607318096	0.190118531	0.216583778
CD80	BAY-1161909_787025	0.068158594	0.60799916	0.189395463	0.216097021
CD80	ENMD-2076_758245	0.067482929	0.611568957	0.185611227	0.213554567
CD80	AMD-070_775637	0.001368193	0.992090116	-0.184680906	0.003448877
CD80	selinexor_780203	0.066791324	0.615232288	0.181737725	0.210960881
CD80	Gemcitabine elaidate_765775	0.001976006	0.988254582	-0.181276697	0.005131163
CD80	FENRETINIDE_374551	0.066453969	0.613923987	0.179848279	0.211885398
CD80	GDC-0339_791495	0.002765014	0.983565261	-0.176857663	0.007196819
CD80	RG-6016_806812	0.065748402	0.623882078	0.175896575	0.20489749
CD80	SAR-402674_768112	0.003351287	0.980261416	-0.173574094	0.008658091
CD80	CCT-251545_784591	0.0038107	0.977556195	-0.171001038	0.009858268
CD80	delanzomib_764334	0.064753129	0.629154435	0.170322303	0.201242738
CD80	GSK-2606414_781627	0.064752355	0.629158544	0.170317966	0.201239901
CD80	PX-316_710297	0.00393276	0.976208768	-0.17031741	0.010457296
CD80	SAR-20347_798517	0.004859276	0.971121502	-0.165128226	0.01272643
CD80	Pracinostat_758249	0.005053119	0.969700837	-0.16404256	0.01336223
CD80	S-63845_798846	0.063183045	0.634494954	0.16152865	0.197571828
CD80	CCT-128930_761387	0.063159229	0.634622913	0.161395267	0.197484252
CD80	napabucasin_788900	0.063021551	0.635362867	0.160624166	0.196978171
CD80	PF-03084014 diastereomer 1_755926	0.06301808	0.638389691	0.160604726	0.194914135
CD80	Afuresertib_778305	0.062661516	0.640294437	0.158607701	0.193620271
CD80	AZD-6738_777638	0.006083995	0.964504282	-0.15826888	0.01569584
CD80	SCH-1473759_761691	0.007041239	0.95854219	-0.152907595	0.018388767
CD80	Lapachone_813862	0.060534402	0.65762996	0.146694264	0.182018409
CD80	KHK-Indazole_761931	0.059339228	0.655283196	0.140000391	0.183570969
CD80	ON-123300_802100	0.059192224	0.656083545	0.139177057	0.183040855
CD80	Saracatinib_758872	0.009656515	0.942134185	-0.138260088	0.025887238
CD80	AZD-6738_780249	0.010108526	0.939430502	-0.135728484	0.027135343
CD80	AZD-1480_756648	0.010190752	0.938938742	-0.135267955	0.027362741
CD80	CNDAC_793679	0.05722265	0.666843454	0.128145969	0.175976108
CD80	BLU-667_811429	0.01161286	0.93105422	-0.127303083	0.031025027
CD80	LSZ-102_814025	0.011961035	0.930280068	-0.125353044	0.031386284
CD80	pyridoclax_783916	0.056609779	0.670205392	0.12471343	0.173792082
CD80	MLN-7243_785004	0.012500065	0.925137673	-0.122334074	0.033793634
CD80	Motesanib_760843	0.056098997	0.681320652	0.121852669	0.166648446
CD80	Defactinib_778364	0.012902539	0.923419144	-0.120079913	0.034601126
CD80	BMS-911543_766821	0.055451214	0.682034842	0.118224595	0.166193439
CD80	AZD-5991_807055	0.055192366	0.678005272	0.11677485	0.168766929
CD80	Cytarabine_63878	0.013576624	0.91799746	-0.116304535	0.03715852
CD80	Raloxifene_747974	0.054951774	0.679332592	0.115427357	0.167917549
CD80	5-aza-T-dCyd_777586	0.054758942	0.68579688	0.114347354	0.163804495
CD80	ZM-336372_756654	0.05472908	0.683246508	0.114180102	0.165422579
CD80	GSK-2141795_778368	0.014627113	0.913220267	-0.110421006	0.039424459
CD80	6-Mercaptopurine_759614	0.053636173	0.691914488	0.108059002	0.159947576
CD80	MG-132_782153	0.053451371	0.690263783	0.107023972	0.160984913
CD80	BGB-283_793323	0.053438205	0.687704868	0.106950232	0.162597902
CD80	Lapatinib_727989	0.015494708	0.907274077	-0.105561824	0.042261498
CD80	Mitoxantrone_301739	0.015582907	0.905930849	-0.105067841	0.042904951
CD80	6-Thioguanine_757348	0.053024486	0.692614084	0.1046331	0.159508681
CD80	Amonafide_758251	0.016382015	0.902856298	-0.100592237	0.044381368
CD80	AMONAFIDE_308847	0.050829223	0.702223757	0.092337976	0.153524482
CD80	Saridegib_767123	0.01816321	0.895285802	-0.09061621	0.048038303
CD80	JNJ-42756493_781556	0.018466802	0.891549307	-0.088915866	0.049854633
CD80	ARSENIC TRIOXIDE_759274	0.019056914	0.886084885	-0.085610796	0.052524672
CD80	Hydrastinine HCl_755892	0.04927403	0.710929341	0.083627731	0.148173561
CD80	RG-7741_808789	0.048590004	0.714770079	0.079796673	0.145833636
CD80	Cisplatin_119875	0.048341097	0.713778514	0.078402604	0.146436529
CD80	Ezatiostat_758484	0.021737117	0.873656588	-0.070599646	0.058659244
CD80	Ipatasertib_767898	0.046894505	0.726672033	0.070300606	0.138661554
CD80	BP-1-102_764037	0.022467647	0.867051582	-0.066508131	0.061955065
CD80	Gemcitabine_613327	0.045529472	0.729770958	0.062655397	0.136813424
CD80	Thiotepa_6396	0.023567024	0.858146536	-0.060350794	0.066438546
CD80	INCB-047775_792847	0.024033583	0.857878265	-0.057737715	0.066574335
CD80	XK-469_656889	0.043823046	0.757718062	0.053098128	0.12049236
CD80	3-Bromopyruvate (acid)_62343	0.043769492	0.744243873	0.052798184	0.128284732
CD80	Triethylenemelamine_9706	0.025273881	0.847990541	-0.050791113	0.071608992
CD80	XL-147_755806	0.04267003	0.754847793	0.046640376	0.12214061
CD80	XL-147_754351	0.026095534	0.844462831	-0.046189244	0.073419461
CD80	TPX-0005_800522	0.026217077	0.843747461	-0.04550851	0.073787521
CD80	Milciclib_774830	0.042206225	0.753083565	0.044042718	0.12315683
CD80	Denileukin Diftitox Ontak_697979	0.02652564	0.840557931	-0.043780327	0.07543235
CD80	KPT-8602_794443	0.026565137	0.84169958	-0.043559116	0.07484289
CD80	Floxuridine_758230	0.026780965	0.840430228	-0.042350314	0.075498335
CD80	Pipobroman_25154	0.02765292	0.833876243	-0.03746671	0.078898399
CD80	Avagacestat_761217	0.027773624	0.837509423	-0.036790678	0.077010298
CD80	Voreloxin_760764	0.040584869	0.760218345	0.034961909	0.119061655
CD80	NMS-E628_774769	0.040535582	0.762565345	0.034685862	0.117722935
CD80	A-1210477_784817	0.039768999	0.766927829	0.030392424	0.115245503
CD80	Mitomycin_26980	0.039713023	0.763213491	0.030078913	0.117353961
CD80	MITOXANTRONE_279836	0.039026132	0.767192792	0.026231811	0.115095486
CD80	Arsenic trioxide_706363	0.029827401	0.82102087	-0.025287987	0.085645803
CD80	dimethylfasudil_780205	0.029972381	0.821709378	-0.02447599	0.085281757
CD80	Entinostat_756642	0.03867281	0.771200816	0.024252942	0.11283252
CD80	AZD-8055_758871	0.036985166	0.790612193	0.014800867	0.102036492
CD80	Nitrogen mustard_757087	0.031845379	0.812418001	-0.013985798	0.090220462
CD80	Abexinostat_764136	0.036733503	0.782385569	0.013391367	0.106579169
CD80	Batracylin_320846	0.036182388	0.783729818	0.010304709	0.105833629
CD80	Nelarabine_755985	0.035937184	0.792590164	0.008931384	0.100951321
CD80	LY-2228820_766820	0.033983471	0.801846706	-0.002010875	0.095908651
CD80	Bortezomib_681239	0.03409314	0.797683851	-0.001396648	0.0981692
CD86	Isotretinoin_122758	0.753930073	5.48E-12	4.326305096	11.2611407
CD86	Irofulven_683863	-0.639967285	6.35E-08	-4.133057972	7.197504651
CD86	Megestrol acetate_71423	0.710543174	4.16E-10	4.06299623	9.380649943
CD86	AMG-176_804041	0.69196212	2.51E-09	3.950230478	8.600884964
CD86	AZD-5991_807055	0.662589334	1.09E-08	3.771971256	7.963207504
CD86	Fluphenazine_92339	0.660561957	9.31E-09	3.759667394	8.031015563
CD86	JNJ-54302833_782125	0.625824144	1.50E-07	3.548848592	6.825325436
CD86	LOR-253_789042	-0.542096187	1.59E-05	-3.539092327	4.797445795
CD86	LGH-447_794109	0.603952939	5.19E-07	3.416115388	6.285029728
CD86	AZD-8055_758871	-0.518847408	5.83E-05	-3.397998821	4.234135965
CD86	Imiquimod_369100	0.580827512	2.17E-06	3.275770485	5.663027517
CD86	S-63845_798846	0.550111256	6.38E-06	3.089357935	5.195116288
CD86	Imexon_714597	0.544157518	8.40E-06	3.053225555	5.075750187
CD86	Denileukin Diftitox Ontak_697979	0.515230431	2.53E-05	2.877671216	4.597415726
CD86	IDF-11774_805596	0.507875126	4.03E-05	2.833032926	4.395223832
CD86	Tivantinib_758242	-0.411597074	0.001200572	-2.747111931	2.92061192
CD86	Nelfinavir_747167	0.485984116	1.27E-04	2.700179527	3.896529533
CD86	S-64315_809971	0.485521862	9.71E-05	2.697374174	4.012911873
CD86	Celecoxib_719627	0.473656746	1.98E-04	2.625366485	3.70317014
CD86	CB-839_783415	0.46569145	3.87E-04	2.577026244	3.411954367
CD86	7-Hydroxystaurosporine_638646	0.463434137	7.01E-04	2.563326936	3.154523243
CD86	Alectinib_764821	0.443204882	4.94E-04	2.440558492	3.306667448
CD86	SGI-1027_783333	-0.358415806	0.007211024	-2.424362448	2.142003047
CD86	Dromostanolone Propionate_12198	0.436882821	5.41E-04	2.402190811	3.266755438
CD86	ENMD-2076_758245	-0.350072262	0.006567566	-2.373726673	2.182595566
CD86	TAK-931_801661	-0.341166953	0.010076707	-2.319681634	1.996681376
CD86	TP-3654_805149	0.413353221	0.001259627	2.259393045	2.89975788
CD86	SCH-1473759_761691	-0.329542434	0.012306731	-2.249134096	1.909857306
CD86	Elesclomol_174939	0.408606706	0.001769181	2.230587127	2.752227618
CD86	ENMD-2076 Precursor_759094	-0.32352	0.013240406	-2.212584807	1.878098686
CD86	GDC-0084_792987	-0.315687343	0.01578068	-2.165049534	1.801874294
CD86	Fulvestrant_719276	0.393421139	0.002248971	2.138428098	2.64801617
CD86	Calusterone_88536	0.387836727	0.002404952	2.104537104	2.618893655
CD86	JZL-195_763527	0.386725938	0.002962622	2.097795885	2.528323782
CD86	Telatinib_776017	-0.304288517	0.022602273	-2.095871692	1.645847877
CD86	Alectinib_764040	0.378753482	0.00309564	2.049412194	2.509249571
CD86	P-529_775306	-0.291792801	0.027640434	-2.02003699	1.558455134
CD86	XL-147_755806	0.356490095	0.007001193	1.914298892	2.154827952
CD86	BLU-667_811429	-0.26214208	0.046826291	-1.840091018	1.329510237
CD86	Belinostat_726630	0.34370747	0.007691659	1.836722973	2.113979972
CD86	GSK-2194069_792955	0.34303259	0.008386528	1.832627223	2.076417803
CD86	Palbociclib_758247	0.340750457	0.008268655	1.818777285	2.082565132
CD86	AMG-511_782122	-0.256168992	0.050184955	-1.8038412	1.299426457
CD86	Hydroxyurea_32065	0.338053676	0.008248209	1.802410913	2.083640363
CD86	CCT-251545_784591	0.336880136	0.010394542	1.795288863	1.983194633
CD86	Oxaliplatin_266046	0.336307326	0.01694414	1.791812562	1.770980461
CD86	Entinostat_706995	0.330795705	0.01049705	1.758363324	1.978932741
CD86	PF-4989216_777877	-0.247717563	0.063188214	-1.752550692	1.199363918
CD86	BAY-876_793149	0.327231335	0.011412679	1.736731678	1.942612396
CD86	Carmustine_409962	0.323995752	0.011556965	1.717095387	1.937156205
CD86	MLN-7243_785004	-0.241490272	0.065386111	-1.714758157	1.184514491
CD86	Pluripotin_763525	-0.240775806	0.07120168	-1.710422164	1.147509762
CD86	KW-2449_759675	-0.240405895	0.071650437	-1.70817723	1.144781159
CD86	CH-5132799_762382	-0.238297335	0.06913846	-1.695380679	1.160280298
CD86	Dasatinib_759877	-0.237573409	0.070012712	-1.69098728	1.154823099
CD86	AT-13387_749712	-0.23290914	0.075859281	-1.6626805	1.119991276
CD86	DMAPT_734325	0.313140989	0.018777567	1.651219389	1.726360691
CD86	Lomustine_79037	0.311674785	0.016261792	1.642321203	1.788831601
CD86	Clofarabine_606869	-0.228419035	0.081847511	-1.635430692	1.086994523
CD86	Sonidegib_761386	-0.226203555	0.084936603	-1.621985266	1.070905113
CD86	Raloxifene_747974	0.306365544	0.018277695	1.610100184	1.738078565
CD86	MK-0429_776790	-0.223701857	0.091403075	-1.60680282	1.039039194
CD86	INCB-057643_807398	0.3055166	0.019692331	1.604948062	1.705702881
CD86	Vorinostat_701852	0.303692789	0.019370654	1.59387962	1.712855726
CD86	Estramustine_89201	0.303094106	0.019622947	1.590246297	1.707235761
CD86	AM-5992_777879	0.30264218	0.020936858	1.587503622	1.67908849
CD86	Dasatinib_732517	-0.21823562	0.096810867	-1.57362901	1.014075889
CD86	Lapachone_629749	0.300012402	0.020966262	1.571543875	1.678478999
CD86	Kahalide F_668814	-0.216274174	0.127428636	-1.561725275	0.894732966
CD86	AS-703569_763930	-0.215709603	0.128449447	-1.558298975	0.891267762
CD86	KPT-8602_794443	0.297145993	0.022284953	1.554148051	1.65198827
CD86	I-BET-762_774829	0.296850728	0.024940079	1.552356132	1.603102175
CD86	spebrutinib_780020	-0.212476675	0.106169537	-1.538678798	0.974000075
CD86	LDK-378_776422	0.292180209	0.026044409	1.524011419	1.584285492
CD86	Saracatinib_758872	-0.208941643	0.112250882	-1.517225199	0.949810237
CD86	DACARBAZINE_45388	0.290994958	0.024090767	1.516818305	1.618149371
CD86	Tivozanib_758007	-0.207160791	0.115414052	-1.50641746	0.937741311
CD86	LY-3023414_789968	-0.207102256	0.129232644	-1.50606222	0.888627769
CD86	MI-503_787039	0.289153469	0.026337988	1.505642569	1.579417405
CD86	JNJ-38877605_759095	-0.206949027	0.119068723	-1.505132296	0.924202306
CD86	LDK-378_777193	0.286522468	0.029218171	1.489675404	1.534346977
CD86	Epirubicin_256942	0.286330396	0.030827896	1.488509747	1.511056121
CD86	CPI-0610_784856	0.28522912	0.0285447	1.48182626	1.544474514
CD86	AZD-3514_765776	0.281469771	0.035595952	1.459011312	1.448599393
CD86	BMS-690514_760765	-0.19797353	0.132826703	-1.450661295	0.876714608
CD86	I-BET-151_767599	0.278715371	0.03412382	1.442295249	1.466942358
CD86	Sapitinib_758005	-0.195917583	0.136981242	-1.438184047	0.8633389
CD86	AZD-1208_776066	0.277701488	0.034808442	1.436142138	1.458315414
CD86	SEL-120_805500	0.275251613	0.034862202	1.421274198	1.457645181
CD86	BAY-1161909_787025	0.274545252	0.035350347	1.416987395	1.451606325
CD86	Tegafur_148958	0.274194883	0.037264832	1.414861058	1.428700827
CD86	BAY-1082439_794590	-0.189560503	0.150444718	-1.399603837	0.822623055
CD86	Cilengitide_774651	-0.189429644	0.154394498	-1.398809677	0.81136818
CD86	Amonafide_758251	-0.189015125	0.155315139	-1.39629402	0.808786209
CD86	GSK-2126458_764092	-0.187912267	0.154090599	-1.389600932	0.812223857
CD86	Deforolimius_757440	-0.187199894	0.159394531	-1.385277644	0.797526583
CD86	salinomycin_751548	0.268542955	0.039731806	1.380560319	1.40086169
CD86	EPZ-015666_785299	0.267777061	0.042132131	1.375912215	1.375386578
CD86	XAV-939_755761	-0.185005255	0.168283361	-1.371958692	0.773958822
CD86	Pictilisib_755385	-0.18451049	0.161821251	-1.368956035	0.790964446
CD86	Etoposide_141540	0.266345784	0.039683801	1.367226	1.401386736
CD86	Alisertib_759677	-0.183051886	0.176893855	-1.360103976	0.752287253
CD86	ITRI-260_761879	-0.181654842	0.176259539	-1.351625518	0.75384737
CD86	Bet-BAY-002_785345	0.262369697	0.044696494	1.343095702	1.349726546
CD86	Midostaurin_656576	-0.179624805	0.169659747	-1.339305515	0.770421184
CD86	CEP-14083_766824	0.261575576	0.047321006	1.338276293	1.324946027
CD86	tic10_350625	0.259670835	0.04901582	1.326716697	1.309663731
CD86	Cabozantinib_757436	-0.176585166	0.184838113	-1.320858383	0.733208473
CD86	CEP-40783_797770	-0.175994433	0.182417257	-1.317273305	0.738934078
CD86	LOR-253_763832	-0.175872299	0.182725787	-1.316532094	0.73820016
CD86	M2698_795142	-0.175349687	0.184050244	-1.313360434	0.735063601
CD86	(+)-JQ1_760183	0.256209067	0.050147795	1.305707721	1.29974816
CD86	Copanlisib_809693	-0.17395885	0.187608724	-1.304919646	0.726746971
CD86	CEP-32496_776043	-0.173777513	0.192031856	-1.303819136	0.716626722
CD86	BN-2629_694501	0.255111584	0.051173602	1.299047258	1.290954014
CD86	IDH-C227_772564	-0.172479396	0.203672543	-1.295941054	0.691067514
CD86	Fostamatinib_772992	-0.172415827	0.212504766	-1.29555526	0.672631325
CD86	LY-2801653_772197	-0.171676576	0.201630817	-1.291068855	0.695443091
CD86	BMS-754807_758243	-0.170853442	0.199734508	-1.286073371	0.699546895
CD86	ETHINYL ESTRADIOL_757027	0.252778889	0.0601611	1.284890463	1.220684229
CD86	PLX-4720_757438	-0.169574605	0.199148838	-1.278312293	0.700822223
CD86	SAR-125844_771652	0.251017332	0.078689689	1.274199825	1.104082171
CD86	Arsenic trioxide_706363	0.24912229	0.054923323	1.262699091	1.260243193
CD86	HPI-1_758486	0.248538957	0.064740482	1.259158923	1.188824069
CD86	LEE-011_778909	0.244603602	0.071890392	1.235275818	1.143329146
CD86	A-1331852_797172	0.244551846	0.061943378	1.234961719	1.208005116
CD86	Pazopanib_752782	-0.16198072	0.24654174	-1.232226096	0.608109544
CD86	Cpd-401_757334	0.243487172	0.063123647	1.228500366	1.199807916
CD86	Curcumin_32982	0.242700512	0.082985764	1.223726238	1.080996405
CD86	IPI-145_772469	-0.160490203	0.228794666	-1.223180359	0.640554105
CD86	Floxuridine_758230	-0.160376211	0.224981386	-1.222488557	0.647853412
CD86	TP-0903_798200	0.242287314	0.064475391	1.221218598	1.190606015
CD86	TAK-659 (isomer 1)_791968	-0.159393333	0.232033447	-1.216523613	0.634449409
CD86	Etoposide_757804	0.24009997	0.066999395	1.207943925	1.173929118
CD86	TAK-659 (isomer 1)_791967	-0.15797094	0.236280375	-1.207891315	0.626572348
CD86	S-49076_765672	0.239004161	0.076061057	1.201293615	1.118837646
CD86	TAS-115_785306	-0.156869993	0.235415784	-1.201209823	0.628164422
CD86	VS-5584_778810	-0.156583396	0.240474493	-1.19947051	0.618930982
CD86	EXEL-7647_776762	-0.155308667	0.244372332	-1.191734359	0.611947967
CD86	Poziotinib_783296	-0.15517772	0.240569385	-1.19093966	0.618759642
CD86	ARSENIC TRIOXIDE_759274	0.236327831	0.07153759	1.18505135	1.145465692
CD86	AZD-5363_764039	-0.153861762	0.244630059	-1.182953304	0.611490181
CD86	Parthenolide_157035	0.235815679	0.110548243	1.181943174	0.956448157
CD86	AZD-4320_812728	0.235306922	0.072807073	1.178855605	1.137826426
CD86	SAR-260301 (enantiomer 1)_780290	-0.15294026	0.247501279	-1.177360838	0.606422552
CD86	GS-9901_798799	-0.1521638	0.249938334	-1.172648616	0.602167129
CD86	TAS-6417_812926	-0.151035742	0.253507932	-1.165802591	0.596008448
CD86	GDC-0032_777425	-0.15073242	0.26305409	-1.163961772	0.579954941
CD86	AZD-8186_777572	-0.149975751	0.261145814	-1.159369662	0.583116932
CD86	ABT-199_766270	0.231070788	0.080953908	1.153147115	1.091762179
CD86	Teniposide_122819	0.23069507	0.076167156	1.150866936	1.118232263
CD86	Arsenic trioxide_92859	0.230142244	0.079506691	1.147511913	1.099596319
CD86	Valrubicin_246131	0.22922292	0.083481017	1.14193267	1.078412268
CD86	Avagacestat_761217	0.229109635	0.0864731	1.141245155	1.063118973
CD86	maritoclax_781008	0.228700306	0.081461758	1.138760995	1.089046221
CD86	MK-2206_756656	-0.146311478	0.268831564	-1.137131714	0.570519741
CD86	Daunorubicin_82151	0.228330325	0.079311548	1.136515635	1.100663576
CD86	AZD-1390_803789	0.227891542	0.088205591	1.133852728	1.054503888
CD86	Bosutinib_765694	-0.145589595	0.275509082	-1.132750705	0.55986408
CD86	Trametinib_758246	-0.144931	0.273423745	-1.128753789	0.563163773
CD86	ARV-825_789043	0.226330086	0.090466111	1.124376474	1.043514077
CD86	AZD-5153_797938	0.225488331	0.085953217	1.119267984	1.065737862
CD86	BP-1-102_764037	0.224871785	0.089677101	1.115526253	1.047318438
CD86	Ipatasertib_767898	-0.142660679	0.285387004	-1.114975539	0.544565807
CD86	Eribulin mesilate_707389	0.224703678	0.084332615	1.114506036	1.07400443
CD86	Mitomycin_134727	-0.14245163	0.277584051	-1.11370685	0.55660549
CD86	Bleomycin_125066	-0.142229025	0.27834335	-1.112355888	0.555419151
CD86	Cobimetinib (isomer 1)_778590	-0.142067012	0.287417217	-1.11137266	0.54148722
CD86	TRICIRIBINE PHOSPHATE_280594	-0.141177453	0.281948813	-1.10597405	0.54982973
CD86	Ponatinib_758487	-0.140171232	0.289655575	-1.099867441	0.538118108
CD86	RH1_697726	0.220859397	0.089925057	1.091175645	1.046119277
CD86	BYL-719_765974	-0.138721439	0.299035274	-1.091068852	0.524277579
CD86	SAR-260301 (enantiomer 1)_780291	-0.138390498	0.295887313	-1.089060422	0.528873656
CD86	Adavosertib_754352	-0.137977687	0.297344337	-1.086555132	0.526740328
CD86	TPX-0005_800522	-0.137946007	0.297456346	-1.086362869	0.526576761
CD86	PKM2 (9)_772991	-0.137577761	0.325912771	-1.084128038	0.486898622
CD86	GDC-0349_771532	-0.137350394	0.30388331	-1.082748177	0.517293151
CD86	Lapachone_813862	-0.136958356	0.314156159	-1.080368959	0.502854421
CD86	VX-689_773262	0.218628258	0.144365244	1.077635183	0.84053735
CD86	Ibrutinib_761910	-0.136295287	0.303330611	-1.076344883	0.518083761
CD86	ensartinib_793150	0.217620442	0.107143286	1.071518895	0.970035038
CD86	AEE-788_765949	-0.134588184	0.313803903	-1.065984723	0.50334166
CD86	cs-1730_782763	0.216461756	0.099622377	1.064486992	1.001643101
CD86	Paclitaxel_125973	0.21590473	0.097556832	1.061106485	1.010742312
CD86	enantiomer of PF-4176340_768070	-0.133524501	0.317678822	-1.059529384	0.498011736
CD86	Itraconazole_754771	0.215611622	0.107228308	1.059327654	0.969690546
CD86	7-Hydroxystaurosporine_638850	-0.132656534	0.334301408	-1.054261816	0.475861795
CD86	Copanlisib_760443	-0.131854561	0.319503324	-1.049394757	0.495524619
CD86	Nandrolone phenpropionate_23162	0.213809212	0.103944333	1.048389083	0.983199183
CD86	Tamoxifen_180973	0.213801462	0.10395717	1.048342049	0.983145552
CD86	napabucasin_788900	-0.131222345	0.321849635	-1.045557931	0.492346979
CD86	IDH1-Comp 301_768539	-0.13112631	0.330923414	-1.044975105	0.480272504
CD86	RO-4987655_762521	-0.13104404	0.322513346	-1.044475819	0.491452309
CD86	Zoledronate_721517	0.211274645	0.11137969	1.033007161	0.953193994
CD86	ARQ-092_791328	-0.129099394	0.334125018	-1.032674043	0.476091004
CD86	SB-590885_754362	-0.129020209	0.33010754	-1.032193483	0.481344556
CD86	Afatinib_750691	-0.128531079	0.336275219	-1.029225022	0.473305136
CD86	Vertex ATR inhibitor Cpd 45_761693	-0.128285797	0.337205904	-1.027736442	0.47210483
CD86	Raltitrexed_639186	0.210004978	0.135104035	1.025301735	0.869331681
CD86	Ixabepilone_747973	0.209012404	0.133098629	1.019277946	0.875826417
CD86	EXEL-2280_778366	-0.1267158	0.343201123	-1.018208355	0.4644513
CD86	AT-9283_760144	-0.124768107	0.350730075	-1.006388084	0.455026992
CD86	SB-1317_762673	-0.124437102	0.34771777	-1.004379264	0.458773114
CD86	PD-0325901_755770	-0.123985399	0.34948432	-1.001637945	0.456572305
CD86	TAK-733_761215	-0.122985701	0.353413685	-0.995570918	0.451716638
CD86	Vismodegib_755809	0.204892297	0.129819731	0.994273605	0.886659295
CD86	AZD-3759_788121	-0.122760094	0.35430419	-0.994201742	0.450623712
CD86	sitravatinib_788203	-0.122064266	0.357059407	-0.989978862	0.44725952
CD86	Pemetrexed_755384	-0.12187712	0.357802669	-0.988843102	0.446356424
CD86	Gefitinib_759856	-0.121827219	0.358001014	-0.98854026	0.446115743
CD86	Rebastinib_774831	-0.121214933	0.364725193	-0.984824383	0.438034237
CD86	CEP-37440_781148	0.203263151	0.122574682	0.984386553	0.911599224
CD86	Mocetinostat_760143	0.202988117	0.126458499	0.982717411	0.898051978
CD86	ARRY-704_772563	-0.12031806	0.36831069	-0.979381385	0.433785676
CD86	Teniposide_758667	0.201864372	0.125225235	0.975897567	0.902308144
CD86	Teglarinad_761189	0.201473452	0.12597371	0.973525131	0.899720081
CD86	BAY-1125976_793324	-0.119136986	0.368793597	-0.972213617	0.433216628
CD86	Pimasertib_755763	-0.11795964	0.373578146	-0.965068475	0.427618537
CD86	GSK-2636771_768508	-0.117518728	0.379638357	-0.962392646	0.420629915
CD86	Sulfatinib_797937	0.199339415	0.137119895	0.960573966	0.862899527
CD86	Pipamperone_759178	0.199334912	0.130128427	0.960546632	0.885627819
CD86	Dacomitinib_765888	-0.116981984	0.38183389	-0.959135223	0.418125528
CD86	Fluorouracil_19893	0.198806383	0.127809114	0.95733907	0.893438177
CD86	FENRETINIDE_374551	0.197782121	0.129824655	0.951122972	0.886642822
CD86	Foretinib_755775	-0.115229762	0.384814928	-0.948501238	0.414748089
CD86	BAY-1143572_786098	-0.114774174	0.395245646	-0.945736338	0.403132905
CD86	ARQ-621_771644	0.196847374	0.138594793	0.945450121	0.858253087
CD86	PF-06747775_788365	-0.114584413	0.387500426	-0.944584706	0.411727816
CD86	SW-044248_789797	0.196647439	0.135495366	0.944236745	0.868075557
CD86	AZD-3229_813380	-0.114455212	0.39656907	-0.943800603	0.401681161
CD86	JNJ-42756493_781556	-0.113732652	0.399576685	-0.939415493	0.39839986
CD86	Bortezomib_681239	0.195198899	0.138456297	0.935445768	0.858687288
CD86	entosplenitib_781516	-0.112515948	0.40039426	-0.93203149	0.397512157
CD86	Teniposide_758255	0.194551746	0.139794703	0.931518289	0.854509285
CD86	Estramustine_702294	0.194130195	0.172245625	0.928959955	0.763851801
CD86	R-306465_773264	0.193818466	0.144893181	0.927068115	0.838952054
CD86	LY-2874455_771750	-0.111141755	0.40620962	-0.923691711	0.391249796
CD86	Simvastatin_633782	-0.111090714	0.48926736	-0.923381949	0.310453756
CD86	Selonsertib_797772	0.192976732	0.150370917	0.921959756	0.822836153
CD86	6-Bromoindirubin-3'-Acetoxime_764238	-0.110592452	0.412801732	-0.920358067	0.384258489
CD86	BMS-777607_764090	-0.110540148	0.404581612	-0.920040644	0.39299386
CD86	VT-464_783294	-0.110488529	0.404802424	-0.919727372	0.392756895
CD86	EGF-816_787027	-0.110285899	0.405669887	-0.918497642	0.391827229
CD86	Fluorouracil_757036	-0.110051242	0.419418628	-0.917073544	0.377352284
CD86	aldoxorubicin_784722	0.191849919	0.1454873	0.915121289	0.837174915
CD86	AZD-8835_786099	-0.109256602	0.414266574	-0.912250984	0.382720108
CD86	Idelalisib_759224	-0.108463265	0.417684514	-0.907436338	0.379151626
CD86	ONX-0801_764764	-0.108229176	0.418696123	-0.906015684	0.378101061
CD86	Rocilinostat_767952	0.190317294	0.160032993	0.905820004	0.795790473
CD86	GSK-690693_766991	-0.10806127	0.423643056	-0.904996688	0.372999907
CD86	Actinomycin D_3053	0.189986929	0.145958886	0.903815067	0.83576946
CD86	Clofarabine_759857	-0.106708042	0.421164033	-0.896784144	0.375548724
CD86	XL-147_791227	-0.10642872	0.426523483	-0.895088978	0.370057053
CD86	umbralisib_800405	0.188509126	0.152762879	0.894846494	0.815982165
CD86	Bisacodyl, active ingredient of Viraplex_614826	-0.105254916	0.423492291	-0.887965327	0.373154491
CD86	PD183805_780019	-0.105239267	0.427621207	-0.887870358	0.368940765
CD86	Erlotinib_718781	-0.10473466	0.429852493	-0.884807969	0.36668055
CD86	KPT-251_773260	0.18674777	0.160422752	0.884157078	0.794734038
CD86	VX-322_771651	0.186498458	0.172776432	0.882644039	0.762515498
CD86	Sonidegib_761385	-0.104000454	0.433110753	-0.880352177	0.363401034
CD86	ONX-0914_762152	0.185443088	0.159674096	0.876239151	0.796765533
CD86	ulixertinib_797771	-0.103236903	0.444748658	-0.875718298	0.351885353
CD86	Allopurinol_1390	0.18502994	0.160622701	0.87373181	0.794193074
CD86	Intedanib_757442	-0.102532758	0.443742044	-0.87144494	0.35286942
CD86	Mithramycin_143020	-0.10119001	0.441712969	-0.863295994	0.354859849
CD86	Ezatiostat_758484	0.183301607	0.176293785	0.863242806	0.753762998
CD86	AMINOFLAVONE_686288	-0.101028578	0.446440521	-0.862316291	0.350236393
CD86	PLX-51107_806595	0.18301558	0.165307178	0.86150695	0.781708289
CD86	BMS-863233_775771	-0.100631322	0.45228381	-0.859905401	0.344588958
CD86	PF-4942847_772885	-0.100317793	0.453700898	-0.858002636	0.343230361
CD86	Sonolisib_722134	-0.100216927	0.454157308	-0.857390496	0.342793693
CD86	KU-55933_787962	-0.09972613	0.460467001	-0.854411917	0.336801488
CD86	AZD-1480_756648	-0.098910467	0.456077941	-0.84946178	0.340960933
CD86	Nitrogen mustard_762	0.180669846	0.167149402	0.847271025	0.776895172
CD86	LY-3214996_803410	-0.097973776	0.460375934	-0.843777133	0.336887387
CD86	(+)-JQ1_764043	0.179822248	0.172937272	0.842127079	0.762111395
CD86	LY-2090314_772198	-0.097336315	0.46729764	-0.839908477	0.330406413
CD86	BMS-986158_801230	0.179375355	0.174025184	0.839414947	0.759387898
CD86	1st Precursor Intermediate to TDP 665759_756877	-0.097200693	0.467921314	-0.839085402	0.329827172
CD86	OTX-015_778747	0.177728662	0.181964567	0.829421407	0.740013173
CD86	GDC-0077_800729	-0.095583148	0.471444588	-0.829268757	0.326569345
CD86	DECITABINE_127716	-0.095266213	0.524139981	-0.827345325	0.280552711
CD86	Refametinib_765866	-0.09523711	0.480997605	-0.8271687	0.317857086
CD86	ABBV-744_812415	0.177105256	0.187524341	0.825638043	0.726942352
CD86	KPT-185_772595	0.176794185	0.184310436	0.823750197	0.734450075
CD86	CT-GSK183_766255	0.176441629	0.189209714	0.821610586	0.723056571
CD86	PQR-309_785117	-0.094315178	0.477372769	-0.82157363	0.321142358
CD86	Encorafenib_778304	-0.093893439	0.491257833	-0.819014153	0.308690512
CD86	Lenvatinib_755980	-0.093801369	0.491684761	-0.818455393	0.308313252
CD86	RO-5126766_758248	-0.093315054	0.482076544	-0.815504018	0.316883999
CD86	Cediranib_755606	-0.09294824	0.483807867	-0.813277878	0.315327074
CD86	SNS-314_758250	-0.092642881	0.485251628	-0.8114247	0.314032999
CD86	ARQ-680_764765	-0.092411951	0.490227876	-0.810023218	0.309601997
CD86	Daunorubicin_83142	0.173689155	0.184441872	0.804906218	0.73414048
CD86	E-3810_782762	-0.091521594	0.49057259	-0.804619766	0.309296721
CD86	LY-2835219_768073	-0.091519263	0.494446772	-0.80460562	0.305880454
CD86	CNDAC_793679	-0.091213383	0.492040503	-0.802749282	0.307999146
CD86	Perifosine_639966	0.173313683	0.185407212	0.802627532	0.731873377
CD86	BMS-599626_764135	-0.090385552	0.495994541	-0.797725291	0.304523104
CD86	ARRY-162_764042	-0.088855635	0.503345207	-0.788440447	0.298134062
CD86	6-THIOGUANINE_752	0.170767141	0.192050542	0.787172932	0.716584464
CD86	RAF-265_754357	-0.088325037	0.505907546	-0.78522032	0.295928843
CD86	relacorilant_812727	-0.087871659	0.515706532	-0.782468836	0.287597367
CD86	CEP-9722_768593	0.169761331	0.20678269	0.781068814	0.684485819
CD86	brigatinib_761191	0.169071354	0.200505093	0.776881445	0.697874592
CD86	E-7090_806388	0.168959389	0.208967219	0.776201943	0.679921838
CD86	BMS-387032_767048	0.168903251	0.204992267	0.775861251	0.688262522
CD86	GSK-1904529A_767951	-0.086674375	0.525311247	-0.77520269	0.279583301
CD86	Danusertib_784415	-0.085299562	0.520644655	-0.766859148	0.283458586
CD86	SR16157_732011	0.167037634	0.210112928	0.764539089	0.677547226
CD86	6-(4-pyrimidinyl)-1H-indazole derivative_759658	-0.084876481	0.53017364	-0.764291529	0.275581869
CD86	PLX-8394_797932	-0.084711841	0.523532207	-0.763292355	0.281056596
CD86	Apitolisib_764091	-0.084547831	0.524339437	-0.762297	0.280387477
CD86	Cabozantinib_761068	-0.084412475	0.525006101	-0.761475545	0.27983565
CD86	Fludarabine_124463	-0.083768048	0.524558163	-0.757564611	0.280206351
CD86	Neratinib_757439	-0.083584507	0.532761191	-0.756450727	0.273467419
CD86	Benzimate_109874	0.165496193	0.210329262	0.755184306	0.677100301
CD86	LY-3009120_781761	-0.083362756	0.530190556	-0.755104948	0.275568012
CD86	Intedanib_756659	-0.083158388	0.531202844	-0.753864668	0.274739609
CD86	BAY-1816032_803409	0.165140265	0.215412453	0.753024228	0.666729195
CD86	Mithramycin_105024	0.165102751	0.211430752	0.752796562	0.674831846
CD86	EMD-534085_763564	0.164980869	0.211772796	0.75205688	0.674129829
CD86	VE-821_761070	-0.082669637	0.556195584	-0.75089851	0.254772464
CD86	PFI-1_777448	0.164637164	0.216833236	0.749970982	0.663874149
CD86	Mitotane_38721	-0.082504718	0.598905218	-0.749897638	0.222641903
CD86	AMG-51_794646	-0.082209503	0.535915378	-0.748106024	0.270903781
CD86	E-7820_777573	-0.0821474	0.539853477	-0.747729128	0.267724097
CD86	Abiraterone_749226	0.164101355	0.31161569	0.746719232	0.506380684
CD86	BLU-285_801082	0.164059455	0.287260987	0.746464945	0.541723352
CD86	MTX-211_803248	-0.081449862	0.539702767	-0.743495871	0.267845356
CD86	Belinostat_758774	0.163472197	0.216038942	0.742900966	0.665467958
CD86	LMP-400_724998	0.163351436	0.216383009	0.742168083	0.664776844
CD86	Quizartinib_756647	0.163116585	0.225374871	0.740742802	0.647094509
CD86	Lapatinib_727989	-0.080872671	0.542589193	-0.739992984	0.26552886
CD86	Acetalax_59687	-0.080839757	0.546346532	-0.739793234	0.26253181
CD86	Ribavirin_163039	-0.080686006	0.543524273	-0.738860139	0.264781056
CD86	CFI-402257_800888	0.162346387	0.270264564	0.736068586	0.568210893
CD86	Vandetanib_760766	-0.079842802	0.554929931	-0.733742852	0.25576185
CD86	selinexor_780203	0.160215366	0.2254529	0.723135721	0.646944174
CD86	Nitrogen mustard_757087	0.160007681	0.230215553	0.721875312	0.63786534
CD86	Daporinad_777194	0.15942887	0.23192802	0.718362594	0.63464678
CD86	Carboplatin_241240	0.159106563	0.22464788	0.716406556	0.648497676
CD86	ABBV-075_793103	0.158803927	0.233786832	0.714569902	0.631179954
CD86	Paclitaxel_758645	0.158343146	0.239427555	0.711773489	0.620825869
CD86	S-222611_804521	-0.076112641	0.573622652	-0.711105044	0.241373707
CD86	ARRY-520 Isomer A_772255	0.156838024	0.239701033	0.702639122	0.620330094
CD86	Staurosporine_618487	-0.074167522	0.576658532	-0.699300394	0.239081278
CD86	Dabrafenib_764134	-0.074109821	0.605267219	-0.698950217	0.218052847
CD86	AT-13148_771650	-0.074041024	0.601910316	-0.698532696	0.220468213
CD86	Lificguat_756879	-0.073359261	0.580830716	-0.694395176	0.235950425
CD86	Cyclophosphamide_26271	0.155422928	0.296860446	0.694051106	0.527447665
CD86	TAK-960 analog_761759	-0.073292077	0.584542752	-0.693987444	0.23318372
CD86	Masitinib_755400	0.155084285	0.25374911	0.691995927	0.595595473
CD86	ICG-001_756641	-0.072623605	0.584640036	-0.689930583	0.233111447
CD86	TAE-684_764041	0.154670959	0.242127598	0.689487512	0.615955706
CD86	WT-161_797653	-0.07153621	0.596944598	-0.683331339	0.224065973
CD86	By-Product of CUDC-305_761390	-0.071442978	0.597424048	-0.682765526	0.223717299
CD86	PYRAZOLOACRIDINE_366140	-0.07141104	0.63720733	-0.682571698	0.195719237
CD86	PF-6459988_808507	-0.071018024	0.596283165	-0.680186542	0.224547452
CD86	Altiratinib_784590	-0.070453348	0.595943244	-0.676759606	0.224795099
CD86	Ixazomib_766907	0.152533451	0.253006941	0.676515285	0.596867565
CD86	AZACITIDINE_102816	0.152474362	0.244816568	0.676156679	0.611159194
CD86	BML-277_741899	-0.070090781	0.597840991	-0.674559237	0.223414311
CD86	BGB-283_793323	-0.069911331	0.598781251	-0.673470185	0.222731807
CD86	OSI-027_759660	-0.069819349	0.599263463	-0.672911957	0.2223822
CD86	AZD-0364_808790	-0.069664533	0.600075463	-0.671972401	0.221794131
CD86	AT-7519_773394	0.151293064	0.256932255	0.668987551	0.590181371
CD86	GDC-0994_781343	-0.06860851	0.605627114	-0.665563549	0.21779469
CD86	Sapacitabine_791785	-0.068520338	0.60929715	-0.665028448	0.215170853
CD86	7-Ethyl-10-hydroxycamptothecin_673596	-0.06808	0.605259137	-0.662356098	0.218058646
CD86	KPT-9274_792970	0.14924884	0.263490706	0.656581452	0.579234698
CD86	Imatinib_743414	0.149061421	0.259838232	0.655444032	0.585296947
CD86	DIGOXIN_756738	0.148776543	0.273808067	0.653715147	0.56255376
CD86	dimethylfasudil_780205	-0.066633625	0.616068912	-0.653578255	0.210370706
CD86	Buparlisib_754353	-0.066486314	0.616850864	-0.652684246	0.209819823
CD86	JNJ-47117096_783272	-0.066407647	0.620400061	-0.652206827	0.207328168
CD86	Fenretinide_760419	0.148220582	0.262566296	0.650341102	0.580761023
CD86	BOS-172722_809694	0.148153369	0.267051136	0.649933196	0.573405571
CD86	RX-3117_785657	0.148003897	0.29997929	0.64902607	0.522908728
CD86	Dovitinib_759661	-0.064803025	0.62581591	-0.642468608	0.2035534
CD86	zanubrutinib_799318	-0.06461682	0.629877966	-0.641338552	0.200743584
CD86	Bendamustine_138783	-0.064546476	0.639653539	-0.640911647	0.194055193
CD86	PQR-620_794442	-0.064506374	0.627401497	-0.640668271	0.202454449
CD86	Osimertinib_779217	-0.064296151	0.628526139	-0.639392463	0.201676657
CD86	GDC-0152_765898	-0.063673843	0.634892702	-0.635615763	0.197299665
CD86	MK-8033_761692	0.145422659	0.276065903	0.633360909	0.55898723
CD86	INK-128_764658	-0.06299408	0.641558348	-0.631490378	0.19276384
CD86	OTS-964_787880	0.145023738	0.273113626	0.63093991	0.563656631
CD86	Homoharringtonine_141633	0.144777364	0.33157574	0.629444707	0.479417253
CD86	ARQ-087_792996	-0.062471132	0.641312407	-0.628316681	0.192930358
CD86	6-MERCAPTOPURINE_755	0.144354942	0.271148051	0.626881084	0.566793513
CD86	PD 184352_765695	-0.062145383	0.64305568	-0.626339759	0.191751421
CD86	Topotecan_759263	-0.061988407	0.640926791	-0.625387096	0.193191574
CD86	JNJ-26483327_783249	-0.061616449	0.645890392	-0.623129735	0.189841176
CD86	Abiraterone_749227	0.143644372	0.282043801	0.622568739	0.549683442
CD86	BAY-2402234_809973	0.143488099	0.282573182	0.621620338	0.548869058
CD86	CC-90003_808792	-0.061205948	0.645153801	-0.620638461	0.190336739
CD86	Carfilzomib_758252	0.143286177	0.278963045	0.620394904	0.554453324
CD86	Chlorambucil_3088	0.143209953	0.275007766	0.619932309	0.560655042
CD86	Irinotecan_728073	-0.061064534	0.65785356	-0.619780241	0.18187077
CD86	PF-477736_763444	-0.060581963	0.648532724	-0.616851587	0.188068105
CD86	Amuvatinib_754349	0.141897569	0.283696929	0.611967643	0.547145366
CD86	SHP-099_804254	-0.059606704	0.659616502	-0.610932882	0.180708488
CD86	PF-2771_791648	0.141154212	0.29055725	0.607456317	0.536768284
CD86	JNJ-28312141_754345	-0.058805192	0.658192536	-0.606068617	0.181647047
CD86	Salinomycin_757437	0.140772197	0.291878022	0.605137922	0.534798606
CD86	PX-316_710297	0.140737558	0.283466164	0.604927702	0.547498773
CD86	EC-330_798304	0.140312278	0.289165686	0.602346737	0.538853245
CD86	ON-123300_802100	0.140231754	0.289445301	0.601858048	0.538433497
CD86	Epirubicin_759195	0.140009152	0.290219196	0.600507107	0.537273866
CD86	Vemurafenib_761431	-0.057135199	0.667322775	-0.595933671	0.175664053
CD86	AMG-319_787137	-0.056871182	0.668770662	-0.594331387	0.174722787
CD86	Acetalax_117186	-0.056315257	0.674572068	-0.590957559	0.170971645
CD86	LMP776_725776	0.138402945	0.300156969	0.590759269	0.522651568
[truncated: 12,259 more rows]
